# Supplementary material for: DNA methyltransferase CHROMOMETHYLASE3 prevents ONSEN transposon silencing under heat stress
Source: PLoS Genet. 2021 Aug 19;17(8):e1009710. doi: 10.1371/journal.pgen.1009710 (PMC8376061; doi:10.1371/journal.pgen.1009710)
Supplement: S1 Table — (XLSX) [file pgen.1009710.s011.xlsx]

## Sheet: S1 Table
S1 Table. RNA-sequencing statistics.
Sample name	Raw Reads	Total Reads	Mapped Reads(unique)	Mapped Reads(non-unique)	%Mapping
WT NS1	8858221	7260980	4804128	2233350	96.92
WT NS2	15282164	12702688	10946940	1386704	97.09
WT NS3	11906163	9599282	8272112	987342	96.46
WT HS1	9739392	7825497	6835311	696938	96.25
WT HS2	9981693	8186516	6742930	1169856	96.99
WT HS3	9752489	7951372	6809919	871235	96.6
cmt3 NS1	15465639	14859327	8979546	5787451	99.38
cmt3 NS2	14501445	13991641	9470971	4437281	99.4
cmt3 NS3	11232820	10582934	6618766	3872712	99.14
cmt3 HS1	15061190	14514464	10249337	4155449	99.24
cmt3 HS2	12042610	11422433	10596834	701050	98.91
cmt3 HS3	15162349	14628795	12179149	2324284	99.14
