# Supplementary material for: DNA methyltransferase CHROMOMETHYLASE3 prevents ONSEN transposon silencing under heat stress
Source: PLoS Genet. 2021 Aug 19;17(8):e1009710. doi: 10.1371/journal.pgen.1009710 (PMC8376061; doi:10.1371/journal.pgen.1009710)
Supplement: S2 Table — (XLSX) [file pgen.1009710.s012.xlsx]

## Sheet: S2 Table
S2 Table. List of primers used in this study.
Name	Sequence	Additional Information
CMT2_3F2	GGTATACTCTTACACT	genotyping
CMT2_3R1	CGTGTTGGTTTGACCT
CMT3_11tF2	CTTTCAATTGTGCAGA
CMT3_11tR2	GACGCAGAACAACATA
KYP-4-F	CATGTGGTCAGCTCACCTGT
KYP-4-R	GACACATTTTGGCCCACACC
suvh5-2-F	CTGTGAGTACGCAGGAGAGC
suvh5-2-R	AGTGACATAGTGGATCCCATAGC
SUVH6GAR1	CCTGTGCGAAGAACATCACGTG
SUVH6F3	CTGAAAGAGCCTGAAGACC
SALK_021316(DRM1_LP)	GAGCCGTCTCATCAAACTGAC
SALK_021316(DRM1_RP)	TTGCAGGAGCAAATATGGAAC
AT5G14620-31 (from kato, drm2-2)	ATCCTCTCATCCTCGCACGTAC
AT5G14620-51 (from kato, drm2-2)	TTTTGACTTGTACAGGTAGTGCTC
LB3	TAGCATCTGAATTTCATAACCAATCTCGATACAC
LBa1	TGGTTCACGTAGTGGGCCATCG
LBb1.3	ATTTTGCCGATTTCGGAAC
HsfA2_qPCR_F	TGGGATTCTCATAAGTTCTCAACA	qPCR, ChIP-qPCR
HsfA2_qPCR_R	TGGATCAATCTTTCTGAATCCAT
HSP90.1-qPCR-F	CAACAAAGAAATCTTCCTCCGTGAG
HSP90.1-qPCR-R	CATCGAGCTTGCTCTTATCCGTTA
18Sr-FW	CGTCCCTGCCCTTTGTACAC
18Sr-RV	CGAACACTTCACCGGATCATT
PP2AA3 Rf	GACCAAGTGAACCAGGTTATTGG
PP2AA3 Rr	TACTCTCCAGTGCCTGTCTTCA
DRM2_F	TTTTGAAGGACTTTTGGGAGC
DRM2­_R	ACCCTTCGATTGTGTCATTAGT
CMT2_F	TATTCTGCGTATGGACAAAGGT
CMT2_R	CTGGATCGAAATTGGGAAAG
CMT3_F	GCATAGCTTCTCCCACTCCT
CMT3_R	AAATGGGCTGTTGACATGA
ROMAINIA5_F_ZP2582	TTGTCACTTGAACGAATGTATTGCACC
ROMAINIA5_R_ZP2583	GCCAACAAGAATATATGAAGATAATGC
COPIA37_F_ZP2584	AGCTTAACTACAGAAGGGAAGGA
COPIA37_R_ZP2585	CTCTCCAATCTCTCATTTTCTCG
COPIA78-4129F (ONSEN, ORF)	CCACAAGAGGAACCAACGAA
COPIA78-4300R (ONSEN, ORF)	TTCGATCATGGAAGACCGG
ONSEN5_F (flanking border)	TCAAGGATTAGATGAAGATACG
ONSEN5_R (flanking border)	AAACCCTAACTGCAACGGAAAC
ONSEN6_F (flanking border)	GCAAAGTAATAAAAGTTCTATTTCC
ONSEN6_R (flanking border)	ATATCGCACCAGAGTTTCTAAG
GAPDH_F	TCCATGACAACTTTGGTATCGTG
GAPDH_R	GGAGCCAGTCTTGGATGAGAAAG
TA3_F	TGGAATCTCAGGGTCAAGG
TA3_R	CCTTCTGAGGTGAGGGACA
AT4G00810_F_ZP1193	TGCATGATGGACCACGGTAG
AT4G00810_R_ZP1194	GGAAGCCCAGATGAGAGTGT
AT1G11265 BS F1	GGTTGAAGGGTYAAAGAGTAAATYATAAG	BS-seq
AT3G61330 BS F2	TGGTATAAAGTGTTGTATYTTYTATAYG
COPIA78 BS R2	ATTCTCACATCATCTARCTTCTCTCCRTT
CMT2_ZP1899	GACGAGCTCCGACATGAGGAAGAGTCTGAAGG	CMT2 cloning
CMT2_ZP1900	GACCCCGGGTATGAGGAATGGTTTCTTGAAGCTG
