# Supplementary material for: DNA methyltransferase CHROMOMETHYLASE3 prevents ONSEN transposon silencing under heat stress
Source: PLoS Genet. 2021 Aug 19;17(8):e1009710. doi: 10.1371/journal.pgen.1009710 (PMC8376061; doi:10.1371/journal.pgen.1009710)
Supplement: S1 Data — (XLSX) [file pgen.1009710.s013.xlsx]

## Sheet: NS_Upregulated (p<0.05)
Gene ID	WT_NS_rep1 log2(RPM+1)	WT_NS_rep2 log2(RPM+1)	WT_NS_rep3 log2(RPM+1)	cmt3_NS_rep1 log2(RPM+1)	cmt3_NS_rep2 log2(RPM+1)	cmt3_NS_rep3 log2(RPM+1)	WT_NS_average log2(RPM+1)	cmt3_NS_average log2(RPM+1)	log2FC	p value	type	annotation
AT1G14686	0	0	0	0.149977	0.146644	0.205462	0	0.167361	#DIV/0!	0.000930385	protein_coding	ENTH/ANTH/VHS superfamily protein
AT1G18430	0	0	0	0.149977	0.279748	0.205462	0	0.211729	#DIV/0!	0.00488956	pre_trna	pre-tRNA
AT1G20875	0	0	0	0.149977	0.279748	0.545144	0	0.324956	#DIV/0!	0.0490965	protein_coding
AT1G27570	0	0	0	0.409966	0.401603	0.205462	0	0.33901	#DIV/0!	0.00711225	protein_coding	phosphatidylinositol 3- and 4-kinase family protein
AT1G34070	0	0	0	0.728843	0.806482	0.939853	0	0.825059	#DIV/0!	0.000179906	protein_coding
AT1G36920	0	0	0	0.524271	0.279748	0.68905	0	0.49769	#DIV/0!	0.0138536	protein_coding
AT1G36922	0	0	0	0.28582	0.401603	0.545144	0	0.410856	#DIV/0!	0.00540628	protein_coding
AT1G45238	0	0	0	0.409966	0.146644	0.385277	0	0.313963	#DIV/0!	0.0201328	pre_trna	pre-tRNA
AT1G69150	0	0	0	0.28582	0.279748	0.205462	0	0.25701	#DIV/0!	0.000573318	protein_coding	Cysteine/Histidine-rich C1 domain family protein
AT1G71000	0	0	0	0.28582	0.279748	0.205462	0	0.25701	#DIV/0!	0.000573318	protein_coding	Chaperone DnaJ-domain superfamily protein
AT2G02103	0	0	0	1.5714	2.17974	2.17641	0	1.97585	#DIV/0!	0.000614838	protein_coding
AT2G11983	0	0	0	0.63018	0.513962	0.545144	0	0.563095	#DIV/0!	8.46573e-05	pseudogene
AT2G12050	0	0	0	0.0769364	0.0751846	0.172534	0	0.108218	#DIV/0!	0.0281787	pseudogene
AT2G13547	0	0	0	0.63018	0.618199	0.385277	0	0.544552	#DIV/0!	0.00240145	protein_coding
AT2G15029	0	0	0	0.28582	0.146644	0.205462	0	0.212642	#DIV/0!	0.00620509	protein_coding
AT2G15555	0	0	0	1.34126	0.892144	1.15344	0	1.12895	#DIV/0!	0.000974227	other_rna	other RNA
AT2G15710	0	0	0	0.98984	1.04957	1.33945	0	1.12629	#DIV/0!	0.000477077	protein_coding	TRAF-like family protein
AT2G16676	0	0	0	0.728843	1.69903	1.65204	0	1.35997	#DIV/0!	0.012589	protein_coding
AT2G20910	0	0	0	2.45723	2.24632	3.0612	0	2.58825	#DIV/0!	0.000448411	pseudogene
AT2G29920	0	0	0	0.63018	0.618199	1.15344	0	0.800608	#DIV/0!	0.0105191	protein_coding
AT2G41590	0	0	0	2.33726	2.34076	2.63317	0	2.43706	#DIV/0!	1.55591e-05	protein_coding
AT3G01202	0	0	0	0.149977	0.146644	0.205462	0	0.167361	#DIV/0!	0.000930385	other_rna	other RNA
AT3G11325	0	0	0	0.149977	0.401603	0.205462	0	0.252347	#DIV/0!	0.0297624	protein_coding	Phospholipid/glycerol acyltransferase family protein
AT3G24542	0	0	0	0.728843	0.806482	0.939853	0	0.825059	#DIV/0!	0.000179906	protein_coding	Beta-galactosidase related protein
AT3G25720	0	0	0	0.728843	0.567022	0.68905	0	0.661638	#DIV/0!	0.000169692	protein_coding	RNA-directed DNA polymerase (reverse transcriptase)-related family protein
AT3G28899	0	0	0	0.98984	0.618199	0.68905	0	0.765696	#DIV/0!	0.0025518	protein_coding
AT3G29080	0	0	0	2.89986	3.10373	3.21179	0	3.07179	#DIV/0!	4.68573e-06	protein_coding
AT3G29580	0	0	0	0.409966	0.146644	0.545144	0	0.367252	#DIV/0!	0.0348871	protein_coding	Arabidopsis phospholipase-like protein (PEARLI 4) with TRAF-like domain
AT3G30778	0	0	0	0.28582	0.279748	0.205462	0	0.25701	#DIV/0!	0.000573318	protein_coding
AT3G45525	0	0	0	0.28582	0.214731	0.205462	0	0.235338	#DIV/0!	0.000752639	protein_coding
AT3G60000	0	0	0	0.149977	0.279748	0.545144	0	0.324956	#DIV/0!	0.0490965	protein_coding	Family of unknown function (DUF566)
AT4G03380	0	0	0	0.149977	0.146644	0.205462	0	0.167361	#DIV/0!	0.000930385	protein_coding
AT4G08430	0	0	0	0.721194	0.856784	1.34989	0	0.975955	#DIV/0!	0.00693804	protein_coding	Ulp1 protease family protein
AT4G13442	0	0	0	0.28582	0.401603	0.205462	0	0.297628	#DIV/0!	0.00639176	pseudogene
AT4G18150	0	0	0	3.36624	3.33547	3.51194	0	3.40455	#DIV/0!	3.91238e-07	protein_coding	Kinase-related protein of unknown function (DUF1296)
AT4G26330	0	0	0	0.149977	0.146644	0.205462	0	0.167361	#DIV/0!	0.000930385	protein_coding	Subtilisin-like serine endopeptidase family protein
AT4G26730	0	0	0	0.28582	0.146644	0.385277	0	0.272581	#DIV/0!	0.0169775	protein_coding	S-adenosyl-L-methionine-dependent methyltransferases superfamily protein
AT4G29200	0	0	0	1.46091	1.54886	1.0506	0	1.35346	#DIV/0!	0.00091393	protein_coding	Beta-galactosidase related protein
AT5G01150	0	0	0	0.149977	0.146644	0.205462	0	0.167361	#DIV/0!	0.000930385	protein_coding	Protein of unknown function (DUF674)
AT5G04180	0	0	0	0.149977	0.146644	0.205462	0	0.167361	#DIV/0!	0.000930385	protein_coding	alpha carbonic anhydrase 3
AT5G04400	0	0	0	0.28582	0.146644	0.385277	0	0.272581	#DIV/0!	0.0169775	protein_coding	NAC domain containing protein 77
AT5G12910	0	0	0	0.149977	0.146644	0.205462	0	0.167361	#DIV/0!	0.000930385	protein_coding	Histone superfamily protein
AT5G14860	0	0	0	0.149977	0.279748	0.205462	0	0.211729	#DIV/0!	0.00488956	protein_coding	UDP-Glycosyltransferase superfamily protein
AT5G15690	0	0	0	0.28582	0.146644	0.267312	0	0.233259	#DIV/0!	0.00590304	protein_coding	zinc ion binding
AT5G26970	0	0	0	0.524271	0.513962	0.819895	0	0.619376	#DIV/0!	0.00349336	protein_coding
AT5G28052	0	0	0	0.409966	0.973005	0.545144	0	0.642705	#DIV/0!	0.0193128	protein_coding
AT5G28800	0	0	0	0.409966	0.806482	0.819895	0	0.678781	#DIV/0!	0.00724081	protein_coding
AT5G28810	0	0	0	2.5321	2.9673	3.03988	0	2.84643	#DIV/0!	5.65893e-05	protein_coding	Domain of unknown function (DUF1985)
AT5G35050	0	0	0	0.149977	0.146644	0.385277	0	0.227299	#DIV/0!	0.0451311	protein_coding	Domain of unknown function (DUF1985)
AT5G35920	0	0	0	0.28582	0.279748	0.205462	0	0.25701	#DIV/0!	0.000573318	protein_coding	cytochrome P450, family 79, subfamily A, polypeptide 4 pseudogene
AT5G41660	0	0	0	0.524271	0.279748	0.819895	0	0.541305	#DIV/0!	0.0256685	protein_coding
AT5G52770	0	0	0	0.149977	0.146644	0.205462	0	0.167361	#DIV/0!	0.000930385	protein_coding	Copper transport protein family
AT4G04030	0	0	0.0575447	3.77498	3.95723	3.9317	0.0191816	3.88797	7.66315	3.49221e-07	protein_coding	ovate family protein 9
AT5G28235	0	0.0655436	0	3.18556	3.57875	3.88254	0.0218479	3.54895	7.34376	6.43222e-05	protein_coding	Ulp1 protease family protein
AT3G54730	0	0	0.219098	4.76944	4.86841	4.78825	0.0730327	4.8087	6.04096	4.65825e-07	protein_coding
AT2G19850	0	0.128238	0.0575447	3.83713	3.9949	3.98608	0.0619277	3.93937	5.99123	4.22918e-07	protein_coding
AT5G45570	0.143492	0.107226	0.0863167	4.58419	4.82866	5.32176	0.112345	4.91154	5.45016	2.49937e-05	protein_coding	Ulp1 protease family protein
AT3G42723	0	0.128238	0	1.98473	1.99847	1.42417	0.0427462	1.80246	5.39803	0.000818074	protein_coding	aminoacyl-tRNA ligases;ATP binding;nucleotide binding
AT2G13450	0	0.128238	0	2.08126	1.28947	1.38244	0.0427462	1.58439	5.21199	0.00369574	protein_coding
AT2G01422	0.273995	0.128238	0	4.76462	4.61065	4.58245	0.134078	4.65258	5.11689	1.28675e-06	other_rna
AT4G08190	0	0.0435913	0	0.680355	0.458876	0.267312	0.0145304	0.468848	5.01197	0.0194521	protein_coding	P-loop containing nucleoside triphosphate hydrolases superfamily protein
AT3G31908	0.143492	0	0	0.907977	1.35128	1.95681	0.0478308	1.40536	4.87685	0.0115863	pseudogene
AT1G63540	0.273995	0	0	2.39849	2.21341	2.17641	0.0913317	2.26277	4.63083	4.51962e-05	protein_coding	hydroxyproline-rich glycoprotein family protein
AT2G10430	0	0	0.167759	0.98984	1.60067	1.15344	0.0559198	1.24798	4.4801	0.00335426	pseudogene
AT2G05635	0	0.128238	0.0863167	1.24452	1.54886	1.5426	0.0715184	1.44533	4.33694	0.000214332	protein_coding	DNA repair DEAD helicase RAD3/XP-D subfamily protein
AT3G25719	0.273995	0	0	1.46091	1.93933	2.10121	0.0913317	1.83382	4.32759	0.00121192	protein_coding
AT4G15096	0.143492	0.246003	0.167759	3.33525	3.60017	3.73563	0.185752	3.55701	4.25922	1.006e-05	protein_coding
AT4G06748	0	0	0.167759	0.907977	0.806482	1.42417	0.0559198	1.04621	4.22567	0.00765063	pseudogene
AT2G40955	0.143492	0.246003	0.318028	3.7537	4.06417	4.26979	0.235841	4.02922	4.09461	1.7996e-05	protein_coding
AT5G45573	0	0.0265758	0.0694616	0.409966	0.279748	0.716186	0.0320125	0.468633	3.87175	0.0289776	protein_coding
AT1G28820	0	0	0.0351488	0.149977	0.146644	0.205462	0.0117163	0.167361	3.83638	0.00224829	pre_trna	pre-tRNA
AT5G03090	0.273995	0.246003	0	2.33726	2.37091	2.35966	0.173333	2.35594	3.76469	1.5405e-05	protein_coding
AT3G01345	0	0.128238	0.578456	3.4115	2.80561	2.863	0.235565	3.0267	3.68355	0.000432389	protein_coding	Expressed protein
AT2G17920	0	0.246003	0	0.63018	0.933141	1.58001	0.0820009	1.04778	3.67555	0.0296858	protein_coding	nucleic acid binding;zinc ion binding
AT3G27040	0	0.128238	0	0.728843	0.513962	0.385277	0.0427462	0.542694	3.66627	0.0101161	protein_coding	Meprin and TRAF (MATH) homology domain-containing protein
AT1G26558	0.273995	0.188322	0.219098	2.35281	2.56599	2.71952	0.227138	2.54611	3.48665	2.91111e-05	other_rna	other RNA
AT5G41830	0	0.128238	0.167759	1.40233	0.806482	1.0506	0.0986659	1.08647	3.46095	0.00539239	protein_coding	RNI-like superfamily protein
AT2G38195	0.273995	0.246003	0	1.79282	1.97903	1.77521	0.173333	1.84902	3.41514	0.000103537	protein_coding	RING/U-box superfamily protein
AT3G29570	0	0.128238	0	0.63018	0.279748	0.385277	0.0427462	0.431735	3.33628	0.0256923	protein_coding
AT5G46105	0	0.0655436	0	0.28582	0.146644	0.205462	0.0218479	0.212642	3.28286	0.0141551	pre_trna	pre-tRNA
AT3G61030	0.354082	0.580597	0.849224	5.4636	5.73028	5.86211	0.594634	5.68533	3.25717	1.03698e-05	protein_coding	Calcium-dependent lipid-binding (CaLB domain) family protein
AT3G60950	0.354082	0.61077	0.849224	5.57829	5.81497	5.93188	0.604692	5.77505	3.25556	8.13921e-06	protein_coding	C2 calcium/lipid-binding endonuclease/exonuclease/phosphatase
AT2G08986	0	0.0972316	0	0.219497	0.481163	0.205462	0.0324105	0.302041	3.22021	0.0474247	protein_coding
AT1G36240	0	0	0.0863167	0.28582	0.279748	0.205462	0.0287722	0.25701	3.15908	0.00412252	protein_coding	Ribosomal protein L7Ae/L30e/S12e/Gadd45 family protein
AT2G13410	0	0.128238	0	0.524271	0.401603	0.205462	0.0427462	0.377112	3.14113	0.0307508	pseudogene
AT4G03292	0	0	0.167759	0.409966	0.513962	0.545144	0.0559198	0.489691	3.13044	0.00331608	protein_coding	Polynucleotidyl transferase, ribonuclease H-like superfamily protein
AT5G35375	0	0.128238	0	0.409966	0.401603	0.205462	0.0427462	0.33901	2.98746	0.0202089	protein_coding
AT1G06930	0	0.128238	0.167759	0.821189	0.513962	0.939853	0.0986659	0.758335	2.94221	0.00847197	protein_coding
AT5G07550	0	0	0.167759	0.28582	0.618199	0.385277	0.0559198	0.429766	2.94212	0.0299128	protein_coding	glycine-rich protein 19
AT4G08990	0	0.128238	0.167759	0.680355	0.567022	0.939853	0.0986659	0.729076	2.88545	0.00655062	protein_coding	DNA (cytosine-5-)-methyltransferase family protein
AT4G37022	0	0.246003	0	0.728843	0.401603	0.545144	0.0820009	0.55853	2.76792	0.0190382	protein_coding
AT2G38220	0.504166	0.354875	0.0863167	2.13622	2.21341	2.03971	0.315119	2.12978	2.75673	0.000163058	protein_coding	RING/U-box superfamily protein
AT3G30770	0.273995	0.128238	0	0.821189	0.892144	0.939853	0.134078	0.884395	2.72162	0.000964835	protein_coding	Eukaryotic aspartyl protease family protein
AT4G27654	0	0.246003	0	0.409966	0.513962	0.68905	0.0820009	0.537659	2.71298	0.0169187	protein_coding
AT1G03710	0	0.128238	0	0.28582	0.146644	0.385277	0.0427462	0.272581	2.67282	0.0475603	protein_coding	Cystatin/monellin superfamily protein
AT2G05350	0.273995	0.246003	0.318028	1.62362	1.79111	1.90881	0.279342	1.77451	2.66732	6.23711e-05	protein_coding
AT2G17690	0	0.877057	0.318028	2.81257	2.6172	2.12671	0.398362	2.51883	2.6606	0.00293609	protein_coding	F-box family protein with a domain of unknown function (DUF295)
AT2G07701	0.0735295	0.033144	0	0.161328	0.170156	0.283731	0.0355578	0.205071	2.52789	0.0193453	protein_coding
AT1G71120	0	0	0.167759	0.28582	0.279748	0.385277	0.0559198	0.316949	2.50282	0.0163751	protein_coding	GDSL-motif lipase/hydrolase 6
AT5G15360	0.273995	0.550696	0.45411	2.20639	2.45776	2.48328	0.426267	2.38248	2.48263	8.26397e-05	protein_coding
AT5G39493	0.273995	0.128238	0.167759	1.06731	1.12228	0.939853	0.189998	1.04315	2.45689	0.000251205	protein_coding	Plant self-incompatibility protein S1 family
AT2G05914	0.273995	0.246003	0.692929	2.45723	1.87766	2.07525	0.404309	2.13671	2.40186	0.00148553	other_rna
AT1G36950	0	0.0655436	0.167759	0.28582	0.401603	0.545144	0.0777677	0.410856	2.40139	0.0204361	protein_coding	RING/U-box superfamily protein
AT5G41290	0	0.188322	0.167759	0.46825	0.71541	0.68905	0.118694	0.624237	2.39485	0.0068219	protein_coding	Receptor-like protein kinase-related family protein
AT2G07775	0	0.128238	0.0863167	0.219497	0.401603	0.467424	0.0715184	0.362841	2.34295	0.0248679	protein_coding
AT3G56600	0	0.246003	0	0.409966	0.279748	0.545144	0.0820009	0.41162	2.3276	0.0425106	protein_coding	Protein kinase superfamily protein
AT1G65385	0	0.128238	0	0.28582	0.146644	0.205462	0.0427462	0.212642	2.31456	0.0445313	pseudogene
AT3G59450	0.273995	0	0	0.524271	0.279748	0.545144	0.0913317	0.449721	2.29984	0.0454976	protein_coding	Calcium-binding EF-hand family protein
AT5G45095	0.702618	0.639464	0.318028	2.48573	2.24632	3.13846	0.55337	2.6235	2.24518	0.00208951	protein_coding
AT2G07773	0.143492	0.226649	0.206819	0.858278	0.722911	0.89068	0.19232	0.823956	2.09906	0.000381689	protein_coding
AT4G03930	0.143492	0.456105	0.318028	1.27749	1.25755	1.33945	0.305875	1.2915	2.07803	0.000462837	protein_coding	Plant invertase/pectin methylesterase inhibitor superfamily
AT1G69140	1.03264	0.246003	0.318028	2.42816	2.34076	1.96645	0.532222	2.24512	2.07669	0.00402202	pseudogene
AT2G07684	0	0.128238	0.0863167	0.28582	0.214731	0.385277	0.0715184	0.295276	2.04568	0.0228349	protein_coding
AT2G07713	0	0.128238	0.0863167	0.219497	0.279748	0.385277	0.0715184	0.294841	2.04355	0.0220424	protein_coding
AT2G48150	0	0.128238	0.167759	0.409966	0.401603	0.385277	0.0986659	0.398949	2.01558	0.00420522	protein_coding	glutathione peroxidase 4
AT3G33528	0.273995	0.128238	0.167759	1.06731	0.513962	0.68905	0.189998	0.756773	1.99388	0.0284637	protein_coding
AT3G21860	0	0.246003	0.167759	0.409966	0.513962	0.68905	0.137921	0.537659	1.96285	0.0214873	protein_coding	SKP1-like 10
AT3G06490	0.273995	0.246003	0	0.524271	0.806482	0.68905	0.173333	0.673268	1.95764	0.0138707	protein_coding	myb domain protein 108
AT1G03580	0	0.354875	0.167759	0.907977	0.513962	0.545144	0.174212	0.655695	1.91218	0.0416433	pseudogene
AT2G04852	0	0.128238	0.167759	0.409966	0.279748	0.385277	0.0986659	0.358331	1.86067	0.0157771	other_rna
AT5G05965	0	0.128238	0.167759	0.409966	0.279748	0.385277	0.0986659	0.358331	1.86067	0.0157771	protein_coding
AT3G18845	0.273995	0.128238	0	0.524271	0.513962	0.385277	0.134078	0.474503	1.82335	0.0200369	pseudogene
AT2G03821	0.273995	0	0.318028	0.728843	0.513962	0.819895	0.197341	0.687567	1.80081	0.0219353	protein_coding
AT2G07676	0.273995	0.246003	0.167759	0.865236	0.806482	0.467424	0.229252	0.713047	1.63706	0.0194359	protein_coding
AT4G14450	0	0.456105	0.318028	0.728843	0.71541	0.939853	0.258044	0.794702	1.62279	0.0249086	protein_coding
AT5G03435	0	0.354875	0.318028	0.63018	0.618199	0.819895	0.224301	0.689425	1.61996	0.0233402	protein_coding	Ca2+dependent plant phosphoribosyltransferase family protein
AT1G73550	0	0.639464	0.578456	1.06731	1.25755	1.33945	0.405973	1.22144	1.58912	0.0204459	protein_coding	Bifunctional inhibitor/lipid-transfer protein/seed storage 2S albumin superfamily protein
AT2G34655	1.17307	0.913113	2.28196	4.0269	4.58728	4.40965	1.45605	4.34127	1.57606	0.00306837	protein_coding
AT4G37770	0.273995	0.639464	0.692929	1.46091	1.7458	1.42417	0.535463	1.54363	1.52747	0.00373926	protein_coding	1-amino-cyclopropane-1-carboxylate synthase 8
AT2G28850	0.273995	0.128238	0.167759	0.63018	0.458876	0.545144	0.189998	0.544733	1.51957	0.00574948	protein_coding	cytochrome P450, family 710, subfamily A, polypeptide 3
AT3G29639	0.702618	0.246003	0.517622	1.72272	1.1573	1.29515	0.488748	1.39173	1.50971	0.013863	protein_coding
AT2G07835	0.610759	0.382915	0.648224	1.68783	1.37528	1.48618	0.547299	1.51643	1.47027	0.00142271	protein_coding
AT2G07768	0.393666	0.188322	0.387673	1.06731	0.667623	0.939853	0.32322	0.891594	1.46387	0.0138646	protein_coding	Cytochrome C assembly protein
AT2G07785	1.30104	0.246003	0.636828	2.28406	1.73796	1.96645	0.727956	1.99616	1.4553	0.0215349	protein_coding	NADH dehydrogenase family protein
AT5G24240	0.504166	0.550696	0.990229	1.62362	1.95932	1.96645	0.681697	1.8498	1.44016	0.00367272	protein_coding	Phosphatidylinositol 3- and 4-kinase ;Ubiquitin family protein
AT2G07771	0.273995	0.148949	0.270148	0.712539	0.513962	0.618891	0.231031	0.615131	1.41281	0.00552286	protein_coding	Cytochrome C assembly protein
AT2G07674	0.504166	0.354875	0.0863167	0.949489	0.892144	0.618891	0.315119	0.820175	1.38003	0.0337846	protein_coding	Unknown conserved protein
AT5G26270	3.32099	2.79688	2.11418	7.13288	7.1704	7.05788	2.74402	7.12039	1.37567	0.000237813	protein_coding
AT4G18350	0.273995	0.128238	0.167759	0.524271	0.401603	0.545144	0.189998	0.490339	1.3678	0.00858535	protein_coding	nine-cis-epoxycarotenoid dioxygenase 2
AT2G07826	0.273995	0.246003	0.318028	0.949489	0.513962	0.68905	0.279342	0.7175	1.36095	0.0268697	pseudogene
AT2G05995	0.877043	0.246003	0.167759	1.21077	1.04957	1.0506	0.430268	1.10365	1.35897	0.0433625	other_rna	other RNA
AT1G79170	0.504166	0.354875	0.318028	1.14082	0.892144	0.939853	0.392356	0.99094	1.33663	0.00325571	protein_coding
AT4G34510	0.273995	0.456105	0.318028	0.728843	0.973005	0.939853	0.349376	0.880567	1.33365	0.00485071	protein_coding	3-ketoacyl-CoA synthase 17
AT3G46890	0.273995	0.246003	0.45411	0.821189	0.513962	1.0506	0.324703	0.79525	1.29229	0.0492474	protein_coding
AT4G18990	0.273995	0.128238	0.318028	0.63018	0.513962	0.545144	0.240087	0.563095	1.22982	0.00853737	protein_coding	xyloglucan endotransglucosylase/hydrolase 29
AT3G30720	1.52725	1.84913	2.02956	3.76537	4.31741	4.33141	1.80198	4.13807	1.19937	0.000597421	protein_coding	qua-quine starch
AT3G11390	0.273995	0.456105	0.167759	0.728843	0.618199	0.68905	0.299287	0.678697	1.18124	0.0136248	protein_coding	Cysteine/Histidine-rich C1 domain family protein
AT4G30740	0.273995	0.188322	0.244849	0.524271	0.458876	0.618891	0.235722	0.534013	1.17979	0.00484222	protein_coding
AT2G31083	0.273995	0.354875	0.318028	0.63018	0.806482	0.68905	0.315633	0.708571	1.16666	0.00229882	protein_coding	CLAVATA3/ESR-RELATED 5
AT1G18420	0.273995	0.354875	0.167759	0.409966	0.618199	0.68905	0.265543	0.572405	1.10809	0.0370668	protein_coding	Aluminium activated malate transporter family protein
AT5G07560	0.273995	0.550696	0.578456	0.821189	1.04957	1.15344	0.467716	1.00807	1.10789	0.0173602	protein_coding	glycine-rich protein 20
AT3G62610	0.273995	0.550696	0.318028	0.63018	0.892144	0.939853	0.380906	0.820726	1.10746	0.0270264	protein_coding	myb domain protein 11
AT2G07786	1.52725	0.763146	0.517622	1.94424	2.03659	2.02187	0.936007	2.0009	1.09606	0.0251803	pseudogene
AT5G07570	1.52725	1.3146	0.798984	2.62033	2.56599	2.56017	1.21361	2.58217	1.08927	0.00323506	protein_coding	glycine/proline-rich protein
AT5G56050	0.273995	0.639464	0.798984	1.14082	1.32071	1.15344	0.570814	1.20499	1.07793	0.0187178	protein_coding
AT2G07726	1.17307	0.406378	0.517622	1.59775	1.25755	1.5426	0.699023	1.46597	1.06844	0.0426389	pseudogene
AT5G52300	0.877043	0.639464	0.578456	1.5714	1.54886	1.24944	0.698321	1.45657	1.06061	0.00535679	protein_coding	CAP160 protein
AT1G50750	1.41857	1.36753	1.89254	2.76686	3.03006	3.88508	1.55955	3.22733	1.04921	0.0114408	protein_coding	Plant mobile domain protein family
AT2G07675	0.702618	0.380857	0.746931	1.24452	1.1745	1.30233	0.610135	1.24045	1.02366	0.00649923	protein_coding	Ribosomal protein S12/S23 family protein
AT2G07663	0.230936	0.148949	0.387673	0.560087	0.477842	0.519186	0.255852	0.519039	1.02053	0.0236035	pseudogene
AT4G04223	1.97384	2.65865	2.83687	5.00507	5.11696	4.95535	2.48979	5.0258	1.01333	0.000689303	other_rna	other RNA
AT1G77960	2.11983	1.69198	1.5108	3.61869	3.63785	3.43236	1.7742	3.56297	1.00591	0.000739938	protein_coding
AT2G07696	0.702618	0.389073	0.318028	0.805901	0.919332	1.10294	0.469906	0.942724	1.00446	0.0320226	protein_coding	Ribosomal protein S7p/S5e family protein
AT3G49551	0.504166	0.456105	0.45411	0.728843	1.04957	1.0506	0.471461	0.943004	1.00013	0.0121277	protein_coding
AT2G07689	2.22038	1.04895	1.11867	3.23809	2.45776	3.07437	1.46267	2.92341	0.999051	0.0309858	protein_coding	NADH-Ubiquinone/plastoquinone (complex I) protein
AT2G07681	0.821781	0.465848	0.458001	1.40829	0.96749	1.08951	0.581877	1.1551	0.98923	0.0322347	protein_coding	Cytochrome C assembly protein
AT1G03240	0.0962889	0.168173	0.270148	0.327981	0.321109	0.385277	0.178203	0.344789	0.952188	0.0375476	protein_coding
AT2G07718	1.23847	0.982629	0.773192	1.96463	1.69903	2.12671	0.998098	1.93012	0.95144	0.00707317	protein_coding	Cytochrome b/b6 protein
AT2G07687	3.19486	1.4186	1.54169	4.26606	3.56799	3.92197	2.05171	3.91867	0.933536	0.0371042	protein_coding	Cytochrome c oxidase, subunit III
AT5G38005	1.8114	1.55401	1.62075	3.18695	3.3097	2.92246	1.66205	3.1397	0.917662	0.00042919	other_rna	other RNA
AT1G17345	0.702618	0.456105	0.798984	0.98984	1.12228	1.58001	0.652569	1.23071	0.915289	0.04841	protein_coding	SAUR-like auxin-responsive protein family
AT2G34600	0.273995	0.550696	0.45411	0.821189	0.618199	0.939853	0.426267	0.79308	0.895709	0.041699	protein_coding	jasmonate-zim-domain protein 7
AT2G07815	0.877043	0.639464	0.45411	1.14082	1.0118	1.5042	0.656872	1.21894	0.89194	0.0426655	protein_coding
AT2G07747	2.02441	1.49195	0.79078	2.83489	2.35591	2.73618	1.43571	2.64233	0.880042	0.0353001	pseudogene
AT1G26240	0.877043	1.01617	1.07711	1.72272	1.65069	2.02187	0.990109	1.79843	0.861077	0.00322921	protein_coding	Proline-rich extensin-like family protein
AT3G45800	0.640098	0.642044	0.464462	1.04833	1.09869	0.939853	0.582201	1.02896	0.821591	0.00403522	protein_coding	Plant protein 1589 of unknown function
AT1G65890	0.702618	1.081	0.45411	1.34126	1.32071	1.24944	0.745909	1.3038	0.805654	0.0389339	protein_coding	acyl activating enzyme 12
AT2G34830	1.17307	1.36753	0.798984	2.06247	1.87766	1.84877	1.1132	1.92963	0.79362	0.0104829	protein_coding	WRKY DNA-binding protein 35
AT2G07695	1.32171	0.696023	0.816262	1.67402	1.38121	1.79697	0.944664	1.6174	0.775806	0.0419052	protein_coding	Cytochrome C oxidase subunit II-like, transmembrane domain
AT1G61840	0.504166	1.14304	0.897773	1.40233	1.49511	1.33945	0.848326	1.4123	0.735352	0.0421717	protein_coding	Cysteine/Histidine-rich C1 domain family protein
AT2G07712	3.18395	2.13	1.70992	3.839	3.78317	4.01136	2.34129	3.87785	0.727953	0.0257606	pseudogene
AT3G45060	0.504166	0.354875	0.45411	0.821189	0.806482	0.545144	0.437717	0.724272	0.726532	0.0454369	protein_coding	high affinity nitrate transporter 2.6
AT5G51451	0.702618	0.877057	0.45411	1.14082	0.973005	1.24944	0.677928	1.12109	0.725698	0.0391407	protein_coding
AT2G07725	2.72499	1.74616	1.64939	3.58616	3.01104	3.48912	2.04018	3.3621	0.72067	0.0268403	protein_coding	Ribosomal L5P family protein
AT5G15500	1.62831	1.88588	1.57192	2.67085	3.06737	2.63317	1.69537	2.79046	0.718901	0.0029359	protein_coding	Ankyrin repeat family protein
AT5G48390	0.273995	0.456105	0.45411	0.728843	0.513962	0.68905	0.394737	0.643952	0.706061	0.0495095	protein_coding	Tetratricopeptide repeat (TPR)-like superfamily protein
AT1G02800	1.62831	1.4186	1.07711	1.94424	2.34076	2.35966	1.37467	2.21488	0.688141	0.0161429	protein_coding	cellulase 2
AT4G14548	1.52725	1.84913	1.5108	2.81257	2.53969	2.48328	1.62906	2.61184	0.681026	0.00279854	other_rna	other RNA
AT2G37720	0.504166	0.723086	0.45411	1.06731	0.806482	0.819895	0.560454	0.897894	0.679949	0.0463603	protein_coding	TRICHOME BIREFRINGENCE-LIKE 15
AT3G27940	1.97384	1.5156	1.38021	2.33726	2.69077	2.63317	1.62322	2.55373	0.653753	0.0114812	protein_coding	LOB domain-containing protein 26
AT5G54190	1.10456	1.75294	1.15906	2.18917	2.27849	1.78613	1.33885	2.0846	0.63877	0.0440418	protein_coding	protochlorophyllide oxidoreductase A
AT1G56600	2.11983	2.5897	2.53834	3.48392	4.30185	3.43236	2.41596	3.73938	0.630203	0.0142042	protein_coding	galactinol synthase 2
AT1G51090	2.25239	1.4186	2.23247	3.16949	3.32009	2.63317	1.96782	3.04092	0.627909	0.0358	protein_coding	Heavy metal transport/detoxification superfamily protein
AT4G15740	0.702618	1.25965	0.798984	1.34126	1.49511	1.42417	0.920417	1.42018	0.625716	0.048074	protein_coding	Calcium-dependent lipid-binding (CaLB domain) family protein
AT1G61080	0.877043	1.56175	1.31019	1.94424	1.7458	2.02187	1.24966	1.90397	0.607472	0.038917	protein_coding	Hydroxyproline-rich glycoprotein family protein
AT2G07678	0.393666	0.723086	0.578456	0.949489	0.806482	0.819895	0.565069	0.858622	0.603596	0.0499259	protein_coding
AT5G35960	0.504166	0.94829	0.798984	1.14082	1.12228	1.15344	0.75048	1.13885	0.601691	0.0411725	protein_coding	Protein kinase family protein
AT4G13570	2.31437	2.15038	1.74112	3.17824	3.24067	2.97957	2.06862	3.13283	0.598794	0.00477864	protein_coding	histone H2A 4
AT3G32030	1.30104	1.39329	0.944741	1.74647	1.72261	1.96645	1.21302	1.81184	0.578849	0.0189704	protein_coding	Terpenoid cyclases/Protein prenyltransferases superfamily protein
AT2G02380	1.30104	0.877057	1.07711	1.5714	1.69903	1.58001	1.08507	1.61681	0.575365	0.0146631	protein_coding	glutathione S-transferase (class zeta) 2
AT5G60490	1.62831	2.08867	1.68689	2.83489	2.6172	2.59713	1.80129	2.68308	0.574857	0.0057163	protein_coding	FASCICLIN-like arabinogalactan-protein 12
AT5G65980	1.62831	2.11985	2.07249	2.83489	2.97223	2.66833	1.94022	2.82515	0.542107	0.00787631	protein_coding	Auxin efflux carrier family protein
AT3G19430	1.62831	1.7329	1.89254	2.42816	2.69077	2.48328	1.75125	2.53407	0.533069	0.00212286	protein_coding	late embryogenesis abundant protein-related / LEA protein-related
AT3G16510	1.52725	2.15038	2.30626	2.89986	2.91198	2.83233	1.99463	2.88139	0.530641	0.0207247	protein_coding	Calcium-dependent lipid-binding (CaLB domain) family protein
AT3G52525	1.41857	1.25965	1.15906	1.72272	1.83503	1.96645	1.2791	1.8414	0.52568	0.005527	protein_coding	ovate family protein 6
AT2G07698	4.92364	3.63707	3.72441	6.36148	5.43055	5.86715	4.09504	5.88639	0.523507	0.0223155	protein_coding	ATPase, F1 complex, alpha subunit protein
AT1G09350	1.8114	1.7727	2.68386	2.83489	2.97223	3.13846	2.08932	2.98186	0.513179	0.0451181	protein_coding	galactinol synthase 3
AT2G25820	0.877043	0.723086	0.692929	1.27749	1.04957	0.939853	0.764352	1.08897	0.510657	0.0472471	protein_coding	Integrase-type DNA-binding superfamily protein
AT2G07707	1.90138	1.49195	1.64484	2.7316	1.99847	2.44324	1.67939	2.3911	0.509737	0.0435934	protein_coding	Plant mitochondrial ATPase, F0 complex, subunit 8 protein
AT5G28340	1.52725	1.60648	1.09138	1.88128	2.12169	1.96645	1.40837	1.98981	0.498601	0.029269	protein_coding	Tetratricopeptide repeat (TPR)-like superfamily protein
AT4G22505	4.62259	4.71104	4.05838	6.64119	6.12727	6.1012	4.464	6.28989	0.494697	0.00248103	protein_coding	Bifunctional inhibitor/lipid-transfer protein/seed storage 2S albumin superfamily protein
AT5G05090	2.31437	2.47378	2.02956	3.02163	3.39537	3.16332	2.27257	3.19344	0.490786	0.00557536	protein_coding	Homeodomain-like superfamily protein
AT1G63990	0.504166	0.456105	0.318028	0.63018	0.618199	0.545144	0.4261	0.597841	0.488571	0.049858	protein_coding	sporulation 11-2
AT1G24792	0.877043	0.604609	0.67075	0.981859	0.945216	1.09262	0.717467	1.00657	0.488456	0.0362019	pseudogene
AT5G65170	1.62831	2.05679	1.98532	2.69546	2.59182	2.63317	1.89014	2.64015	0.482127	0.0052638	protein_coding	VQ motif-containing protein
AT1G71920	3.64424	4.07064	3.88258	5.46478	5.35431	5.36645	3.86582	5.39518	0.480896	0.000283198	protein_coding	HISTIDINE BIOSYNTHESIS 6B
AT3G19230	1.17307	1.25965	1.23661	1.81545	1.54886	1.72064	1.22311	1.69498	0.470717	0.0045634	protein_coding	Leucine-rich repeat (LRR) family protein
AT3G13980	2.31437	2.47378	2.6274	3.39657	3.46692	3.36966	2.47185	3.41105	0.464624	0.000585202	protein_coding
AT1G55420	1.62831	1.5156	1.5108	2.33726	1.89851	2.17641	1.55157	2.13739	0.462122	0.0118833	protein_coding	Cysteine/Histidine-rich C1 domain family protein
AT1G14260	0.877043	0.877057	0.897773	1.27749	1.32071	1.0506	0.883958	1.21626	0.460408	0.0167674	protein_coding	RING/FYVE/PHD zinc finger superfamily protein
AT4G08991	1.03264	1.20252	1.23661	1.40233	1.79111	1.58001	1.15726	1.59115	0.459361	0.0281211	pseudogene
AT4G03823	0.504166	0.456105	0.45411	0.63018	0.618199	0.68905	0.471461	0.64581	0.453972	0.00309929	pseudogene
AT3G22142	5.10703	4.89807	4.14137	6.64909	6.37613	6.3407	4.71549	6.45531	0.453078	0.00489995	protein_coding	Bifunctional inhibitor/lipid-transfer protein/seed storage 2S albumin superfamily protein
AT3G24780	0.702618	0.802125	0.990229	1.21077	1.04957	1.15344	0.831657	1.13793	0.452352	0.0338709	protein_coding	Uncharacterised conserved protein UCP015417, vWA
AT3G48580	0.702618	0.639464	0.692929	1.06731	0.892144	0.819895	0.678337	0.926448	0.449708	0.0309852	protein_coding	xyloglucan endotransglucosylase/hydrolase 11
AT1G33615	1.52725	1.4186	1.15906	1.76983	1.7458	2.07525	1.3683	1.86363	0.445724	0.0312622	other_rna	other RNA
AT1G17380	1.30104	1.46791	1.23661	1.62362	1.79111	2.02187	1.33519	1.8122	0.440704	0.0238459	protein_coding	jasmonate-zim-domain protein 5
AT2G35710	2.04868	2.23828	2.19411	2.69546	2.91198	3.18776	2.16036	2.93173	0.440484	0.00736503	protein_coding	Nucleotide-diphospho-sugar transferases superfamily protein
AT4G35900	1.8114	1.99083	1.98532	2.5944	2.45776	2.80099	1.92918	2.61772	0.440318	0.00402117	protein_coding	Basic-leucine zipper (bZIP) transcription factor family protein
AT4G28680	1.8114	2.42467	2.44341	3.07887	3.01104	2.92246	2.22649	3.00412	0.432172	0.0215901	protein_coding	L-tyrosine decarboxylase
AT2G07732	5.4713	3.99553	4.13965	6.65066	5.75287	5.95103	4.53549	6.11819	0.431845	0.0434658	protein_coding	Ribulose bisphosphate carboxylase large chain, catalytic domain
AT2G07711	4.09049	3.14391	2.96975	4.61786	4.34934	4.7916	3.40138	4.58627	0.4312	0.0331528	pseudogene
AT1G23200	1.72276	1.92172	1.79338	2.39849	2.40045	2.52224	1.81262	2.44039	0.429037	0.000912045	protein_coding	Plant invertase/pectin methylesterase inhibitor superfamily
AT5G08030	1.62831	1.81142	1.74112	2.3682	2.6172	1.96645	1.72695	2.31728	0.424208	0.0400346	protein_coding	PLC-like phosphodiesterases superfamily protein
AT4G22485	5.15015	5.25136	4.23881	7.01929	6.23366	6.381	4.88011	6.54465	0.423404	0.0143979	protein_coding	Bifunctional inhibitor/lipid-transfer protein/seed storage 2S albumin superfamily protein
AT1G75000	1.41857	1.64987	1.89254	2.24024	2.27849	2.12671	1.65366	2.21515	0.421741	0.0176432	protein_coding	GNS1/SUR4 membrane protein family
AT2G24710	1.67631	2.11985	1.74112	2.33726	2.59182	2.48328	1.84576	2.47079	0.420755	0.016301	protein_coding	glutamate receptor 2.3
AT4G28180	2.11983	1.81142	1.84381	2.5944	2.42939	2.70266	1.92502	2.57548	0.419969	0.0066956	protein_coding
AT2G42540	5.33344	5.5664	5.66026	7.1816	7.78003	7.15559	5.52003	7.37241	0.417459	0.00120525	protein_coding	cold-regulated 15a
AT5G39160	1.98684	2.21911	2.44896	2.62033	3.07343	3.17559	2.2183	2.95645	0.414411	0.0270744	protein_coding	RmlC-like cupins superfamily protein
AT3G12970	1.41857	1.20252	1.31019	1.72272	1.54886	1.96645	1.31043	1.74601	0.41402	0.0329806	protein_coding
AT5G60780	0.877043	0.94829	0.990229	1.06731	1.25755	1.42417	0.93852	1.24968	0.413094	0.045277	protein_coding	nitrate transporter 2.3
AT5G20420	0.702618	0.877057	0.990229	1.14082	1.12228	1.15344	0.856635	1.13885	0.410825	0.02846	protein_coding	chromatin remodeling 42
AT4G38340	1.52725	1.56175	1.57192	1.85967	2.10994	2.22445	1.55364	2.06469	0.410268	0.00925473	protein_coding	Plant regulator RWP-RK family protein
AT4G05631	2.94352	2.4371	2.21342	3.59926	3.07654	3.39087	2.53134	3.35556	0.406648	0.0354777	protein_coding
AT2G30790	2.04868	2.23828	1.93967	2.83489	2.71448	2.70266	2.07554	2.75068	0.406297	0.00223355	protein_coding	photosystem II subunit P-2
AT5G38210	1.8114	1.92172	1.74112	2.42816	2.59182	2.17641	1.82475	2.3988	0.394617	0.0120903	protein_coding	Protein kinase family protein
AT2G24750	1.41857	1.64987	1.57192	1.90257	1.95932	2.22445	1.54679	2.02878	0.391338	0.0160123	pseudogene
AT1G09600	1.30104	1.4186	1.44698	1.67402	1.87766	1.90881	1.38887	1.82017	0.390156	0.00744702	protein_coding	Protein kinase superfamily protein
AT1G12040	3.73768	3.69951	3.48992	5.05347	4.37806	4.85844	3.64237	4.76332	0.38709	0.00645101	protein_coding	leucine-rich repeat/extensin 1
AT2G34440	0.702618	0.639464	0.692929	0.821189	0.892144	0.939853	0.678337	0.884395	0.382689	0.0065441	protein_coding	AGAMOUS-like 29
AT2G20250	2.31437	2.47378	2.11418	3.1158	2.91198	2.9513	2.30078	2.99302	0.379484	0.00466445	protein_coding
AT2G35750	3.29048	3.01165	2.98286	4.21166	3.91866	3.85488	3.09499	3.99507	0.368283	0.00362862	protein_coding
AT1G63530	1.97384	1.81142	1.79338	2.48573	2.30996	2.40205	1.85955	2.39925	0.367632	0.0021406	protein_coding
AT5G39190	2.16561	2.40783	2.63229	2.81257	3.17946	3.3041	2.40191	3.09871	0.367486	0.0251821	protein_coding	germin-like protein 2
AT5G18080	1.47394	1.85545	1.59153	2.27331	1.99847	2.07525	1.64031	2.11568	0.367154	0.027013	protein_coding	SAUR-like auxin-responsive protein family
AT4G11370	1.52725	1.7727	1.74112	2.06247	2.21341	2.22445	1.68035	2.16678	0.366785	0.00641451	protein_coding	RING-H2 finger A1A
AT2G15042	3.15916	3.53652	3.39164	3.8868	4.28453	4.75347	3.36244	4.30826	0.357598	0.025866	protein_coding	Leucine-rich repeat (LRR) family protein
AT5G24770	3.98639	4.34262	3.95319	4.53847	5.79751	5.39821	4.09407	5.24473	0.357335	0.0425278	protein_coding	vegetative storage protein 2
AT5G27890	2.48577	2.18028	2.1547	2.71965	2.87037	3.13846	2.27358	2.90949	0.355799	0.0172412	protein_coding
AT1G62440	2.04868	2.29403	2.34179	2.83489	2.71448	2.97957	2.22817	2.84298	0.351545	0.00663067	protein_coding	leucine-rich repeat/extensin 2
AT2G07709	5.03523	4.0786	3.95319	5.56276	5.26949	5.74483	4.35567	5.5257	0.34326	0.033746	pseudogene
AT2G33580	2.94352	3.18386	3.474	3.74193	4.12736	4.30931	3.20046	4.05953	0.343035	0.0193406	protein_coding	Protein kinase superfamily protein
AT3G46370	2.6866	2.92601	2.65591	3.42628	3.5217	3.4727	2.75617	3.47356	0.333749	0.00132614	protein_coding	Leucine-rich repeat protein kinase family protein
AT5G06230	1.30104	1.3146	1.15906	1.76983	1.54886	1.42417	1.25823	1.58095	0.329394	0.0456973	protein_coding	TRICHOME BIREFRINGENCE-LIKE 9
AT1G74350	1.62831	1.3146	1.31019	1.81545	1.79111	1.72064	1.4177	1.77573	0.324859	0.0304381	protein_coding	Intron maturase, type II family protein
AT2G47930	3.16153	3.62538	3.42515	4.34206	4.26218	4.16906	3.40402	4.25776	0.322857	0.00398637	protein_coding	arabinogalactan protein 26
AT2G23100	2.31437	2.49772	2.02956	2.81257	2.78336	2.9513	2.28055	2.84907	0.321111	0.0175185	protein_coding	Cysteine/Histidine-rich C1 domain family protein
AT5G63090	1.30104	1.3146	1.44698	1.67402	1.54886	1.84877	1.35421	1.69055	0.320045	0.0270392	protein_coding	Lateral organ boundaries (LOB) domain family protein
AT5G04190	2.63895	2.77745	2.44341	3.27121	3.36573	3.16332	2.61994	3.26675	0.318326	0.00463631	protein_coding	phytochrome kinase substrate 4
AT1G66100	5.61164	6.17591	5.61741	7.16628	7.38322	7.12269	5.80165	7.22406	0.316347	0.002214	protein_coding	Plant thionin
AT1G79910	2.11983	2.26642	2.11418	3.00204	2.6172	2.44324	2.16681	2.68749	0.310687	0.0391914	protein_coding	Regulator of Vps4 activity in the MVB pathway protein
AT4G35480	2.11983	2.18028	2.44341	2.54109	2.97223	2.83233	2.24784	2.78188	0.307521	0.0295867	protein_coding	RING-H2 finger A3B
AT5G52790	2.63895	2.29403	2.37646	3.13392	3.04883	2.863	2.43648	3.01525	0.307478	0.011588	protein_coding	CBS domain-containing protein with a domain of unknown function (DUF21)
AT4G13390	3.95755	4.14325	3.98724	5.22597	4.68754	5.04389	4.02935	4.9858	0.307279	0.00473099	protein_coding	Proline-rich extensin-like family protein
AT2G17880	2.94352	3.10812	2.96018	3.70605	3.6502	3.79251	3.00394	3.71625	0.306994	0.000435761	protein_coding	Chaperone DnaJ-domain superfamily protein
AT2G32100	3.40884	3.80881	3.28617	4.54526	4.55264	3.88508	3.50128	4.32766	0.305706	0.0383841	protein_coding	ovate family protein 16
AT1G56150	1.72276	1.7329	2.02956	2.17174	2.17974	2.40205	1.82841	2.25118	0.300091	0.0282743	protein_coding	SAUR-like auxin-responsive protein family
AT1G74810	2.77742	2.69701	2.65591	3.02163	3.38063	3.60562	2.71011	3.33596	0.299749	0.0227214	protein_coding	HCO3- transporter family
AT1G51460	2.31437	2.32112	2.41032	2.67085	2.91198	3.08741	2.34861	2.89008	0.299304	0.0122137	protein_coding	ABC-2 type transporter family protein
AT4G08620	2.31437	2.52127	2.41032	2.92088	2.99176	2.97957	2.41532	2.96407	0.295364	0.00099552	protein_coding	sulphate transporter 1;1
AT1G26250	5.63003	6.02618	5.61378	7.08596	6.90787	7.18016	5.75667	7.058	0.294025	0.00114824	protein_coding	Proline-rich extensin-like family protein
AT4G17245	3.43698	3.65762	3.4579	4.58531	4.28611	4.02729	3.5175	4.29957	0.289643	0.0112795	protein_coding	RING/U-box superfamily protein
AT1G60460	1.03264	1.14304	1.07711	1.40233	1.32071	1.24944	1.08426	1.32416	0.288361	0.0117359	protein_coding
AT2G28240	2.77742	3.32437	2.81605	3.81113	3.68662	3.39087	2.97261	3.62954	0.288053	0.0382733	protein_coding	ATP-dependent helicase family protein
AT1G02020	3.05664	3.5124	3.17238	3.97286	4.20474	3.69358	3.24714	3.95706	0.28526	0.0243233	protein_coding	nitroreductase family protein
AT5G27780	1.13922	1.24558	1.16542	1.48934	1.49511	1.33945	1.18341	1.4413	0.284424	0.0127804	protein_coding	SAUR-like auxin-responsive protein family
AT2G45600	3.22744	2.94355	3.07017	3.5119	3.91866	3.82403	3.08039	3.75153	0.284367	0.0104899	protein_coding	alpha/beta-Hydrolases superfamily protein
AT5G18930	1.97384	2.05679	1.68689	2.24024	2.27849	2.44324	1.90584	2.32066	0.284106	0.0318066	protein_coding	Adenosylmethionine decarboxylase family protein
AT5G35190	4.44931	4.462	4.07958	5.54371	4.96464	5.26903	4.3303	5.25912	0.280357	0.0113047	protein_coding	proline-rich extensin-like family protein
AT5G49700	2.04868	1.88588	1.84381	2.33726	2.42939	2.22445	1.92612	2.33037	0.274856	0.0093455	protein_coding	Predicted AT-hook DNA-binding family protein
AT4G31200	3.58261	3.77002	3.51348	4.51793	4.26218	4.35858	3.62204	4.37956	0.273985	0.00209581	protein_coding	SWAP (Suppressor-of-White-APricot)/surp RNA-binding domain-containing protein
AT4G13340	5.68971	5.82954	6.15684	6.76261	7.00841	7.58908	5.89203	7.12003	0.273119	0.012028	protein_coding	Leucine-rich repeat (LRR) family protein
AT5G06640	5.24892	5.27198	4.86034	6.42882	5.85331	6.27007	5.12708	6.18407	0.270419	0.00827351	protein_coding	Proline-rich extensin-like family protein
AT2G36050	3.16153	3.62538	3.64017	4.02038	4.12736	4.41659	3.47569	4.18811	0.269001	0.0223261	protein_coding	ovate family protein 15
AT1G33610	3.22744	3.5006	2.9487	3.70605	3.8667	4.06736	3.22558	3.88004	0.266512	0.026421	protein_coding	Leucine-rich repeat (LRR) family protein
AT3G05660	1.8114	2.07281	1.68689	2.33726	2.17974	2.17641	1.85703	2.23114	0.264778	0.0406955	protein_coding	receptor like protein 33
AT1G10560	1.8949	1.88588	2.11418	2.24024	2.42939	2.40205	1.96499	2.35723	0.26257	0.014589	protein_coding	plant U-box 18
AT5G35490	3.92812	3.98006	3.99284	4.92409	4.50585	4.83542	3.96701	4.75512	0.261431	0.00360941	protein_coding	mto 1 responding up 1
AT5G19025	1.8949	1.92172	1.74112	2.17174	2.21341	2.27094	1.85258	2.2187	0.260177	0.00441194	protein_coding	Ribosomal protein L34e superfamily protein
AT2G39050	2.82077	3.09248	2.93713	3.55288	3.38063	3.65904	2.95013	3.53085	0.259236	0.00680134	protein_coding	hydroxyproline-rich glycoprotein family protein
AT4G18670	5.35572	5.44543	5.07373	6.37217	6.35554	6.25078	5.29162	6.32616	0.25762	0.000940876	protein_coding	Leucine-rich repeat (LRR) family protein
AT4G15160	3.9478	4.13312	3.61134	4.91364	4.72011	4.3204	3.89742	4.65139	0.255141	0.0313862	protein_coding	Bifunctional inhibitor/lipid-transfer protein/seed storage 2S albumin superfamily protein
AT5G06630	4.18442	4.50676	4.01722	5.35503	4.79364	4.9921	4.23613	5.04692	0.252656	0.0205791	protein_coding	proline-rich extensin-like family protein
AT1G62970	2.98222	3.29734	3.33987	3.92995	3.88771	3.64145	3.20648	3.8197	0.252472	0.0131547	protein_coding	Chaperone DnaJ-domain superfamily protein
AT5G24600	0.504166	0.550696	0.578456	0.63018	0.618199	0.68905	0.544439	0.64581	0.246338	0.0302022	protein_coding	Protein of unknown function, DUF599
AT5G51760	0.504166	0.550696	0.578456	0.63018	0.618199	0.68905	0.544439	0.64581	0.246338	0.0302022	protein_coding	Protein phosphatase 2C family protein
AT1G08010	3.27498	3.73015	3.2304	4.21166	4.09159	3.82403	3.41184	4.04243	0.244671	0.0326291	protein_coding	GATA transcription factor 11
AT3G19580	3.16153	3.38981	3.53666	3.83347	3.95892	4.1191	3.36266	3.9705	0.239715	0.011336	protein_coding	zinc-finger protein 2
AT2G24980	5.29053	5.35175	4.9005	6.35524	5.71667	6.27858	5.18093	6.11683	0.239573	0.019019	protein_coding	Proline-rich extensin-like family protein
AT4G34150	5.59924	5.74455	6.26836	6.45737	6.88585	7.4298	5.87072	6.92434	0.23814	0.0385632	protein_coding	Calcium-dependent lipid-binding (CaLB domain) family protein
AT2G47750	2.3738	2.5897	2.6274	3.13392	3.04883	2.76895	2.5303	2.9839	0.23789	0.0287202	protein_coding	putative indole-3-acetic acid-amido synthetase GH3.9
AT5G49520	2.82077	2.71754	2.79056	3.1158	3.19083	3.51194	2.77629	3.27286	0.237392	0.0166329	protein_coding	WRKY DNA-binding protein 48
AT5G44260	3.64424	3.88341	4.09006	4.34983	4.77188	4.57321	3.87257	4.56498	0.237316	0.0174795	protein_coding	Zinc finger C-x8-C-x5-C-x3-H type family protein
AT1G23935	1.72276	1.92172	1.89254	2.02412	2.17974	2.31598	1.84567	2.17328	0.235729	0.0351931	protein_coding
AT2G43800	4.49458	4.72124	4.22936	5.34934	5.2648	5.21417	4.48173	5.2761	0.235417	0.00574824	protein_coding	Actin-binding FH2 (formin homology 2) family protein
AT5G44060	3.1274	3.24172	3.28617	3.83347	3.69856	3.82403	3.21843	3.78535	0.23407	0.000909946	protein_coding
AT3G54590	6.72433	6.6544	6.1734	7.91877	7.35151	7.71867	6.51738	7.66298	0.233615	0.00881245	protein_coding	hydroxyproline-rich glycoprotein
AT1G15825	1.41857	1.64987	1.57192	1.72272	1.87766	1.84877	1.54679	1.81639	0.231797	0.0313571	protein_coding	hydroxyproline-rich glycoprotein family protein
AT3G62090	2.53866	2.52127	2.44341	2.67085	3.15662	2.97957	2.50111	2.93568	0.231124	0.0400007	protein_coding	phytochrome interacting factor 3-like 2
AT4G03010	2.31437	2.15038	1.93967	2.42816	2.51289	2.56017	2.13481	2.50041	0.228056	0.0336672	protein_coding	RNI-like superfamily protein
AT3G15400	1.97384	1.88588	1.74112	2.13622	2.14526	2.27094	1.86695	2.18414	0.226387	0.0170119	protein_coding	anther 20
AT5G44500	2.63895	2.77745	2.47575	3.1158	2.95242	3.16332	2.63072	3.07718	0.226153	0.0144839	protein_coding	Small nuclear ribonucleoprotein family protein
AT3G56880	5.13306	5.32681	6.04138	6.12512	6.51256	6.65961	5.50042	6.43243	0.225823	0.043134	protein_coding	VQ motif-containing protein
AT4G36650	3.19486	3.40255	3.474	3.94029	3.8981	3.92924	3.35714	3.92254	0.224558	0.00261358	protein_coding	plant-specific TFIIB-related protein
AT4G00110	2.73272	2.81605	2.59832	3.00204	3.19083	3.32629	2.7157	3.17305	0.224549	0.015701	protein_coding	UDP-D-glucuronate 4-epimerase 3
AT2G40960	3.54433	3.41831	3.32219	3.8985	4.06417	4.05412	3.42828	4.0056	0.224535	0.00232097	protein_coding	Single-stranded nucleic acid binding R3H protein
AT3G54580	7.75614	7.63664	7.16134	9.04005	8.42697	8.84273	7.51804	8.76992	0.222206	0.00812512	protein_coding	Proline-rich extensin-like family protein
AT5G41100	3.6199	3.89247	3.91242	4.29453	4.40745	4.60984	3.80827	4.43727	0.22054	0.00885923	protein_coding
AT3G53680	2.63895	2.71754	2.71129	2.89986	3.12158	3.36966	2.68926	3.13037	0.219122	0.0330234	protein_coding	Acyl-CoA N-acyltransferase with RING/FYVE/PHD-type zinc finger domain
AT4G26750	3.80399	4.0786	3.59671	4.60493	4.39283	4.35318	3.82643	4.45031	0.217907	0.0175354	protein_coding	hydroxyproline-rich glycoprotein family protein
AT2G40970	3.16153	3.36399	3.42515	3.84452	3.8667	3.85488	3.31689	3.85537	0.217038	0.00252844	protein_coding	Homeodomain-like superfamily protein
AT3G49750	1.8949	1.81142	2.02956	2.20639	2.27849	2.17641	1.91196	2.22043	0.215786	0.0118584	protein_coding	receptor like protein 44
AT5G28390	2.42133	2.74441	2.49165	2.97556	2.939	2.9748	2.55246	2.96312	0.215227	0.0142028	protein_coding	RNA-binding (RRM/RBD/RNP motifs) family protein
AT5G01075	2.43087	2.54444	2.30626	2.69546	3.04883	2.70266	2.42719	2.81565	0.214179	0.0455023	protein_coding	Glycosyl hydrolase family 35 protein
AT5G59650	1.97384	2.23828	2.19411	2.45723	2.34076	2.63317	2.13541	2.47705	0.214113	0.0442733	protein_coding	Leucine-rich repeat protein kinase family protein
AT3G23290	2.90375	2.56725	2.79056	3.2042	3.03006	3.34814	2.75386	3.19413	0.213971	0.0310538	protein_coding	Protein of unknown function (DUF640)
AT1G45248	2.11983	2.29403	2.26984	2.42816	2.6172	2.70266	2.2279	2.58267	0.213181	0.0221369	protein_coding	Nucleolar histone methyltransferase-related protein
AT1G07310	4.0424	4.36557	4.18114	4.8493	4.84889	4.88109	4.19637	4.85976	0.211744	0.0021436	protein_coding	Calcium-dependent lipid-binding (CaLB domain) family protein
AT3G47600	3.38015	3.10032	3.33106	3.79982	3.72214	3.83954	3.27051	3.78717	0.211604	0.00511838	protein_coding	myb domain protein 94
AT1G22330	3.51823	3.89247	3.39164	4.12373	4.09159	4.28686	3.60078	4.16739	0.210836	0.0249744	protein_coding	RNA-binding (RRM/RBD/RNP motifs) family protein
AT1G79840	3.76013	3.77002	3.66842	4.27016	4.32513	4.36395	3.73286	4.31975	0.210668	0.00015593	protein_coding	HD-ZIP IV family of homeobox-leucine zipper protein with lipid-binding START domain
AT4G27260	3.73768	4.22921	4.21984	4.70528	4.60432	4.77218	4.06224	4.69392	0.208518	0.0203461	protein_coding	Auxin-responsive GH3 family protein
AT5G10330	4.35411	4.74644	4.67812	5.32982	5.21995	5.34488	4.59289	5.29822	0.206104	0.00518155	protein_coding	histidinol phosphate aminotransferase 1
AT2G35230	3.49165	3.4767	3.52125	3.84452	3.8981	4.35318	3.49653	4.03193	0.205547	0.0297372	protein_coding	VQ motif-containing protein
AT1G02205	5.2287	5.30662	5.59182	5.88417	6.41282	6.29222	5.37571	6.1964	0.204975	0.0134446	protein_coding	Fatty acid hydroxylase superfamily
AT3G28550	7.58584	7.52333	6.83387	8.71411	8.13037	8.41511	7.31435	8.41987	0.203069	0.0197721	protein_coding	Proline-rich extensin-like family protein
AT3G01560	4.35411	4.49015	4.1108	5.03912	4.94723	4.9034	4.31835	4.96325	0.200804	0.00544191	protein_coding	Protein of unknown function (DUF1421)
AT2G43010	5.48261	5.59442	5.61015	6.34521	6.5575	6.26807	5.56239	6.39026	0.200168	0.000970276	protein_coding	phytochrome interacting factor 4
AT3G22800	3.01991	3.41517	3.0912	3.6315	3.60017	3.69358	3.17543	3.64175	0.19768	0.0201218	protein_coding	Leucine-rich repeat (LRR) family protein
AT3G24480	6.30784	6.03166	5.74064	6.88266	6.89755	6.95218	6.02672	6.9108	0.19748	0.00586833	protein_coding	Leucine-rich repeat (LRR) family protein
AT4G18760	3.86739	3.6682	3.77623	4.49708	4.33282	4.13175	3.77061	4.32055	0.196418	0.0102517	protein_coding	receptor like protein 51
AT3G26910	4.13118	3.95434	3.7098	4.29453	4.4147	4.79622	3.93177	4.50182	0.195328	0.0427204	protein_coding	hydroxyproline-rich glycoprotein family protein
AT3G54200	3.29048	3.32437	3.4579	3.73007	3.82375	3.97208	3.35758	3.84197	0.194421	0.00510542	protein_coding	Late embryogenesis abundant (LEA) hydroxyproline-rich glycoprotein family
AT1G70550	3.66818	4.0465	3.72333	4.43997	4.53942	4.10634	3.81267	4.36191	0.194159	0.0356755	protein_coding	Protein of Unknown Function (DUF239)
AT1G64450	2.48577	2.65504	2.47575	3.09745	2.78336	2.83233	2.53885	2.90438	0.194053	0.0323416	protein_coding	Glycine-rich protein family
AT2G25250	3.90816	4.00533	4.13125	4.42534	4.66033	4.68902	4.01491	4.59156	0.193616	0.00546381	protein_coding
AT5G13890	3.35088	3.4401	3.28617	3.83347	3.85608	3.82403	3.35905	3.83786	0.19225	0.000466094	protein_coding	Family of unknown function (DUF716)
AT4G21585	2.53866	2.29403	2.23247	2.62033	2.64214	2.80099	2.35505	2.68782	0.190677	0.0384147	protein_coding	endonuclease 4
AT3G05370	4.0606	3.91931	3.61134	4.18584	4.39283	4.63672	3.86375	4.40513	0.189182	0.0436032	protein_coding	receptor like protein 31
AT1G09750	6.37482	6.60994	6.20707	7.44189	7.28668	7.14002	6.39728	7.28953	0.188367	0.00360781	protein_coding	Eukaryotic aspartyl protease family protein
AT2G29580	3.09245	3.40255	3.35733	3.78843	3.68662	3.74389	3.28411	3.73965	0.187399	0.0107755	protein_coding	CCCH-type zinc fingerfamily protein with RNA-binding domain
AT5G66620	2.53866	2.52127	2.35923	2.69546	2.79453	2.9513	2.47305	2.81376	0.186205	0.0221671	protein_coding	DA1-related protein 6
AT1G62510	3.73768	3.94566	3.76319	4.38051	4.5592	4.08047	3.81551	4.34006	0.185839	0.0272677	protein_coding	Bifunctional inhibitor/lipid-transfer protein/seed storage 2S albumin superfamily protein
AT5G44660	3.86739	3.82783	3.52125	4.21166	4.19634	4.34234	3.73882	4.25011	0.184918	0.012604	protein_coding
AT2G01190	4.41195	4.56571	4.68851	5.21962	5.21164	5.10291	4.55539	5.17806	0.184837	0.00214286	protein_coding	Octicosapeptide/Phox/Bem1p family protein
AT5G10250	2.73272	2.65504	2.39349	2.85687	3.03006	2.9513	2.59375	2.94608	0.183755	0.0367187	protein_coding	Phototropic-responsive NPH3 family protein
AT3G08670	4.14829	4.54288	4.09006	4.87107	5.04865	4.59164	4.26041	4.83712	0.183156	0.0414932	protein_coding
AT5G56890	5.47585	5.59996	5.0089	6.19582	6.03613	6.01846	5.36157	6.08347	0.182238	0.0186463	protein_coding	Protein kinase superfamily protein
AT3G32940	4.26275	4.42296	4.34767	4.84381	4.82186	5.11571	4.34446	4.92712	0.181569	0.00519987	protein_coding	RNA-binding KH domain-containing protein
AT1G58220	3.56996	4.13312	3.81467	4.22862	4.45749	4.37463	3.83925	4.35358	0.181377	0.0433054	protein_coding	Homeodomain-like superfamily protein
AT4G34250	4.18193	4.33931	4.33009	4.74707	4.99157	4.82766	4.28378	4.85544	0.180718	0.00291757	protein_coding	3-ketoacyl-CoA synthase 16
AT3G05210	3.59515	3.92815	3.7098	4.32639	4.30965	4.08047	3.74437	4.23884	0.178947	0.017107	protein_coding	nucleotide repair protein, putative
AT4G30390	2.6866	2.99492	2.98286	3.15181	3.24067	3.41176	2.88813	3.26808	0.178311	0.039734	protein_coding
AT3G13784	2.25239	2.15038	2.11418	2.62033	2.30996	2.44324	2.17232	2.45784	0.178157	0.0447778	protein_coding	cell wall invertase 5
AT3G03690	2.77742	3.16903	2.93713	3.36624	3.24067	3.43236	2.96119	3.34642	0.176441	0.0384983	protein_coding	Core-2/I-branching beta-1,6-N-acetylglucosaminyltransferase family protein
AT5G14540	4.94994	5.20484	4.9294	5.70186	5.6835	5.65641	5.02806	5.68059	0.176038	0.00188665	protein_coding	Protein of unknown function (DUF1421)
AT1G80310	4.38332	4.33931	4.51263	4.87107	5.00124	5.07698	4.41175	4.9831	0.175692	0.00198623	protein_coding	sulfate transmembrane transporters
AT3G09220	4.57274	4.74644	4.14137	5.12767	5.02514	5.04389	4.48685	5.06557	0.175022	0.0338871	protein_coding	laccase 7
AT5G66300	1.41857	1.4186	1.57192	1.62362	1.69903	1.65204	1.4697	1.65823	0.174126	0.0275688	protein_coding	NAC domain containing protein 105
AT5G15780	5.81827	5.94941	5.64256	6.71977	6.52602	6.39156	5.80341	6.54578	0.173664	0.00468849	protein_coding	Pollen Ole e 1 allergen and extensin family protein
AT2G41010	3.49165	3.54723	3.78916	3.85548	4.0456	4.29813	3.60935	4.0664	0.172015	0.0439563	protein_coding	calmodulin (CAM)-binding protein of 25 kDa
AT5G01770	3.86739	3.91042	3.61134	4.23702	4.22138	4.36395	3.79638	4.27412	0.171001	0.00997632	protein_coding	HEAT repeat ;WD domain, G-beta repeat protein protein
AT1G69770	4.79553	4.93799	5.06843	5.35321	5.61586	5.69528	4.93398	5.55479	0.170978	0.00879994	protein_coding	chromomethylase 3
AT3G02120	3.19486	3.16903	3.42515	3.7537	3.5217	3.74389	3.26301	3.6731	0.170792	0.0210601	protein_coding	hydroxyproline-rich glycoprotein family protein
AT5G62430	3.84656	4.11001	3.69614	4.54526	4.4147	4.15673	3.88424	4.37223	0.170738	0.0426336	protein_coding	cycling DOF factor 1
AT2G42380	4.36879	4.27149	4.31229	4.72334	4.87805	4.97184	4.31752	4.85774	0.170084	0.00225396	protein_coding	Basic-leucine zipper (bZIP) transcription factor family protein
AT2G20960	5.60545	5.7244	5.56952	6.24874	6.40191	6.35965	5.63312	6.33677	0.169812	0.000422965	protein_coding	Arabidopsis phospholipase-like protein (PEARLI 4) family
AT4G34390	4.89014	5.03526	4.92355	5.37241	5.47026	5.8564	4.94965	5.56636	0.169407	0.0161118	protein_coding	extra-large GTP-binding protein 2
AT3G26990	3.19486	3.4524	3.24923	3.7537	3.7104	3.65904	3.29883	3.70771	0.168574	0.00789803	protein_coding	ENTH/VHS family protein
AT2G19710	3.96723	4.13312	4.09006	4.39561	4.56573	4.73949	4.06347	4.56694	0.168517	0.0105365	protein_coding	Regulator of Vps4 activity in the MVB pathway protein
AT2G34930	3.1274	3.22747	3.44162	3.70605	3.66244	3.64145	3.2655	3.66998	0.16847	0.0128957	protein_coding	disease resistance family protein / LRR family protein
AT2G42840	6.63374	6.82629	6.55235	7.57134	7.49183	7.41435	6.67079	7.49251	0.16759	0.000906069	protein_coding	protodermal factor 1
AT5G14920	5.75262	5.82954	5.52771	6.27755	6.37054	6.55782	5.70329	6.40197	0.166721	0.00466412	protein_coding	Gibberellin-regulated family protein
AT5G53210	3.16153	3.04453	2.93713	3.42628	3.30456	3.53117	3.04773	3.42067	0.166544	0.0154961	protein_coding	basic helix-loop-helix (bHLH) DNA-binding superfamily protein
AT3G56210	4.59788	4.77205	4.8129	5.34156	5.29723	5.27719	4.72761	5.30533	0.166332	0.00108943	protein_coding	ARM repeat superfamily protein
AT1G17440	5.03523	5.19755	4.95256	5.71696	5.69547	5.62543	5.06178	5.67928	0.166064	0.0013169	protein_coding	Transcription initiation factor TFIID subunit A
AT5G01980	3.69172	3.92815	3.73674	4.22016	4.40016	4.1191	3.78553	4.24647	0.165768	0.0136281	protein_coding	RING/U-box superfamily protein
AT4G26690	5.97998	6.15159	5.8966	6.74061	6.62786	6.84198	6.00939	6.73681	0.164848	0.0017084	protein_coding	PLC-like phosphodiesterase family protein
AT5G35480	4.0053	4.27841	4.51263	4.71734	4.77188	4.8508	4.26545	4.78001	0.164316	0.0274388	protein_coding
AT4G07825	4.91035	4.97684	4.84835	5.59474	5.43502	5.47964	4.91185	5.50313	0.163988	0.000607632	protein_coding
AT1G73840	4.36879	4.51968	4.33009	4.79341	5.12583	4.88857	4.40618	4.93593	0.163793	0.00983789	protein_coding	hydroxyproline-rich glycoprotein family protein
AT2G47310	2.90375	3.01165	2.81605	3.18695	3.48081	3.11316	2.91048	3.26031	0.163749	0.0497015	protein_coding	flowering time control protein-related / FCA gamma-related
AT1G67400	2.66297	2.75775	2.80336	2.96203	3.12158	3.12587	2.74136	3.06982	0.163263	0.00843372	protein_coding	ELMO/CED-12 family protein
AT4G16144	3.78223	3.76016	3.69614	4.18584	4.13617	4.25252	3.74617	4.19151	0.162051	0.000467022	protein_coding	associated molecule with the SH3 domain of STAM 3
AT3G55430	5.13306	5.39213	5.32073	5.76716	5.76807	6.19158	5.28197	5.90894	0.161822	0.0176505	protein_coding	O-Glycosyl hydrolases family 17 protein
AT1G19950	3.05664	3.09248	3.04884	3.42628	3.35068	3.51194	3.06599	3.42963	0.161704	0.00169051	protein_coding	HVA22-like protein H (ATHVA22H)
AT1G77210	4.07857	4.43541	4.48111	4.66223	4.97694	4.896	4.3317	4.84506	0.161582	0.0316546	protein_coding	sugar transporter 14
AT4G33160	2.53866	2.47378	2.41032	2.85687	2.64214	2.80099	2.47425	2.76667	0.161156	0.0169661	protein_coding	F-box family protein
AT5G07180	3.29048	3.61447	3.32219	3.76537	3.90842	3.76028	3.40905	3.81136	0.160936	0.024237	protein_coding	ERECTA-like 2
AT1G19300	3.40884	3.41517	3.55191	3.8985	3.87725	3.82403	3.45864	3.86659	0.160857	0.00139061	protein_coding	Nucleotide-diphospho-sugar transferases superfamily protein
AT1G23720	6.81014	6.65844	6.12787	7.57265	7.09055	7.23396	6.53215	7.29905	0.160151	0.0380124	protein_coding	Proline-rich extensin-like family protein
AT2G22830	3.05664	3.37696	3.0912	3.53935	3.5082	3.58736	3.17493	3.54497	0.159047	0.0236873	protein_coding	squalene epoxidase 2
AT1G10240	3.01991	2.89028	2.96018	3.22125	3.28885	3.39087	2.95679	3.30032	0.158576	0.00516243	protein_coding	FAR1-related sequence 11
AT5G02180	3.40884	3.81835	3.58193	3.96073	4.00772	4.08047	3.60304	4.0163	0.156653	0.0288063	protein_coding	Transmembrane amino acid transporter family protein
AT2G38050	2.90375	3.28364	3.17238	3.4115	3.53508	3.4727	3.11992	3.47309	0.154711	0.0404875	protein_coding	3-oxo-5-alpha-steroid 4-dehydrogenase family protein
AT5G21170	4.52111	4.79556	4.6465	5.18093	5.19066	5.15342	4.65439	5.175	0.152968	0.00289147	protein_coding	5'-AMP-activated protein kinase beta-2 subunit protein
AT5G58160	4.3977	4.26452	3.87654	4.72931	4.59796	4.60984	4.17959	4.6457	0.152536	0.045022	protein_coding	actin binding
AT2G21140	6.34172	6.37162	6.46241	7.00583	7.14118	7.16639	6.39192	7.10447	0.152477	0.00032032	protein_coding	proline-rich protein 2
AT3G58120	4.94014	5.42996	5.33402	5.82127	5.81681	5.81189	5.23471	5.81666	0.152081	0.017802	protein_coding	Basic-leucine zipper (bZIP) transcription factor family protein
AT5G65890	2.90375	2.90825	3.17238	3.16949	3.38063	3.43236	2.99479	3.32749	0.151979	0.0499564	protein_coding	ACT domain repeat 1
AT3G46550	4.24694	4.17826	4.1108	4.80476	4.62323	4.49703	4.17867	4.64167	0.151601	0.0090041	protein_coding	Fasciclin-like arabinogalactan family protein
AT2G48110	4.41195	4.59929	4.42424	5.01976	4.94723	4.95414	4.47849	4.97371	0.151309	0.0015719	protein_coding	reduced epidermal fluorescence 4
AT3G02170	5.29553	5.52039	5.81679	5.85716	6.30372	6.31042	5.54423	6.1571	0.151263	0.0450072	protein_coding	longifolia2
AT5G22860	3.88792	3.61447	3.76319	3.98089	4.25411	4.2755	3.75519	4.17017	0.151219	0.0282705	protein_coding	Serine carboxypeptidase S28 family protein
AT4G34220	5.21658	5.47588	5.08425	5.86802	5.98343	5.65641	5.2589	5.83595	0.150206	0.0182131	protein_coding	Leucine-rich repeat protein kinase family protein
AT5G66850	4.56	4.63211	4.48111	5.02947	5.08548	5.05722	4.55774	5.05739	0.150074	0.000425503	protein_coding	mitogen-activated protein kinase kinase kinase 5
AT5G60280	2.63895	2.83496	2.68386	2.87853	3.04883	3.11316	2.71926	3.01351	0.148229	0.0326605	protein_coding	Concanavalin A-like lectin protein kinase family protein
AT5G13390	4.91035	5.43306	5.04168	5.68044	5.66841	5.69528	5.12836	5.68138	0.147742	0.0244906	protein_coding	no exine formation 1
AT5G03150	3.35088	3.54723	3.44162	3.85548	3.87725	3.71055	3.44657	3.81442	0.146302	0.00886381	protein_coding	C2H2-like zinc finger protein
AT5G05130	2.11983	2.20957	2.1547	2.48573	2.24632	2.44324	2.16137	2.39176	0.14613	0.0421858	protein_coding	DNA/RNA helicase protein
AT1G18040	2.94352	3.1389	2.91372	3.27121	3.28885	3.39087	2.99871	3.31698	0.145526	0.0163303	protein_coding	cyclin-dependent kinase D1;3
AT1G68940	3.43698	3.56999	3.44162	3.83347	3.77947	3.94366	3.48286	3.8522	0.145409	0.00475366	protein_coding	Armadillo/beta-catenin-like repeat family protein
AT2G38110	3.9478	4.22348	4.24069	4.66223	4.59796	4.46739	4.13732	4.57586	0.145345	0.0167374	protein_coding	glycerol-3-phosphate acyltransferase 6
AT1G33600	5.91145	5.97629	6.26951	6.52586	6.70977	6.84486	6.05242	6.6935	0.145249	0.0111765	protein_coding	Leucine-rich repeat (LRR) family protein
AT1G27750	4.27838	4.60482	4.1108	4.72334	4.77752	4.86603	4.33133	4.78896	0.144902	0.0386718	protein_coding	nucleic acid binding
AT3G12680	3.80399	4.27149	3.91242	4.46165	4.43625	4.35318	3.99597	4.41703	0.144532	0.0439623	protein_coding	floral homeotic protein (HUA1)
AT5G24620	5.15863	5.22291	4.7226	5.49663	5.55806	5.6299	5.03471	5.56153	0.143573	0.0312022	protein_coding	Pathogenesis-related thaumatin superfamily protein
AT3G29390	5.2566	5.18655	4.79487	5.46478	5.61901	5.73728	5.07934	5.60702	0.142594	0.032294	protein_coding	RS2-interacting KH protein
AT1G78820	5.58987	5.6688	5.82466	6.2087	6.38446	6.25223	5.69444	6.2818	0.141622	0.00249863	protein_coding	D-mannose binding lectin protein with Apple-like carbohydrate-binding domain
AT5G57660	5.82892	6.19799	5.89958	6.78858	6.73607	6.25078	5.9755	6.59181	0.141615	0.0397929	protein_coding	CONSTANS-like 5
AT5G07740	5.83422	5.81175	5.54305	6.24666	6.31734	6.39419	5.72967	6.3194	0.141334	0.00457098	protein_coding	actin binding
AT2G36480	4.02397	3.93693	3.90056	4.51101	4.36313	4.20542	3.95382	4.35985	0.141033	0.0131534	protein_coding	ENTH/VHS family protein
AT2G14530	3.46457	3.40255	3.28617	3.70605	3.84538	3.64145	3.38443	3.73096	0.140635	0.0121873	protein_coding	TRICHOME BIREFRINGENCE-LIKE 13
AT2G32300	2.94352	3.06069	2.91372	3.22125	3.17383	3.43236	2.97264	3.27581	0.140107	0.0293127	protein_coding	uclacyanin 1
AT4G29740	3.49165	3.42769	3.40849	3.85548	3.7104	3.80836	3.44261	3.79141	0.139231	0.00215067	protein_coding	cytokinin oxidase 4
AT2G48010	2.94352	3.06069	3.00519	3.2042	3.22425	3.49246	3.00313	3.30697	0.139041	0.0372089	protein_coding	receptor-like kinase in in flowers 3
AT5G16220	4.53419	4.7564	4.61781	4.95499	5.14341	5.20821	4.63613	5.1022	0.138198	0.00952844	protein_coding	Octicosapeptide/Phox/Bem1p family protein
AT4G23600	7.05728	7.45404	6.8784	7.69471	8.03846	7.80144	7.12991	7.84487	0.137866	0.0225805	protein_coding	Tyrosine transaminase family protein
AT5G52310	6.99713	6.6612	6.90833	7.5249	7.79818	7.2999	6.85555	7.54099	0.137481	0.0175099	protein_coding	low-temperature-responsive protein 78 (LTI78) / desiccation-responsive protein 29A (RD29A)
AT2G39290	3.80399	3.97154	3.82725	4.26195	4.40745	4.09346	3.86759	4.25429	0.137481	0.021002	protein_coding	phosphatidylglycerolphosphate synthase 1
AT2G34490	4.2148	4.14074	4.09006	4.56543	4.62948	4.48721	4.14854	4.56071	0.136655	0.00167399	protein_coding	cytochrome P450, family 710, subfamily A, polypeptide 2
AT1G55265	3.76013	3.79921	3.75002	4.23702	4.1794	4.01368	3.76979	4.14337	0.136322	0.0055223	protein_coding	Protein of unknown function, DUF538
AT1G50240	3.56996	3.98853	3.78916	4.087	4.12736	4.25252	3.78255	4.15563	0.135706	0.0462321	protein_coding	Protein kinase family protein with ARM repeat domain
AT5G22040	3.22744	3.37696	3.28617	3.60576	3.60017	3.65904	3.29686	3.62165	0.135558	0.00236755	protein_coding
AT5G62090	4.74015	4.98109	4.88794	5.17219	5.36932	5.4993	4.86973	5.34694	0.134872	0.015623	protein_coding	SEUSS-like 2
AT2G47700	5.09825	5.16428	5.00337	5.56166	5.63773	5.56141	5.08863	5.58693	0.134779	0.000721569	protein_coding	RING/U-box superfamily protein
AT1G74330	3.54433	3.58124	3.73674	3.81113	3.97864	4.13175	3.62077	3.97384	0.134237	0.0323853	protein_coding	Protein kinase superfamily protein
AT1G61970	2.73272	2.69701	2.68386	2.92088	2.97223	3.00729	2.70453	2.9668	0.13353	0.000831433	protein_coding	Mitochondrial transcription termination factor family protein
AT1G28260	3.82544	4.13312	4.21984	4.46165	4.45044	4.44728	4.05947	4.45313	0.133529	0.0302845	protein_coding	Telomerase activating protein Est1
AT3G15070	4.29385	4.50203	4.3822	4.86023	4.91689	4.6718	4.39269	4.81631	0.132821	0.0113872	protein_coding	RING/U-box superfamily protein
AT1G25390	4.57274	4.79556	4.95256	5.00507	5.36558	5.32848	4.77362	5.23305	0.132567	0.0445087	protein_coding	Protein kinase superfamily protein
AT1G21060	4.54716	4.70591	4.61781	5.16339	5.02987	5.01003	4.62362	5.06777	0.132326	0.0026186	protein_coding	Protein of unknown function, DUF547
AT3G10340	3.92812	3.5924	3.68235	4.15067	4.12736	3.99995	3.73429	4.09266	0.132206	0.0317784	protein_coding	phenylalanine ammonia-lyase 4
AT1G29395	5.97039	5.82954	6.02372	6.2663	6.80257	6.45712	5.94122	6.50866	0.131603	0.0274773	protein_coding	COLD REGULATED 314 INNER MEMBRANE 1
AT5G24030	4.23096	4.54862	4.48905	4.91364	4.6357	4.98236	4.42288	4.8439	0.131184	0.0430738	protein_coding	SLAC1 homologue 3
AT4G36080	5.74982	5.7458	5.42379	6.05791	6.11952	6.35021	5.6398	6.17588	0.131	0.018602	protein_coding	phosphotransferases, alcohol group as acceptor;binding;inositol or phosphatidylinositol kinases
AT1G22870	3.96723	3.96726	3.73005	4.13277	4.31741	4.3204	3.88818	4.25686	0.130696	0.0214242	protein_coding	Protein kinase family protein with ARM repeat domain
AT1G19220	4.38332	4.4292	4.30331	4.79909	4.76622	4.78825	4.37194	4.78452	0.130101	0.000409875	protein_coding	auxin response factor 19
AT1G26150	6.30403	6.09973	5.82622	6.51381	6.73607	6.69201	6.07666	6.6473	0.129489	0.0208196	protein_coding	proline-rich extensin-like receptor kinase 10
AT5G46880	3.29048	3.3377	3.35733	3.48392	3.74535	3.69358	3.3285	3.64095	0.129441	0.0192007	protein_coding	homeobox-7
AT3G21215	4.91035	4.7564	4.63938	5.05822	5.20329	5.38242	4.76871	5.21464	0.128968	0.021822	protein_coding	RNA-binding (RRM/RBD/RNP motifs) family protein
AT5G46330	4.62259	4.6267	4.47312	4.93447	5.1214	4.947	4.57413	5.00096	0.128705	0.0056019	protein_coding	Leucine-rich receptor-like protein kinase family protein
AT2G47060	5.20026	5.25487	5.40292	5.64298	5.73947	5.95224	5.28602	5.77823	0.128447	0.0108956	protein_coding	Protein kinase superfamily protein
AT4G14940	2.31437	2.52127	2.41032	2.69546	2.59182	2.63317	2.41532	2.64015	0.128404	0.0283372	protein_coding	amine oxidase 1
AT5G42750	3.76013	3.94566	3.8886	4.27833	4.23784	4.15673	3.86479	4.2243	0.128321	0.00536373	protein_coding	BRI1 kinase inhibitor 1
AT5G65180	3.56996	3.56999	3.4579	3.79982	3.92883	3.85488	3.53262	3.86118	0.128304	0.00340652	protein_coding	ENTH/VHS family protein
AT1G73740	3.78223	3.98006	4.01502	4.29453	4.32513	4.25252	3.92577	4.29073	0.128247	0.00842646	protein_coding	UDP-Glycosyltransferase superfamily protein
AT4G31550	5.18375	5.27233	5.32517	5.58489	5.81544	5.84108	5.26042	5.74714	0.127666	0.00596394	protein_coding	WRKY DNA-binding protein 11
AT2G48130	4.0424	3.85589	3.97032	4.28645	4.22963	4.44728	3.9562	4.32112	0.127291	0.0126299	protein_coding	Bifunctional inhibitor/lipid-transfer protein/seed storage 2S albumin superfamily protein
AT4G35240	4.2148	4.50203	4.39071	4.66846	4.99157	4.65436	4.36918	4.77147	0.127069	0.0437058	protein_coding	Protein of unknown function (DUF630 and DUF632)
AT3G26240	4.09632	4.33267	4.41593	4.59842	4.73758	4.68043	4.28164	4.67214	0.125921	0.0197992	protein_coding	Cysteine/Histidine-rich C1 domain family protein
AT3G59060	6.52981	6.88534	6.62083	7.30367	7.30534	7.24855	6.67866	7.28585	0.125539	0.00496211	protein_coding	phytochrome interacting factor 3-like 6
AT5G03260	3.56996	3.77002	3.77623	3.96073	4.0456	4.1191	3.7054	4.04181	0.125371	0.0146709	protein_coding	laccase 11
AT1G15780	5.8395	5.78403	5.46061	6.18283	6.25403	6.1946	5.69471	6.21049	0.125083	0.0127286	protein_coding
AT1G03440	4.32429	4.64289	4.30331	4.82163	4.89112	4.74773	4.4235	4.82016	0.123893	0.0278224	protein_coding	Leucine-rich repeat (LRR) family protein
AT5G28400	4.26275	4.34043	4.16467	4.47358	4.70936	4.72286	4.25595	4.63527	0.123171	0.0165616	protein_coding
AT2G43150	8.67467	8.29372	8.01595	9.14511	8.9909	9.07001	8.32812	9.06867	0.122901	0.019481	protein_coding	Proline-rich extensin-like family protein
AT4G14150	2.90375	2.92601	2.84109	3.16949	3.10373	3.16332	2.89028	3.14551	0.122084	0.00149672	protein_coding	phragmoplast-associated kinesin-related protein 1
AT1G06070	3.82544	4.14832	3.91242	4.36525	4.36313	4.20542	3.96206	4.31127	0.121861	0.0337323	protein_coding	Basic-leucine zipper (bZIP) transcription factor family protein
AT4G18600	4.85929	4.99377	4.87587	5.39137	5.37305	5.26099	4.90965	5.3418	0.121707	0.0018208	protein_coding	SCAR family protein
AT1G66250	3.56996	3.76016	3.78916	4.10548	3.9884	3.99995	3.70642	4.03128	0.121208	0.014205	protein_coding	O-Glycosyl hydrolases family 17 protein
AT1G21630	6.24955	6.46262	6.13295	6.91445	6.80257	6.77298	6.28171	6.83	0.120729	0.00657216	protein_coding	Calcium-binding EF hand family protein
AT5G61270	4.0606	4.34592	4.00397	4.56543	4.57224	4.35318	4.13683	4.49695	0.120421	0.0480793	protein_coding	phytochrome-interacting factor7
AT1G55540	4.67077	4.46	4.42424	4.8493	4.94222	4.93983	4.51834	4.91045	0.120064	0.00905419	protein_coding	Nuclear pore complex protein
AT5G56590	3.6199	3.67872	3.55191	3.87715	3.92883	3.98608	3.61684	3.93069	0.120051	0.00289164	protein_coding	O-Glycosyl hydrolases family 17 protein
AT5G38560	4.94994	4.84772	4.62504	5.22808	5.18643	5.25522	4.80757	5.22324	0.119638	0.013238	protein_coding	Protein kinase superfamily protein
AT3G56590	5.16705	5.30662	5.0947	5.59474	5.63152	5.68673	5.18946	5.63766	0.119514	0.00269856	protein_coding	hydroxyproline-rich glycoprotein family protein
AT5G12850	5.05352	5.25136	5.08949	5.63346	5.69248	5.39296	5.13145	5.57297	0.119078	0.0159303	protein_coding	CCCH-type zinc finger protein with ARM repeat domain
AT4G22490	5.03523	4.91595	5.14585	5.47902	5.52827	5.3877	5.03234	5.465	0.118991	0.00519571	protein_coding	Bifunctional inhibitor/lipid-transfer protein/seed storage 2S albumin superfamily protein
AT5G13480	3.78223	4.02194	3.86437	4.21166	4.30185	4.15673	3.88951	4.22341	0.118819	0.0152445	protein_coding	Transducin/WD40 repeat-like superfamily protein
AT2G41940	4.24694	4.11001	4.25753	4.54526	4.70244	4.44728	4.20483	4.56499	0.118566	0.0150567	protein_coding	zinc finger protein 8
AT2G14890	5.53561	5.60824	5.5955	6.16971	6.15786	5.84492	5.57978	6.0575	0.118513	0.011729	protein_coding	arabinogalactan protein 9
AT5G46240	5.20026	5.30322	5.23829	5.7467	5.64083	5.69954	5.24726	5.69569	0.118306	0.000473787	protein_coding	potassium channel in Arabidopsis thaliana 1
AT5G62640	4.71739	4.81475	4.47312	5.08174	5.07636	5.03719	4.66842	5.0651	0.117655	0.018039	protein_coding	proline-rich family protein
AT1G54360	4.68257	5.12639	4.76901	5.2573	5.25271	5.30633	4.85932	5.27211	0.117626	0.0393664	protein_coding	TBP-ASSOCIATED FACTOR 6B
AT1G05540	3.1274	3.04453	3.11193	3.46972	3.19083	3.41176	3.09462	3.35744	0.117599	0.0414239	protein_coding	Protein of unknown function (DUF295)
AT5G03140	4.3977	4.73642	4.51263	4.93447	4.85956	5.01003	4.54892	4.93469	0.117436	0.0236951	protein_coding	Concanavalin A-like lectin protein kinase family protein
AT4G14605	4.0606	4.16337	3.92419	4.43267	4.43625	4.30931	4.04939	4.39274	0.117419	0.0132033	protein_coding	Mitochondrial transcription termination factor family protein
AT1G79700	3.32099	3.4887	3.53666	3.70605	3.83461	3.67641	3.44878	3.73902	0.116574	0.0234995	protein_coding	Integrase-type DNA-binding superfamily protein
AT3G07540	3.88792	4.07064	4.07958	4.50406	4.37806	4.16906	4.01271	4.35039	0.116568	0.0435755	protein_coding	Actin-binding FH2 (formin homology 2) family protein
AT3G13290	4.74579	5.11482	4.82236	5.34934	5.21788	5.3503	4.89432	5.30584	0.116471	0.0270698	protein_coding	varicose-related
AT3G10490	4.53419	4.73642	4.68159	5.13669	4.97694	5.01003	4.65073	5.04122	0.116315	0.00730983	protein_coding	NAC domain containing protein 52
AT1G06060	3.84656	4.01366	3.78916	4.27016	4.16226	4.1934	3.88313	4.20861	0.116125	0.0120235	protein_coding	LisH and RanBPM domains containing protein
AT1G66910	3.81475	3.75022	3.82725	4.03973	4.08251	4.22326	3.79741	4.11517	0.115936	0.00623537	protein_coding	Protein kinase superfamily protein
AT1G28290	6.70199	6.82865	6.70168	7.54704	7.21472	7.15559	6.74411	7.30578	0.115412	0.0121037	protein_coding	arabinogalactan protein 31
AT3G53570	4.16521	4.40408	4.39917	4.71132	4.55264	4.78024	4.32282	4.6814	0.114967	0.0258653	protein_coding	FUS3-complementing gene 1
AT4G29440	4.35411	4.46608	4.40757	4.68084	4.85956	4.78024	4.40925	4.77354	0.114527	0.00394483	protein_coding	Regulator of Vps4 activity in the MVB pathway protein
AT2G35470	3.9478	4.24344	4.1713	4.54526	4.40745	4.4269	4.12085	4.45987	0.114061	0.0265556	protein_coding
AT1G75340	4.09632	4.00533	4.01502	4.23702	4.47841	4.39577	4.03889	4.3704	0.113806	0.0123043	protein_coding	Zinc finger C-x8-C-x5-C-x3-H type family protein
AT2G20180	4.44696	4.37096	4.23881	4.61786	4.78499	4.71867	4.35224	4.70717	0.113102	0.0103392	protein_coding	phytochrome interacting factor 3-like 5
AT4G00720	5.76932	5.94941	6.00306	6.35296	6.48007	6.32977	5.90726	6.3876	0.112784	0.00477611	protein_coding	shaggy-like protein kinase 32
AT5G59920	4.26275	4.1521	3.97598	4.42534	4.58515	4.38524	4.13028	4.46524	0.1125	0.0317301	protein_coding	Cysteine/Histidine-rich C1 domain family protein
AT5G48360	4.61029	4.74144	4.39071	5.00507	4.88067	4.96832	4.58081	4.95135	0.11222	0.0271054	protein_coding	Actin-binding FH2 (formin homology 2) family protein
AT3G45260	5.03523	4.90256	4.76901	5.23229	5.27281	5.3877	4.90227	5.2976	0.11189	0.011691	protein_coding	C2H2-like zinc finger protein
AT1G67530	4.0606	4.06264	4.09006	4.27833	4.42911	4.48721	4.0711	4.39822	0.111501	0.00653779	protein_coding	ARM repeat superfamily protein
AT4G16980	7.87162	7.92022	7.7838	8.71211	8.51929	8.2365	7.85855	8.4893	0.111382	0.0118071	protein_coding	arabinogalactan-protein family
AT5G65660	5.50272	5.55788	5.30731	5.89217	5.84796	5.93791	5.45597	5.89268	0.111088	0.00555561	protein_coding	hydroxyproline-rich glycoprotein family protein
AT4G16280	4.27838	4.63211	4.39917	4.65911	4.8109	4.9034	4.43655	4.79114	0.110928	0.0479905	protein_coding	RNA binding;abscisic acid binding
AT4G16780	3.71488	3.87429	3.87654	3.97085	4.22963	4.18128	3.8219	4.12725	0.11089	0.0332825	protein_coding	homeobox protein 2
AT2G23140	4.59788	4.63751	4.34767	4.91888	4.91177	4.83542	4.52769	4.88869	0.110674	0.0188308	protein_coding	RING/U-box superfamily protein with ARM repeat domain
AT3G17330	4.50791	4.70848	4.70906	4.98525	4.95222	5.09647	4.64181	5.01132	0.110501	0.00985437	protein_coding	evolutionarily conserved C-terminal region 6
AT2G34620	5.93136	5.82008	5.78488	6.42647	6.25605	6.24787	5.84544	6.31013	0.110358	0.00313254	protein_coding	Mitochondrial transcription termination factor family protein
AT1G08060	4.7514	4.87996	4.80764	5.13669	5.3044	5.14096	4.813	5.19402	0.109914	0.00461354	protein_coding	ATP-dependent helicase family protein
AT5G42100	5.78034	5.84363	6.1151	6.43014	6.2621	6.45082	5.91302	6.38102	0.109891	0.0169696	protein_coding	beta-1,3-glucanase_putative
AT2G05070	9.84889	10.1029	9.85837	10.8316	10.8638	10.4692	9.93671	10.7215	0.109674	0.00658455	protein_coding	photosystem II light harvesting complex gene 2.2
AT2G02070	5.3921	5.54645	5.26167	5.83241	5.87451	5.77002	5.40007	5.82565	0.109439	0.00833158	protein_coding	indeterminate(ID)-domain 5
AT4G27990	4.77363	4.90704	5.05779	5.26964	5.36932	5.26099	4.91282	5.29998	0.109436	0.0122198	protein_coding	YGGT family protein
AT2G17930	7.03329	7.01075	6.65654	7.2434	7.50845	7.57757	6.90019	7.44314	0.109275	0.0268672	protein_coding	Phosphatidylinositol 3- and 4-kinase family protein with FAT domain
AT5G15580	4.32429	4.46	4.30331	4.69311	4.80539	4.61886	4.36253	4.70579	0.10927	0.00936145	protein_coding	longifolia1
AT5G19420	3.90816	3.81835	3.79558	4.22016	4.1185	4.08698	3.84069	4.14188	0.108919	0.00469309	protein_coding	Regulator of chromosome condensation (RCC1) family with FYVE zinc finger domain
AT3G24880	4.82244	4.92996	4.7559	5.14565	5.22891	5.2696	4.8361	5.21472	0.108745	0.00374106	protein_coding	Helicase/SANT-associated, DNA binding protein
AT1G77460	4.42605	4.71104	4.56618	4.79341	4.97203	5.01003	4.56776	4.92516	0.108684	0.0279705	protein_coding	Armadillo/beta-catenin-like repeat ; C2 calcium/lipid-binding domain (CaLB) protein
AT4G11380	6.31733	6.58501	6.28214	6.97224	6.79425	6.90966	6.39483	6.89205	0.108027	0.0102994	protein_coding	Adaptin family protein
AT4G38770	9.80223	9.67958	9.33715	10.4743	10.3814	10.1974	9.60632	10.351	0.10772	0.00988131	protein_coding	proline-rich protein 4
AT5G64390	4.63478	4.8195	4.41593	4.89251	5.07636	4.97536	4.62341	4.98141	0.107598	0.0491656	protein_coding	RNA-binding KH domain-containing protein
AT3G44630	6.32394	6.33026	6.39478	6.61321	6.78109	7.12534	6.34966	6.83988	0.107292	0.0323969	protein_coding	Disease resistance protein (TIR-NBS-LRR class) family
AT5G39080	4.79553	4.82897	4.90585	5.40635	5.20747	5.03719	4.84345	5.217	0.107185	0.0286129	protein_coding	HXXXD-type acyl-transferase family protein
AT2G36490	5.5614	5.76195	5.83871	6.05078	6.18993	6.24205	5.72069	6.16092	0.106957	0.011857	protein_coding	demeter-like 1
AT2G26330	5.75821	6.12685	6.01412	6.36835	6.42545	6.4808	5.96639	6.42486	0.106807	0.0157447	protein_coding	Leucine-rich receptor-like protein kinase family protein
AT3G02130	4.77363	4.80997	4.91767	5.08174	5.2768	5.25522	4.83376	5.20459	0.106637	0.00793174	protein_coding	receptor-like protein kinase 2
AT1G78070	5.24072	4.92038	5.06312	5.3876	5.647	5.3557	5.07474	5.46343	0.106473	0.041027	protein_coding	Transducin/WD40 repeat-like superfamily protein
AT5G62210	3.56996	3.5124	3.59671	3.8985	3.88771	3.71055	3.55969	3.83225	0.106441	0.0143615	protein_coding	Embryo-specific protein 3, (ATS3)
AT5G10060	5.10703	5.07161	5.0089	5.24901	5.53827	5.56141	5.06251	5.44956	0.106287	0.0207754	protein_coding	ENTH/VHS family protein
AT5G40170	5.54211	5.61646	5.65673	5.88951	6.13168	6.07523	5.6051	6.03214	0.10593	0.00606482	protein_coding	receptor like protein 54
AT2G45470	7.04133	7.23607	6.76847	7.71892	7.56864	7.36028	7.01529	7.54928	0.105836	0.0353626	protein_coding	FASCICLIN-like arabinogalactan protein 8
AT2G33850	6.70777	6.777	6.85554	7.03986	7.47891	7.36162	6.78011	7.29346	0.105296	0.0204806	protein_coding
AT4G36040	6.31544	6.81561	6.79114	7.0278	7.21887	7.17864	6.64073	7.14177	0.104939	0.044195	protein_coding	Chaperone DnaJ-domain superfamily protein
AT5G59680	3.76013	3.76016	3.65436	4.05883	3.8981	4.05412	3.72488	4.00368	0.104134	0.0117753	protein_coding	Leucine-rich repeat protein kinase family protein
AT3G63120	4.45386	4.6158	4.47312	4.92409	4.76054	4.86603	4.51426	4.85022	0.103561	0.00865197	protein_coding	cyclin p1;1
AT2G45190	4.14829	4.08652	4.05838	4.55873	4.34805	4.29813	4.09773	4.40164	0.103216	0.0225336	protein_coding	Plant-specific transcription factor YABBY family protein
AT4G32700	4.02397	3.95434	3.73674	4.22862	4.17086	4.18128	3.90502	4.19358	0.102855	0.0308595	protein_coding	helicases;ATP-dependent helicases;nucleic acid binding;ATP binding;DNA-directed DNA polymerases;DNA binding
AT5G24670	5.50604	5.35821	5.20251	5.565	5.74235	5.94509	5.35558	5.75081	0.102722	0.0481559	protein_coding	Cytidine/deoxycytidylate deaminase family protein
AT1G79190	3.78223	3.87429	3.68235	3.96073	4.08251	4.13175	3.77962	4.05833	0.102645	0.0207246	protein_coding	ARM repeat superfamily protein
AT3G25760	5.48261	5.85757	5.53156	5.93284	6.14592	6.03539	5.62391	6.03805	0.102509	0.0355718	protein_coding	allene oxide cyclase 1
AT3G62660	4.67077	4.83838	4.8698	5.16339	5.23642	5.03719	4.79298	5.14567	0.102434	0.0141954	protein_coding	galacturonosyltransferase-like 7
AT5G17300	5.14163	5.36636	5.19038	5.78446	5.67446	5.3877	5.23279	5.61554	0.101845	0.0486558	protein_coding	Homeodomain-like superfamily protein
AT4G33270	4.56639	4.83213	4.57613	4.93534	4.92367	5.13469	4.65822	4.9979	0.101545	0.0373648	protein_coding	Transducin family protein / WD-40 repeat family protein
AT2G22510	3.6199	3.74022	3.76319	4.05883	4.06417	3.80836	3.70777	3.97712	0.101171	0.0476321	protein_coding	hydroxyproline-rich glycoprotein family protein
AT2G01600	5.44154	5.61372	5.71547	6.05791	5.93379	5.99441	5.59025	5.99537	0.100938	0.00984864	protein_coding	ENTH/ANTH/VHS superfamily protein
AT5G02850	3.73768	3.72001	3.77623	4.05883	3.95892	4.02729	3.74464	4.01501	0.100578	0.00132982	protein_coding	hydroxyproline-rich glycoprotein family protein
AT3G46900	4.95967	4.97257	4.94681	5.30605	5.18218	5.45971	4.95968	5.31598	0.100088	0.011512	protein_coding	copper transporter 2
AT3G09600	5.555	5.72693	5.38174	6.1	5.94135	5.81386	5.55456	5.95173	0.0996383	0.0374342	protein_coding	Homeodomain-like superfamily protein
AT1G03130	9.05538	9.22171	9.16189	9.91937	9.85144	9.61561	9.14632	9.79547	0.0989233	0.00337015	protein_coding	photosystem I subunit D-2
AT1G31710	3.84656	3.89247	3.75002	4.07767	4.14492	4.08047	3.82969	4.10102	0.0987562	0.0046017	protein_coding	Copper amine oxidase family protein
AT1G02080	7.28716	7.29704	6.98055	7.61472	7.66382	7.81229	7.18825	7.69694	0.0986451	0.0131485	protein_coding	transcription regulators
AT1G01430	5.97998	6.09777	5.79131	6.43014	6.27411	6.42792	5.95636	6.37739	0.0985361	0.0150602	protein_coding	TRICHOME BIREFRINGENCE-LIKE 25
AT3G27690	8.92571	9.37388	9.07566	9.87006	9.90491	9.53526	9.12508	9.77008	0.0985323	0.0217811	protein_coding	photosystem II light harvesting complex gene 2.3
AT1G27595	4.90028	4.95106	4.782	5.18093	5.20747	5.27816	4.87778	5.22219	0.0984292	0.00400288	protein_coding
AT1G03060	6.5557	6.50754	6.21187	6.74209	6.98423	6.89859	6.42504	6.87497	0.0976483	0.0250224	protein_coding	Beige/BEACH domain ;WD domain, G-beta repeat protein
AT2G38980	3.96723	3.99132	3.94397	4.18436	4.28215	4.26406	3.96751	4.24352	0.097029	0.00111761	pseudogene
AT5G62840	3.80399	3.7098	3.567	3.8985	3.8981	4.05412	3.6936	3.95024	0.0969157	0.040955	protein_coding	Phosphoglycerate mutase family protein
AT4G36180	4.53419	4.80519	4.66766	4.92409	5.07636	4.97536	4.66901	4.99194	0.0964827	0.0230982	protein_coding	Leucine-rich receptor-like protein kinase family protein
AT5G07270	4.57274	4.55434	4.49695	4.7588	4.97203	4.83542	4.54134	4.85542	0.0964754	0.00910744	protein_coding	XB3 ortholog 3 in Arabidopsis thaliana
AT3G11660	5.20026	5.24075	5.08425	5.5278	5.66232	5.40864	5.17509	5.53292	0.096458	0.0146948	protein_coding	NDR1/HIN1-like 1
AT1G73240	3.54433	3.68915	3.65436	3.84452	3.82375	3.97208	3.62928	3.88011	0.096415	0.0169766	protein_coding
AT1G06460	6.56529	6.54249	6.75865	6.86107	7.28371	7.09065	6.62214	7.07848	0.0961407	0.0311543	protein_coding	alpha-crystallin domain 32.1
AT1G71030	5.32594	5.37608	5.08425	5.69577	5.7191	5.45469	5.26209	5.62319	0.0957518	0.0431064	protein_coding	MYB-like 2
AT5G18700	4.95481	4.86853	4.80127	5.15233	5.3083	5.16578	4.87487	5.2088	0.0955873	0.00750371	protein_coding	Protein kinase family protein with ARM repeat domain
AT5G47430	4.91035	5.23007	4.99223	5.41378	5.37677	5.37711	5.04422	5.38922	0.0954462	0.0233989	protein_coding	DWNN domain, a CCHC-type zinc finger
AT5G45650	5.00736	5.2265	5.35156	5.58818	5.44214	5.62095	5.19514	5.55042	0.0954361	0.0362396	protein_coding	subtilase family protein
AT4G31160	5.08497	5.37446	5.01991	5.4322	5.53161	5.57305	5.15978	5.51229	0.0953417	0.0391485	protein_coding	DDB1-CUL4 associated factor 1
AT5G17523	3.17829	3.11076	2.99786	3.27399	3.35822	3.28905	3.09564	3.30709	0.0953255	0.0226827	protein_coding
AT1G70250	4.24694	4.4167	4.28517	4.49708	4.71425	4.61886	4.31627	4.61006	0.0950007	0.02239	protein_coding	receptor serine/threonine kinase, putative
AT2G42010	4.99794	4.83838	4.76247	5.23648	5.09455	5.26099	4.86626	5.19734	0.0949588	0.0187585	protein_coding	phospholipase D beta 1
AT3G14350	6.68742	6.71197	6.49631	7.09639	7.04159	7.10195	6.6319	7.07998	0.0943221	0.00319617	protein_coding	STRUBBELIG-receptor family 7
AT4G10810	3.80399	3.93693	3.92419	4.16836	4.12736	4.15673	3.88837	4.15082	0.0942298	0.00399088	protein_coding
AT1G33590	7.14303	7.38992	7.45116	7.67319	7.83987	7.95126	7.32804	7.82144	0.0940077	0.016452	protein_coding	Leucine-rich repeat (LRR) family protein
AT2G39340	5.90643	5.70653	5.51609	5.95212	6.11396	6.21555	5.70968	6.09388	0.0939497	0.0479108	protein_coding	SAC3/GANP/Nin1/mts3/eIF-3 p25 family
AT3G16520	7.05274	7.23251	7.07329	7.71065	7.6462	7.4298	7.11951	7.59555	0.0933758	0.00959928	protein_coding	UDP-glucosyl transferase 88A1
AT5G50950	6.98408	6.77945	6.62174	7.03384	7.41839	7.29217	6.79509	7.24813	0.0931168	0.042558	protein_coding	FUMARASE 2
AT2G12462	3.80399	3.65762	3.78916	4.02038	4.10959	3.87006	3.75025	4.00001	0.0930156	0.040947	protein_coding
AT4G30790	5.08052	5.14166	5.0947	5.49663	5.49443	5.34488	5.10563	5.44531	0.0929263	0.00315539	protein_coding
AT5G02810	5.63003	5.87824	5.67774	5.97742	6.26008	6.09152	5.72867	6.10967	0.0928952	0.0271596	protein_coding	pseudo-response regulator 7
AT3G24550	5.81827	6.11336	5.74231	6.21084	6.27411	6.36234	5.89131	6.28243	0.0927339	0.032224	protein_coding	proline extensin-like receptor kinase 1
AT1G67740	9.5667	9.57884	9.47077	10.3595	10.1994	9.95669	9.53877	10.1719	0.0927079	0.00655965	protein_coding	photosystem II BY
AT4G19510	5.63003	5.70139	5.5955	5.89217	6.0148	6.13929	5.64231	6.01542	0.0923804	0.00869494	protein_coding	Disease resistance protein (TIR-NBS-LRR class)
AT5G18550	4.11385	4.27841	4.26681	4.41796	4.61065	4.46739	4.21969	4.49867	0.0923601	0.0236439	protein_coding	Zinc finger C-x8-C-x5-C-x3-H type family protein
AT2G43680	7.06856	7.07631	6.89793	7.5206	7.52237	7.38823	7.01427	7.47707	0.0921802	0.00320656	protein_coding	IQ-domain 14
AT4G32010	4.96933	5.10706	4.76247	5.16339	5.28869	5.36108	4.94629	5.27106	0.091746	0.0483418	protein_coding	HSI2-like 1
AT2G28290	7.40401	7.38632	7.17159	7.63951	7.86922	7.89439	7.32064	7.80104	0.091697	0.0120887	protein_coding	P-loop containing nucleoside triphosphate hydrolases superfamily protein
AT1G08680	5.36307	5.3368	5.0947	5.5278	5.69248	5.60743	5.26486	5.60924	0.0914102	0.0243882	protein_coding	ARF GAP-like zinc finger-containing protein ZIGA4
AT4G01290	6.66975	6.83101	6.55235	7.05301	7.19062	7.12111	6.68437	7.12158	0.0914056	0.00829637	protein_coding
AT5G04470	3.78223	3.73015	3.64017	4.09627	3.8981	3.88508	3.71751	3.95982	0.0910963	0.0387398	protein_coding	cyclin-dependent protein kinase inhibitors
AT4G02290	5.96557	6.20164	6.07871	6.45377	6.46617	6.515	6.08197	6.47831	0.0910789	0.00496905	protein_coding	glycosyl hydrolase 9B13
AT1G79380	5.555	5.68323	5.5354	5.91068	5.90832	6.04545	5.59121	5.95482	0.0908968	0.00496502	protein_coding	Ca(2)-dependent phospholipid-binding protein (Copine) family
AT5G63610	4.16521	4.33931	4.27602	4.46881	4.53277	4.60984	4.26018	4.53714	0.0908693	0.0131792	protein_coding	cyclin-dependent kinase E;1
AT5G45480	4.84886	5.05557	5.0089	5.31798	5.36558	5.19621	4.97111	5.29326	0.0905886	0.0160266	protein_coding	Protein of unknown function (DUF594)
AT3G14067	7.34399	7.64938	7.32148	7.96521	8.07039	7.72209	7.43828	7.91923	0.0903911	0.0312033	protein_coding	Subtilase family protein
AT3G51740	4.95967	5.19389	4.91767	5.454	5.20747	5.38242	5.02375	5.34796	0.090226	0.0453879	protein_coding	inflorescence meristem receptor-like kinase 2
AT3G50370	7.09087	7.20004	6.91277	7.4963	7.54404	7.52997	7.06789	7.52344	0.0901119	0.00582679	protein_coding
AT2G43410	5.11576	5.17916	4.83905	5.34546	5.42427	5.33943	5.04466	5.36972	0.0900908	0.0394879	protein_coding	RNA binding
AT1G69310	4.0606	4.12546	4.01502	4.34206	4.20474	4.43713	4.06702	4.32798	0.0897188	0.0250228	protein_coding	WRKY DNA-binding protein 57
AT5G06700	6.16797	6.22872	6.09442	6.62527	6.55093	6.498	6.1637	6.55807	0.0894734	0.00181446	protein_coding	Plant protein of unknown function (DUF828)
AT1G25450	5.89126	5.98373	6.00583	6.41355	6.25605	6.34885	5.96027	6.33948	0.0889871	0.00276048	protein_coding	3-ketoacyl-CoA synthase 5
AT1G28280	5.08941	5.18286	4.90585	5.32884	5.35506	5.45971	5.05937	5.3812	0.0889701	0.0237963	protein_coding	VQ motif-containing protein
AT1G09560	6.86099	6.99979	6.90091	7.34703	7.2926	7.44001	6.92056	7.35988	0.0887922	0.00180711	protein_coding	germin-like protein 5
AT5G62350	6.70488	6.64521	6.79435	6.99224	7.26175	7.16177	6.71481	7.13858	0.0882909	0.00918116	protein_coding	Plant invertase/pectin methylesterase inhibitor superfamily protein
AT1G01610	5.70136	5.71932	5.61741	6.13864	6.0148	5.9558	5.67936	6.03642	0.0879637	0.00460632	protein_coding	glycerol-3-phosphate acyltransferase 4
AT1G69295	4.85929	4.84306	4.89991	5.10948	5.19066	5.2201	4.86742	5.17341	0.0879599	0.00118456	protein_coding	plasmodesmata callose-binding protein 4
AT5G49660	4.96933	5.25487	5.11024	5.32194	5.47026	5.50418	5.11148	5.43213	0.0877759	0.0323288	protein_coding	Leucine-rich repeat transmembrane protein kinase family protein
AT3G53540	5.4064	5.39851	5.55445	5.72594	5.82908	5.82947	5.45312	5.79483	0.087685	0.00507791	protein_coding
AT1G01900	3.76013	3.95434	3.81467	4.00077	4.19634	4.05412	3.84304	4.08375	0.0876443	0.0428352	protein_coding	subtilase family protein
AT3G01490	4.89014	4.99798	5.20009	5.3876	5.37305	5.27246	5.0294	5.34437	0.0876321	0.0322549	protein_coding	Protein kinase superfamily protein
AT5G61910	4.09632	4.26452	4.14137	4.34206	4.37806	4.5639	4.1674	4.42801	0.0875089	0.0376511	protein_coding	DCD (Development and Cell Death) domain protein
AT5G09530	5.37766	5.4485	5.243	5.7467	5.63463	5.69101	5.35639	5.69078	0.0873661	0.00811051	protein_coding	hydroxyproline-rich glycoprotein family protein
AT3G20820	6.51669	6.54105	6.47846	6.88132	7.02746	6.8439	6.51207	6.91756	0.087148	0.00233166	protein_coding	Leucine-rich repeat (LRR) family protein
AT5G43760	6.81484	6.93988	6.92233	7.28149	7.3228	7.35893	6.89235	7.32107	0.0870592	0.000679813	protein_coding	3-ketoacyl-CoA synthase 20
AT1G16750	4.0606	3.96296	4.06901	4.18584	4.294	4.36395	4.03086	4.28126	0.0869485	0.015611	protein_coding	Protein of unknown function, DUF547
AT3G50050	3.16153	3.28364	3.17238	3.49798	3.36573	3.34814	3.20585	3.40395	0.086503	0.0319401	protein_coding	Eukaryotic aspartyl protease family protein
AT3G59400	6.92695	6.95401	6.83699	7.5521	7.39427	7.05124	6.90598	7.33254	0.0864655	0.0485162	protein_coding	enzyme binding;tetrapyrrole binding
AT5G02230	3.86739	3.84659	3.94744	4.11463	4.22138	4.04077	3.88714	4.1256	0.0858931	0.017195	protein_coding	Haloacid dehalogenase-like hydrolase (HAD) superfamily protein
AT2G34430	10.4557	10.6121	10.2589	10.9945	11.3447	10.9047	10.4423	11.0813	0.085697	0.0192958	protein_coding	light-harvesting chlorophyll-protein complex II subunit B1
AT3G02260	8.20285	8.08189	7.75032	8.321	8.57216	8.60814	8.01169	8.50043	0.0854305	0.039748	protein_coding	auxin transport protein (BIG)
AT1G70300	4.71739	4.95539	4.76247	5.09568	5.22821	4.98933	4.81175	5.1044	0.0851811	0.0435993	protein_coding	K+ uptake permease 6
AT5G55040	5.66613	5.79856	5.48465	5.95212	6.01002	6.01505	5.64978	5.99239	0.0849377	0.0212752	protein_coding	DNA-binding bromodomain-containing protein
AT5G11890	4.2148	4.31929	4.50481	4.61786	4.59157	4.61886	4.3463	4.60943	0.0847997	0.0367226	protein_coding
AT1G80780	5.3184	5.54358	5.40711	5.82127	5.69844	5.73313	5.42303	5.75095	0.0847009	0.0119481	protein_coding	Polynucleotidyl transferase, ribonuclease H-like superfamily protein
AT1G08370	4.53419	4.66948	4.47312	4.87107	4.77188	4.85844	4.55893	4.8338	0.0844608	0.0139936	protein_coding	decapping 1
AT4G00180	4.67077	4.93799	4.76247	5.20684	5.03459	4.99626	4.79041	5.07923	0.0844606	0.0468464	protein_coding	Plant-specific transcription factor YABBY family protein
AT1G17940	3.88792	3.78955	3.76319	3.99087	4.00772	4.13175	3.81355	4.04345	0.0844506	0.0170349	protein_coding	Endosomal targeting BRO1-like domain-containing protein
AT5G19250	7.12369	7.14045	7.17528	7.57797	7.45887	7.69357	7.14648	7.57681	0.0843577	0.0034475	protein_coding	Glycoprotein membrane precursor GPI-anchored
AT5G62220	4.76256	4.80997	4.70224	5.13219	5.13903	4.85844	4.75826	5.04322	0.0839114	0.0431658	protein_coding	glycosyltransferase 18
AT3G56050	6.58743	6.50754	6.51782	6.87863	6.98179	6.92245	6.53759	6.92762	0.0836008	0.000563256	protein_coding	Protein kinase family protein
AT5G22720	3.19486	3.18386	3.28617	3.4115	3.48081	3.34814	3.22163	3.41348	0.0834523	0.01874	protein_coding	F-box/RNI-like superfamily protein
AT1G16390	3.6199	3.7098	3.62583	3.85548	3.77947	3.97208	3.65184	3.86901	0.0833393	0.0262371	protein_coding	organic cation/carnitine transporter 3
AT2G33570	4.32429	4.47213	4.52813	4.66846	4.6419	4.80414	4.44152	4.70483	0.0830913	0.0288777	protein_coding	Domain of unknown function (DUF23)
AT1G64780	6.00838	6.02344	5.77191	6.30978	6.33656	6.21258	5.93458	6.28631	0.0830678	0.0172543	protein_coding	ammonium transporter 1;2
AT2G34510	5.6482	5.63006	5.78164	5.8407	6.06869	6.15796	5.68664	6.02245	0.0827756	0.0337846	protein_coding	Protein of unknown function, DUF642
AT3G57890	5.76377	5.85294	5.77841	6.10918	6.12285	6.18856	5.79837	6.1402	0.0826371	0.000756023	protein_coding	Tubulin binding cofactor C domain-containing protein
AT1G79000	6.31544	6.4458	6.13295	6.66475	6.73752	6.60509	6.29806	6.66912	0.0825876	0.0196403	protein_coding	histone acetyltransferase of the CBP family 1
AT1G03220	7.31964	7.73999	7.47735	7.7981	7.95289	8.11273	7.51233	7.95458	0.0825248	0.0441864	protein_coding	Eukaryotic aspartyl protease family protein
AT2G35110	5.76932	5.77181	5.53156	5.9393	6.02669	6.10762	5.69089	6.02453	0.0821942	0.0232711	protein_coding	transcription activators
AT2G39480	5.13306	5.10706	5.079	5.35707	5.53827	5.31745	5.10637	5.40426	0.0817995	0.0129363	protein_coding	P-glycoprotein 6
AT3G49490	5.72437	6.00058	5.95225	6.24874	6.23366	6.21852	5.8924	6.23364	0.08122	0.0163206	protein_coding
AT2G35490	6.2376	6.36675	6.42356	6.75385	6.71125	6.66398	6.34264	6.70969	0.0811632	0.00380376	protein_coding	Plastid-lipid associated protein PAP / fibrillin family protein
AT5G53150	4.90028	4.781	4.73601	5.0343	5.24051	4.97536	4.80576	5.08339	0.0810248	0.0420157	protein_coding	DNAJ heat shock N-terminal domain-containing protein
AT4G20380	4.13118	4.13312	4.03686	4.26195	4.38546	4.36395	4.10039	4.33712	0.0809778	0.00882281	protein_coding	LSD1 zinc finger family protein
AT5G41870	4.14829	4.21483	4.04766	4.32639	4.34045	4.45737	4.13693	4.37474	0.0806368	0.0204586	protein_coding	Pectin lyase-like superfamily protein
AT4G01090	4.93028	4.95539	4.74267	5.09105	5.16937	5.20821	4.87611	5.15621	0.0805794	0.0206042	protein_coding	Protein of unknown function (DUF3133)
AT5G20730	5.51597	5.82245	5.54305	5.89483	6.05482	5.90143	5.62716	5.95036	0.0805711	0.0436376	protein_coding	Transcriptional factor B3 family protein / auxin-responsive factor AUX/IAA-related
AT3G48060	5.2566	5.31338	5.243	5.50536	5.71617	5.4993	5.27099	5.57361	0.0805375	0.0153145	protein_coding	BAH domain ;TFIIS helical bundle-like domain
AT4G13830	5.69554	5.73451	5.88761	6.14312	6.12285	6.04545	5.77255	6.10381	0.0805001	0.0072873	protein_coding	DNAJ-like 20
AT4G13493	3.49165	3.38981	3.50567	3.71811	3.67458	3.58736	3.46238	3.66002	0.0800888	0.0203304	mirna	MIR850a; miRNA
AT5G58440	5.03523	4.98109	4.94103	5.32982	5.15645	5.32298	4.98578	5.26975	0.0799145	0.010711	protein_coding	sorting nexin 2A
AT3G46450	4.93028	4.76629	4.91767	5.13669	5.16077	5.1472	4.87142	5.14822	0.0797327	0.00647933	protein_coding	SEC14 cytosolic factor family protein / phosphoglyceride transfer family protein
AT2G40540	5.48261	5.55218	5.37746	5.75842	5.898	5.68673	5.47075	5.78105	0.0795933	0.0179811	protein_coding	potassium transporter 2
AT1G07080	5.75262	5.84829	5.69501	6.01945	6.20883	6.04545	5.76531	6.09125	0.0793395	0.0117782	protein_coding	Thioredoxin superfamily protein
AT2G05100	10.244	10.5857	10.3075	11.0893	11.0681	10.7383	10.3791	10.9652	0.0792572	0.0192715	protein_coding	photosystem II light harvesting complex gene 2.1
AT1G04950	4.54716	4.65359	4.51263	4.79909	4.82186	4.86603	4.57112	4.82899	0.0791738	0.00527244	protein_coding	TATA BOX ASSOCIATED FACTOR II 59
AT3G61690	5.61164	5.69622	5.58442	5.92115	6.00041	5.92343	5.63076	5.94833	0.0791543	0.00172423	protein_coding	nucleotidyltransferases
AT3G03680	4.0424	4.20032	4.00397	4.23702	4.37806	4.3204	4.08223	4.31183	0.0789417	0.0342439	protein_coding	C2 calcium/lipid-binding plant phosphoribosyltransferase family protein
AT2G25490	5.593	5.58048	5.66026	6.00475	5.98343	5.79011	5.61125	5.9261	0.0787615	0.0122988	protein_coding	EIN3-binding F box protein 1
AT3G24870	5.01671	5.14481	5.01166	5.34546	5.27612	5.39821	5.05773	5.33993	0.078331	0.00733482	protein_coding	Helicase/SANT-associated, DNA binding protein
AT5G59130	4.29385	4.22204	4.16139	4.34206	4.47841	4.5639	4.22576	4.46146	0.0783051	0.0348847	protein_coding	Subtilase family protein
AT1G76100	6.77268	6.91342	6.88444	7.17942	7.30534	7.2266	6.85685	7.23712	0.0778702	0.00253507	protein_coding	plastocyanin 1
AT5G52570	4.14829	4.26452	4.30331	4.61141	4.40016	4.40622	4.23871	4.4726	0.0774875	0.0489322	protein_coding	beta-carotene hydroxylase 2
AT3G04240	6.38929	6.51048	6.27066	6.68332	6.72736	6.81673	6.39015	6.74247	0.0774289	0.0114465	protein_coding	Tetratricopeptide repeat (TPR)-like superfamily protein
AT5G20320	4.92035	5.11482	5.0947	5.20255	5.43145	5.32848	5.04329	5.32083	0.0772845	0.0374334	protein_coding	dicer-like 4
AT1G72390	5.23272	5.2443	5.00337	5.46119	5.53161	5.33943	5.16013	5.44408	0.0772816	0.0422395	protein_coding
AT5G58390	3.40884	3.5241	3.53666	3.57956	3.72214	3.74389	3.48987	3.68187	0.0772642	0.0430522	protein_coding	Peroxidase superfamily protein
AT1G78260	4.11385	4.03836	3.92419	4.27016	4.22963	4.24089	4.02547	4.24689	0.0772525	0.0171976	protein_coding	RNA-binding (RRM/RBD/RNP motifs) family protein
AT4G19960	4.59788	4.5826	4.61055	4.69311	4.96711	4.88857	4.59701	4.84959	0.0771687	0.0367326	protein_coding	K+ uptake permease 9
AT4G34980	6.2416	6.47625	6.41107	6.66475	6.8475	6.66615	6.3763	6.72613	0.0770568	0.0194656	protein_coding	subtilisin-like serine protease 2
AT5G44800	6.36753	6.455	6.21187	6.54968	6.77606	6.75265	6.3448	6.6928	0.0770338	0.0262441	protein_coding	chromatin remodeling 4
AT5G13510	7.14303	7.29277	7.12774	7.66231	7.63693	7.44635	7.18784	7.58186	0.0769932	0.0102188	protein_coding	Ribosomal protein L10 family protein
AT1G15290	7.32717	7.50403	7.26245	7.79846	7.78704	7.71895	7.36455	7.76815	0.0769737	0.00614292	protein_coding	Tetratricopeptide repeat (TPR)-like superfamily protein
AT2G18230	5.33344	5.26188	5.22884	5.53804	5.57111	5.57999	5.27472	5.56305	0.076781	0.000990888	protein_coding	pyrophosphorylase 2
AT4G38470	5.89633	5.9187	5.92323	6.24249	6.03848	6.42535	5.91275	6.23544	0.0766614	0.0450153	protein_coding	ACT-like protein tyrosine kinase family protein
AT2G40460	4.65887	4.88904	4.77552	5.01976	5.14341	4.93983	4.77448	5.03433	0.0764568	0.0432646	protein_coding	Major facilitator superfamily protein
AT1G72180	5.79128	5.82482	5.55066	6.04121	6.09602	5.9629	5.72225	6.03338	0.0763827	0.030236	protein_coding	Leucine-rich receptor-like protein kinase family protein
AT3G04740	5.14163	5.24075	5.04168	5.38002	5.52157	5.36108	5.14135	5.42089	0.0763818	0.0217777	protein_coding	RNA polymerase II transcription mediators
AT4G35800	7.09087	7.18722	6.88293	7.43368	7.48495	7.38691	7.05367	7.43518	0.0759935	0.0154454	protein_coding	RNA polymerase II large subunit
AT2G36000	5.56778	5.59165	5.50438	6.01945	5.69547	5.84876	5.5546	5.85456	0.0758767	0.0366341	protein_coding	Mitochondrial transcription termination factor family protein
AT3G06750	5.19203	5.02294	5.02538	5.42486	5.3083	5.32848	5.08012	5.35388	0.0757239	0.0146662	protein_coding	hydroxyproline-rich glycoprotein family protein
AT1G24300	5.53236	5.57345	5.46666	5.73636	5.89541	5.83142	5.52416	5.82106	0.0755276	0.00596239	protein_coding	GYF domain-containing protein
AT5G07980	4.67668	4.82188	4.81713	4.94477	5.06257	5.07698	4.7719	5.02811	0.0754524	0.0156055	protein_coding	dentin sialophosphoprotein-related
AT5G24710	5.92144	6.10169	6.01687	6.30779	6.41825	6.28233	6.01333	6.33612	0.0754354	0.00840946	protein_coding	Transducin/WD40 repeat-like superfamily protein
AT1G61210	5.29553	5.41746	5.11281	5.49663	5.58404	5.5892	5.27527	5.55662	0.0749643	0.0395598	protein_coding	Transducin/WD40 repeat-like superfamily protein
AT3G25500	5.98951	6.03269	5.8966	6.37408	6.22234	6.27379	5.97293	6.29007	0.0746361	0.00613802	protein_coding	formin homology 1
AT1G15570	3.98639	3.86512	4.00397	4.16836	4.17086	4.14429	3.95183	4.16117	0.0744699	0.00925235	protein_coding	CYCLIN A2;3
AT3G33530	6.09921	6.27621	6.0892	6.45647	6.49811	6.48697	6.15488	6.48052	0.0743794	0.00628727	protein_coding	Transducin family protein / WD-40 repeat family protein
AT1G07470	4.48114	4.71615	4.50872	4.85478	4.83002	4.73949	4.56867	4.80809	0.073691	0.0432974	protein_coding	Transcription factor IIA, alpha/beta subunit
AT4G33240	6.04996	5.98161	5.82309	6.18934	6.36867	6.23033	5.95155	6.26278	0.0735379	0.0226827	protein_coding	1-phosphatidylinositol-4-phosphate 5-kinases;zinc ion binding;1-phosphatidylinositol-3-phosphate 5-kinases
AT5G11800	4.19846	4.18565	4.15141	4.30256	4.42911	4.45737	4.17851	4.39635	0.0733168	0.0117859	protein_coding	K+ efflux antiporter 6
AT2G22125	7.18718	7.28419	7.10981	7.51629	7.64851	7.53474	7.19373	7.56651	0.0728893	0.00463496	protein_coding	binding
AT3G07660	5.19203	5.35657	5.47668	5.63027	5.67748	5.54731	5.34176	5.61836	0.0728325	0.0382395	protein_coding	Kinase-related protein of unknown function (DUF1296)
AT3G27260	5.77484	6.07607	5.97222	6.16311	6.21716	6.36502	5.94104	6.24843	0.0727769	0.0453283	protein_coding	global transcription factor group E8
AT4G26530	6.94421	6.77578	6.85861	7.17724	7.35144	7.10836	6.85953	7.21235	0.0723582	0.0155003	protein_coding	Aldolase superfamily protein
AT5G02030	3.05664	3.16903	3.17238	3.27121	3.35068	3.25869	3.13268	3.29353	0.0722345	0.0280118	protein_coding	POX (plant homeobox) family protein
AT1G76930	7.82869	7.71176	7.46901	8.1198	8.04957	8.01795	7.66982	8.06244	0.072023	0.0234733	protein_coding	extensin 4
AT1G28400	6.338	6.66252	6.42977	6.85834	6.73897	6.82649	6.47676	6.80793	0.0719449	0.0323937	protein_coding
AT4G05150	6.28867	6.52512	6.44822	6.61079	6.84481	6.79104	6.42067	6.74888	0.0719247	0.0297696	protein_coding	Octicosapeptide/Phox/Bem1p family protein
AT1G18580	4.27838	4.33267	4.21026	4.46165	4.45044	4.5639	4.27377	4.492	0.0718484	0.0124889	protein_coding	galacturonosyltransferase 11
AT5G51300	5.71291	5.69881	5.55823	5.92115	5.91601	5.99787	5.65665	5.94501	0.0717319	0.00675843	protein_coding	splicing factor-related
AT5G49730	7.17748	6.97228	6.96639	7.2874	7.50676	7.39437	7.03872	7.39618	0.0714669	0.0190286	protein_coding	ferric reduction oxidase 6
AT5G01240	5.30319	5.38252	5.29377	5.48609	5.66537	5.63879	5.32649	5.59675	0.0714026	0.0124402	protein_coding	like AUXIN RESISTANT 1
AT3G63070	5.58045	5.54931	5.39448	5.81286	5.80995	5.73728	5.50808	5.78669	0.0711898	0.0112374	protein_coding	Tudor/PWWP/MBT domain-containing protein
AT3G10650	5.73574	5.86679	5.58442	5.98742	6.0847	5.98399	5.72898	6.0187	0.071173	0.0301614	protein_coding
AT2G35050	7.48877	7.53256	7.42137	7.78491	7.94634	7.84339	7.4809	7.85821	0.070989	0.00273687	protein_coding	Protein kinase superfamily protein with octicosapeptide/Phox/Bem1p domain
AT5G55730	5.39927	5.2443	5.38174	5.60126	5.66537	5.56608	5.34177	5.6109	0.0709156	0.0091433	protein_coding	FASCICLIN-like arabinogalactan 1
AT4G38900	4.7514	4.9597	4.8637	5.13219	5.05331	5.12206	4.85827	5.10252	0.0707674	0.0199076	protein_coding	Basic-leucine zipper (bZIP) transcription factor family protein
AT2G23700	3.71488	3.87429	3.80197	3.95054	3.96881	4.04077	3.79705	3.98671	0.0703203	0.0241691	protein_coding	Protein of unknown function, DUF547
AT3G13300	6.67271	6.89664	6.67812	7.05301	7.09563	7.10996	6.74916	7.0862	0.0703052	0.011233	protein_coding	Transducin/WD40 repeat-like superfamily protein
AT4G27520	7.45133	7.45059	7.27514	7.81399	7.82769	7.63479	7.39235	7.75883	0.0698048	0.0127437	protein_coding	early nodulin-like protein 2
AT1G03380	5.72437	5.68323	5.51997	5.89483	6.00522	5.86401	5.64252	5.92135	0.0695861	0.0211587	protein_coding	homolog of yeast autophagy 18 (ATG18) G
AT4G37760	5.76377	5.62735	5.66727	6.01945	6.01241	5.86779	5.68613	5.96655	0.069449	0.011793	protein_coding	squalene epoxidase 3
AT4G01330	5.4064	5.50865	5.63184	5.73488	5.85331	5.77406	5.51563	5.78742	0.0693936	0.0212427	protein_coding	Protein kinase superfamily protein
AT3G14270	6.20525	6.29853	6.07344	6.35489	6.60743	6.52702	6.19241	6.49645	0.0691507	0.0373131	protein_coding	phosphatidylinositol-4-phosphate 5-kinase family protein
AT4G02540	4.90028	4.98956	5.07018	5.1501	5.17793	5.36645	4.98667	5.23149	0.0691444	0.0432062	protein_coding	Cysteine/Histidine-rich C1 domain family protein
AT5G14170	5.20026	5.3696	5.15586	5.598	5.38418	5.51388	5.24191	5.49869	0.0689949	0.0463206	protein_coding	SWIB/MDM2 domain superfamily protein
AT3G01810	5.68385	5.69363	5.56576	5.91068	5.95634	5.90512	5.64775	5.92405	0.0689067	0.00333312	protein_coding
AT2G34170	4.64688	4.73642	4.77552	4.9702	4.95222	4.92537	4.7196	4.94926	0.0685478	0.00466078	protein_coding	Protein of unknown function (DUF688)
AT1G78460	5.48261	5.49979	5.70868	5.7555	5.80995	5.9343	5.56369	5.83325	0.0682563	0.0399901	protein_coding	SOUL heme-binding family protein
AT2G23000	4.44696	4.52697	4.63581	4.71132	4.84889	4.70748	4.53658	4.7559	0.0681124	0.037894	protein_coding	serine carboxypeptidase-like 10
AT1G49750	7.10628	7.32491	7.14669	7.60583	7.59682	7.41823	7.19263	7.54029	0.0681021	0.0186267	protein_coding	Leucine-rich repeat (LRR) family protein
AT5G15680	5.86561	5.90534	5.82309	6.16311	6.18781	6.09152	5.86468	6.14748	0.0679431	0.00163757	protein_coding	ARM repeat superfamily protein
AT5G42220	5.54857	5.61372	5.52385	5.70186	5.95385	5.83335	5.56205	5.82969	0.0678028	0.0260245	protein_coding	Ubiquitin-like superfamily protein
AT1G31330	10.5002	10.5952	10.4566	11.0405	11.0885	10.9277	10.5174	11.0189	0.0672046	0.00133415	protein_coding	photosystem I subunit F
AT5G14430	5.79672	6.03166	5.99192	6.22781	6.21716	6.22444	5.9401	6.22313	0.0671538	0.0176212	protein_coding	S-adenosyl-L-methionine-dependent methyltransferases superfamily protein
AT4G38600	7.27162	7.40067	7.20332	7.55882	7.63693	7.72	7.29187	7.63858	0.0670155	0.00952396	protein_coding	HEAT repeat ;HECT-domain (ubiquitin-transferase)
AT3G62240	5.03523	4.964	4.95256	5.29401	5.17793	5.19017	4.98393	5.22071	0.0669601	0.00624666	protein_coding	RING/U-box superfamily protein
AT4G30210	7.27358	7.33906	7.42137	7.51023	7.67443	7.89346	7.34467	7.69271	0.0667944	0.0429938	protein_coding	P450 reductase 2
AT4G00450	6.03163	6.03984	5.90256	6.17847	6.37054	6.27093	5.99134	6.27331	0.0663483	0.0165792	protein_coding	RNA polymerase II transcription mediators
AT1G65720	6.04996	6.22693	6.18767	6.45016	6.40919	6.47336	6.15486	6.44424	0.0662848	0.00702603	protein_coding
AT1G02170	4.35411	4.51968	4.44072	4.58531	4.62323	4.7312	4.43817	4.64658	0.066205	0.0323595	protein_coding	metacaspase 1
AT3G12980	5.24072	5.23364	5.13069	5.34934	5.43502	5.55203	5.20169	5.44546	0.0660748	0.0237951	protein_coding	histone acetyltransferase of the CBP family 5
AT1G75500	7.0089	7.20732	6.99456	7.39664	7.45183	7.35354	7.07026	7.40067	0.0658931	0.0112802	protein_coding	Walls Are Thin 1
AT5G09620	5.79672	5.98161	5.91145	6.2151	6.22337	6.07523	5.89659	6.17123	0.0656776	0.0190436	protein_coding	Octicosapeptide/Phox/Bem1p family protein
AT3G51120	5.11576	5.05959	5.0947	5.20255	5.37305	5.40344	5.09002	5.32635	0.0654752	0.0216414	protein_coding	DNA binding;zinc ion binding;nucleic acid binding;nucleic acid binding
AT2G10940	9.36434	9.53196	9.36034	10.0009	9.87563	9.68994	9.41888	9.8555	0.0653727	0.0148919	protein_coding	Bifunctional inhibitor/lipid-transfer protein/seed storage 2S albumin superfamily protein
AT3G21430	5.11576	5.09926	4.97536	5.22385	5.31219	5.3557	5.06346	5.29725	0.0651198	0.016535	protein_coding	DNA binding
AT5G06970	5.95101	5.90086	5.70868	6.06737	6.21508	6.08827	5.85352	6.12358	0.0650707	0.0361802	protein_coding	Protein of unknown function (DUF810)
AT1G10170	5.37038	5.60824	5.44027	5.65244	5.8372	5.68673	5.47296	5.72546	0.0650685	0.0494091	protein_coding	NF-X-like 1
AT2G40920	3.9478	4.0786	3.98162	4.17712	4.23784	4.14429	4.00268	4.18642	0.064752	0.0184283	protein_coding	F-box and associated interaction domains-containing protein
AT3G51150	4.77363	4.7564	4.7226	4.8272	5.07636	5.00316	4.75088	4.96891	0.0647358	0.0445578	protein_coding	ATP binding microtubule motor family protein
AT3G02540	5.58674	5.72186	5.66727	5.8626	6.01719	5.87157	5.65862	5.91712	0.0644433	0.0153277	protein_coding	Rad23 UV excision repair protein family
AT4G19530	6.90698	6.90337	6.90537	7.0987	7.2168	7.3427	6.90524	7.2194	0.0641872	0.0111703	protein_coding	disease resistance protein (TIR-NBS-LRR class) family
AT1G04300	5.90139	6.13069	6.01687	6.1915	6.27411	6.40204	6.01631	6.28922	0.0640014	0.0389245	protein_coding	TRAF-like superfamily protein
AT1G21310	10.1214	10.2643	9.85193	10.6392	10.4348	10.5334	10.0792	10.5358	0.0639195	0.0274322	protein_coding	extensin 3
AT1G04680	6.22152	6.40682	6.25909	6.58961	6.49555	6.65305	6.29581	6.5794	0.0635649	0.0175621	protein_coding	Pectin lyase-like superfamily protein
AT2G47890	4.18193	4.37206	4.21984	4.49006	4.42192	4.43713	4.25794	4.4497	0.0635525	0.0358707	protein_coding	B-box type zinc finger protein with CCT domain
AT4G14740	4.52111	4.56004	4.5204	4.63068	4.84352	4.73949	4.53385	4.7379	0.0635107	0.0314427	protein_coding	Plant protein of unknown function (DUF828) with plant pleckstrin homology-like region
AT2G45810	6.05451	6.31041	6.18523	6.44835	6.44684	6.4882	6.18338	6.46113	0.0633895	0.0208735	protein_coding	DEA(D/H)-box RNA helicase family protein
AT1G27850	5.42056	5.42059	5.37318	5.47902	5.75955	5.70378	5.40478	5.64745	0.0633645	0.0496412	protein_coding
AT1G49340	6.50345	6.47625	6.31491	6.62046	6.72882	6.80888	6.43153	6.71938	0.0631663	0.0230394	protein_coding	Phosphatidylinositol 3- and 4-kinase family protein
AT2G04780	5.86561	6.14212	6.02508	6.26116	6.213	6.36234	6.01094	6.27883	0.0629057	0.0428028	protein_coding	FASCICLIN-like arabinoogalactan 7
AT5G27650	4.74015	4.77121	4.77552	4.98525	5.09455	4.84313	4.76229	4.97431	0.0628395	0.0450396	protein_coding	Tudor/PWWP/MBT superfamily protein
AT5G35170	7.59247	7.3815	7.29226	7.71441	7.78214	7.75926	7.42208	7.75194	0.0627339	0.0224188	protein_coding	adenylate kinase family protein
AT3G11960	5.47585	5.46984	5.35591	5.565	5.70733	5.74553	5.43386	5.67262	0.0620368	0.0239367	protein_coding	Cleavage and polyadenylation specificity factor (CPSF) A subunit protein
AT2G15240	4.61029	4.80519	4.73601	4.97523	4.8859	4.91076	4.71716	4.92397	0.0619019	0.0303537	protein_coding	UNC-50 family protein
AT4G12730	6.36753	6.6757	6.39636	6.7597	6.80809	6.72369	6.47986	6.76383	0.0618762	0.0486071	protein_coding	FASCICLIN-like arabinogalactan 2
AT4G39400	6.84796	6.96907	7.06402	7.11361	7.32761	7.34678	6.96035	7.26267	0.0613395	0.0361281	protein_coding	Leucine-rich receptor-like protein kinase family protein
AT1G80070	8.04158	8.1018	7.83301	8.28725	8.36069	8.36729	7.99213	8.33841	0.0611934	0.0154027	protein_coding	Pre-mRNA-processing-splicing factor
AT4G25520	4.65289	4.72632	4.67115	4.78483	4.98671	4.88483	4.68345	4.88546	0.0609213	0.0316281	protein_coding	SEUSS-like 1
AT1G07250	4.68257	4.6158	4.66766	4.91888	4.91689	4.7312	4.65534	4.85566	0.0607792	0.0376183	protein_coding	UDP-glucosyl transferase 71C4
AT5G14720	6.49678	6.56107	6.55045	6.70318	6.81633	6.93153	6.5361	6.81701	0.0607096	0.015103	protein_coding	Protein kinase superfamily protein
AT2G35780	5.68971	5.73451	5.70186	5.91854	6.00522	5.93791	5.70869	5.95389	0.0606715	0.00114106	protein_coding	serine carboxypeptidase-like 26
AT1G33330	3.76013	3.81835	3.90056	4.04931	4.00772	3.91467	3.82635	3.99057	0.0606262	0.0448585	protein_coding	Class I peptide chain release factor
AT5G16030	7.14303	7.33075	7.19848	7.56635	7.60715	7.41952	7.22409	7.53101	0.0600269	0.0182618	protein_coding
AT1G18670	4.49458	4.43541	4.44072	4.69921	4.62323	4.60984	4.45691	4.64409	0.0593546	0.00510767	protein_coding	Protein kinase superfamily protein
AT3G60240	7.23002	7.32323	7.01671	7.52146	7.49611	7.45519	7.18999	7.49092	0.0591531	0.0315398	protein_coding	eukaryotic translation initiation factor 4G
AT3G15880	6.20525	6.34382	6.1151	6.47169	6.48007	6.49065	6.22139	6.4808	0.0589362	0.0177387	protein_coding	WUS-interacting protein 2
AT4G36190	5.58567	5.5664	5.40992	5.72744	5.78217	5.74277	5.52066	5.75079	0.0589194	0.016558	protein_coding	Serine carboxypeptidase S28 family protein
AT3G05345	4.14829	4.22204	4.21984	4.31849	4.46449	4.33141	4.19672	4.37147	0.0588536	0.0292798	protein_coding	Chaperone DnaJ-domain superfamily protein
AT3G60320	6.64584	6.65456	6.5217	6.88667	6.89755	6.86299	6.60737	6.88241	0.0588375	0.00336857	protein_coding	Protein of unknown function (DUF630 and DUF632)
AT1G20630	5.26054	5.31506	5.33402	5.58159	5.57111	5.419	5.30321	5.5239	0.058823	0.017931	protein_coding	catalase 1
AT4G12480	7.04362	7.18215	7.02357	7.39289	7.45447	7.28582	7.08311	7.37773	0.0587934	0.0136617	protein_coding	Bifunctional inhibitor/lipid-transfer protein/seed storage 2S albumin superfamily protein
AT1G78080	6.17216	6.07607	6.07871	6.40051	6.45214	6.2362	6.10898	6.36295	0.0587642	0.0246818	protein_coding	related to AP2 4
AT1G70710	5.19203	5.3631	5.36024	5.57829	5.57435	5.42416	5.30512	5.5256	0.0587446	0.0440342	protein_coding	glycosyl hydrolase 9B1
AT4G32770	4.62259	4.69041	4.79487	4.9702	4.91177	4.81203	4.70262	4.898	0.0587268	0.0455956	protein_coding	tocopherol cyclase, chloroplast / vitamin E deficient 1 (VTE1) / sucrose export defective 1 (SXD1)
AT3G08850	6.2416	6.27448	6.06283	6.37598	6.46617	6.50774	6.19297	6.44996	0.0586599	0.0282015	protein_coding	HEAT repeat ;WD domain, G-beta repeat protein protein
AT4G28080	9.42245	9.44073	9.19565	9.78716	9.76041	9.67381	9.35294	9.74046	0.0585695	0.0107404	protein_coding	Tetratricopeptide repeat (TPR)-like superfamily protein
AT1G14700	4.82776	4.99798	4.9697	5.12767	5.2158	5.06384	4.93181	5.13577	0.0584632	0.0411194	protein_coding	purple acid phosphatase 3
AT5G43350	6.88501	7.0071	6.66941	7.16021	7.12357	7.12796	6.85384	7.13725	0.0584551	0.0463346	protein_coding	phosphate transporter 1;1
AT3G28860	6.81885	6.89438	6.9216	6.99099	7.28073	7.21625	6.87828	7.16266	0.0584475	0.037798	protein_coding	ATP binding cassette subfamily B19
AT5G64440	5.74702	5.77915	5.68121	5.95467	5.898	6.06538	5.73579	5.97268	0.0583858	0.0141737	protein_coding	fatty acid amide hydrolase
AT3G23750	5.61164	5.85757	5.79131	6.00475	5.95634	6.01163	5.75351	5.99091	0.0583331	0.0347013	protein_coding	Leucine-rich repeat protein kinase family protein
AT4G04340	7.05274	6.97655	6.95854	7.2139	7.39885	7.23835	6.99594	7.2837	0.0581531	0.0113245	protein_coding	ERD (early-responsive to dehydration stress) family protein
AT1G26170	4.85929	4.76135	4.66766	4.94477	5.01085	4.91808	4.76277	4.9579	0.0579286	0.0342917	protein_coding	ARM repeat superfamily protein
AT2G13440	5.30319	5.31338	5.24769	5.58159	5.50806	5.42416	5.28809	5.5046	0.0578931	0.0122219	protein_coding	glucose-inhibited division family A protein
AT4G13350	6.16377	6.27794	6.06814	6.3335	6.46792	6.46589	6.16995	6.42243	0.0578611	0.0283732	protein_coding	NSP (nuclear shuttle protein)-interacting GTPase
AT5G01020	5.52255	5.79856	5.69501	5.90805	5.93883	5.86401	5.67204	5.90363	0.0577351	0.0499407	protein_coding	Protein kinase superfamily protein
AT1G24190	5.95101	5.9187	5.79131	6.03881	6.09377	6.24205	5.88701	6.12488	0.0571456	0.0378258	protein_coding	SIN3-like 3
AT2G43160	7.19132	7.3224	7.23791	7.44461	7.56864	7.60675	7.25054	7.54	0.0564759	0.0096289	protein_coding	ENTH/VHS family protein
AT1G54490	5.96557	6.14592	6.00306	6.21722	6.31734	6.30205	6.03818	6.27887	0.0563905	0.0189218	protein_coding	exoribonuclease 4
AT5G21100	5.82361	5.92203	5.71547	5.97491	6.13608	6.04545	5.82037	6.05215	0.0563371	0.037624	protein_coding	Plant L-ascorbate oxidase
AT5G55610	4.91035	5.08944	4.90585	5.15455	5.22821	5.11571	4.96855	5.16615	0.0562659	0.0455148	protein_coding
AT3G54830	5.01671	4.91595	4.93522	5.21537	5.15211	5.09001	4.95596	5.1525	0.056107	0.0144799	protein_coding	Transmembrane amino acid transporter family protein
AT4G17340	6.24955	6.27794	6.19011	6.47702	6.44861	6.53419	6.2392	6.48661	0.0561026	0.00237203	protein_coding	tonoplast intrinsic protein 2;2
AT3G18890	7.72102	7.60667	7.46432	7.92025	7.92045	7.85392	7.59734	7.89821	0.0560315	0.017794	protein_coding	NAD(P)-binding Rossmann-fold superfamily protein
AT5G13630	10.5998	10.6828	10.449	11.1357	11.0714	10.7664	10.5772	10.9912	0.0553856	0.0356799	protein_coding	magnesium-chelatase subunit chlH, chloroplast, putative / Mg-protoporphyrin IX chelatase, putative (CHLH)
AT2G07360	6.42485	6.51489	6.23568	6.65851	6.67545	6.59027	6.3918	6.64141	0.0552657	0.0444579	protein_coding	SH3 domain-containing protein
AT1G19715	5.81291	5.84829	5.84801	5.93672	6.14483	6.11082	5.8364	6.06412	0.0552194	0.0254494	protein_coding	Mannose-binding lectin superfamily protein
AT3G14240	5.85522	5.99639	5.85724	6.1741	6.21716	6.0082	5.90295	6.13315	0.0551925	0.0435006	protein_coding	Subtilase family protein
AT1G04200	5.07158	5.24783	5.079	5.33766	5.27281	5.3877	5.1328	5.33272	0.0551258	0.0396444	protein_coding
AT1G53570	5.69554	5.60273	5.53923	5.7408	5.90574	5.84492	5.6125	5.83049	0.0549732	0.0301018	protein_coding	mitogen-activated protein kinase kinase kinase 3
AT1G64570	5.00736	5.03526	5.13069	5.18528	5.28474	5.2895	5.05777	5.25317	0.0546866	0.0179845	protein_coding	Homeodomain-like superfamily protein
AT5G07940	5.47245	5.55503	5.37532	5.71094	5.69844	5.62543	5.4676	5.67827	0.0545429	0.0225845	protein_coding
AT3G51550	7.3477	7.50329	7.52546	7.6786	7.76875	7.78951	7.45881	7.74562	0.054435	0.0118693	protein_coding	Malectin/receptor-like protein kinase family protein
AT5G11040	5.28008	5.32011	5.17076	5.4576	5.39523	5.52351	5.25698	5.45878	0.0543434	0.0253683	protein_coding	TRS120
AT3G43670	5.22467	5.38252	5.20492	5.39137	5.5182	5.50903	5.2707	5.47287	0.0543012	0.0436722	protein_coding	Copper amine oxidase family protein
AT2G42600	8.69448	8.67594	8.59423	9.0301	9.05528	8.87381	8.65488	8.9864	0.0542289	0.00682035	protein_coding	phosphoenolpyruvate carboxylase 2
AT5G50430	4.46073	4.61032	4.55108	4.76462	4.64807	4.7312	4.54071	4.71463	0.0542277	0.0352669	protein_coding	ubiquitin-conjugating enzyme 33
AT1G63490	4.76256	4.63211	4.66766	4.7877	4.94723	4.86603	4.68744	4.86698	0.0542267	0.0408568	protein_coding	transcription factor jumonji (jmjC) domain-containing protein
AT3G56940	10.0518	10.1767	10.1121	10.6107	10.543	10.3467	10.1135	10.5001	0.0541197	0.0113055	protein_coding	dicarboxylate diiron protein, putative (Crd1)
AT4G24020	5.95101	6.01724	5.86947	6.21084	6.15786	6.14554	5.94591	6.17141	0.0537042	0.00878786	protein_coding	NIN like protein 7
AT2G20230	6.34172	6.15159	6.11766	6.38924	6.42365	6.50044	6.20366	6.43778	0.0534439	0.0385045	protein_coding	Tetraspanin family protein
AT5G47780	6.58743	6.56249	6.55991	6.86649	6.84884	6.73824	6.56994	6.81786	0.0534379	0.00380053	protein_coding	galacturonosyltransferase 4
AT5G11490	6.06356	6.1497	6.03597	6.27959	6.30372	6.35426	6.08308	6.31252	0.0534155	0.00487645	protein_coding	adaptin family protein
AT2G16920	5.12443	5.2121	5.20492	5.33375	5.35431	5.4395	5.18048	5.37585	0.0534065	0.0103598	protein_coding	ubiquitin-conjugating enzyme 23
AT1G12240	6.64885	6.83571	6.74212	6.93913	7.06714	6.97781	6.74223	6.99469	0.0530348	0.018628	protein_coding	Glycosyl hydrolases family 32 protein
AT3G18980	4.82776	4.95539	4.95256	5.09568	5.02514	5.16578	4.9119	5.09553	0.0529504	0.0348309	protein_coding	EIN2 targeting protein1
AT1G31730	6.17634	6.37081	6.28898	6.59616	6.54433	6.39943	6.27871	6.51331	0.0529224	0.0450954	protein_coding	Adaptin family protein
AT3G22380	8.11634	8.22502	8.05661	8.321	8.54183	8.44665	8.13265	8.43649	0.0529171	0.0197223	protein_coding	time for coffee
AT2G34420	11.7011	11.9991	11.7358	12.1684	12.487	12.1044	11.812	12.2533	0.0529169	0.0432923	protein_coding	photosystem II light harvesting complex gene B1B2
AT3G54890	10.9241	11.1171	10.9515	11.4602	11.5281	11.2367	10.9976	11.4083	0.0529027	0.0183065	protein_coding	photosystem I light harvesting complex gene 1
AT3G16830	5.93136	6.11529	5.90849	6.18065	6.27212	6.17028	5.98505	6.20768	0.0526914	0.0380612	protein_coding	TOPLESS-related 2
AT4G32760	6.16797	6.29341	6.30482	6.45557	6.60028	6.40726	6.2554	6.4877	0.052606	0.0330431	protein_coding	ENTH/VHS/GAT family protein
AT3G01460	5.12443	5.2372	5.1205	5.30605	5.43145	5.31745	5.16071	5.35165	0.052413	0.0261046	protein_coding	methyl-CPG-binding domain 9
AT1G29790	4.32429	4.39774	4.34767	4.52481	4.47147	4.55454	4.35657	4.51694	0.0521538	0.00789352	protein_coding	S-adenosyl-L-methionine-dependent methyltransferases superfamily protein
AT3G45780	8.01733	7.94274	8.06726	8.19777	8.41958	8.28686	8.00911	8.3014	0.0517132	0.0167485	protein_coding	phototropin 1
AT3G19860	5.0444	5.14166	5.05779	5.24484	5.23232	5.32298	5.08129	5.26671	0.0517096	0.0111849	protein_coding	basic helix-loop-helix (bHLH) DNA-binding superfamily protein
AT4G32640	6.37482	6.37485	6.19255	6.51034	6.51593	6.60395	6.31407	6.54341	0.0514716	0.0278551	protein_coding	Sec23/Sec24 protein transport family protein
AT1G77760	8.07665	7.90407	7.99658	8.36145	8.15676	8.32729	7.99243	8.28183	0.0513156	0.0229393	protein_coding	nitrate reductase 1
AT1G64530	4.57274	4.47816	4.48111	4.67466	4.62323	4.72286	4.51067	4.67358	0.0511876	0.018315	protein_coding	Plant regulator RWP-RK family protein
AT2G30700	4.98847	5.03935	4.93522	5.05822	5.23232	5.20821	4.98768	5.16625	0.050748	0.0454433	protein_coding
AT1G22060	6.59525	6.41548	6.43492	6.6787	6.78658	6.6759	6.48188	6.71373	0.0507015	0.0265634	protein_coding
AT5G12430	5.54211	5.63277	5.63184	5.75842	5.90317	5.74553	5.60224	5.80238	0.0506407	0.0271865	protein_coding	Heat shock protein DnaJ with tetratricopeptide repeat
AT3G63460	7.0618	7.24051	7.01259	7.38723	7.3618	7.32077	7.10497	7.3566	0.0502112	0.0249034	protein_coding	transducin family protein / WD-40 repeat family protein
AT5G20840	5.96073	5.92975	5.9637	6.08843	6.30957	6.08827	5.95139	6.16209	0.0501934	0.047496	protein_coding	Phosphoinositide phosphatase family protein
AT2G18280	6.26924	6.2917	6.27066	6.46812	6.54433	6.48573	6.2772	6.49939	0.0501836	0.000775485	protein_coding	tubby like protein 2
AT5G35210	6.82419	6.89889	6.72709	6.94277	7.12523	7.10034	6.81672	7.05611	0.0497961	0.0341623	protein_coding	metalloendopeptidases;zinc ion binding;DNA binding
AT1G23900	5.71865	5.79976	5.78326	5.94058	5.9883	5.97524	5.76722	5.96804	0.0493804	0.00215367	protein_coding	gamma-adaptin 1
AT2G36910	6.83215	6.85438	6.75371	6.97852	7.16719	7.00557	6.81341	7.05042	0.049332	0.0233257	protein_coding	ATP binding cassette subfamily B1
AT1G71695	7.06406	7.11746	7.0812	7.25896	7.40615	7.33452	7.08757	7.33321	0.0491537	0.00561515	protein_coding	Peroxidase superfamily protein
AT3G11130	8.33721	8.32187	8.19143	8.52119	8.57762	8.60559	8.2835	8.56813	0.0487401	0.00560669	protein_coding	Clathrin, heavy chain
AT3G17800	6.34172	6.48076	6.3708	6.58303	6.63253	6.63539	6.39776	6.61698	0.0486075	0.00861606	protein_coding	Protein of unknown function (DUF760)
AT5G65620	7.18615	7.26382	7.16973	7.48972	7.41432	7.45582	7.20657	7.45328	0.0485638	0.00244658	protein_coding	Zincin-like metalloproteases family protein
AT5G04560	6.17216	6.32051	6.08659	6.35103	6.41825	6.44576	6.19309	6.40501	0.0485427	0.0455748	protein_coding	HhH-GPD base excision DNA repair family protein
AT2G04270	5.24072	5.17174	5.08425	5.34934	5.36932	5.30633	5.16557	5.34166	0.0483613	0.0227952	protein_coding	RNAse E/G-like
AT1G60950	10.2206	10.0815	10.0311	10.5777	10.436	10.3522	10.1111	10.4553	0.0483034	0.0166061	protein_coding	2Fe-2S ferredoxin-like superfamily protein
AT5G58140	8.12825	8.07494	8.00906	8.26713	8.4574	8.31209	8.07075	8.34554	0.0483022	0.0148138	protein_coding	phototropin 2
AT3G61310	4.50791	4.48417	4.37365	4.61786	4.59157	4.60984	4.45524	4.60643	0.0481443	0.0229272	protein_coding	AT hook motif DNA-binding family protein
AT1G66980	6.04996	6.22424	6.08397	6.26527	6.35554	6.35291	6.11939	6.32457	0.0475804	0.0282507	protein_coding	suppressor of npr1-1 constitutive 4
AT1G73920	6.26533	6.30703	6.18523	6.40425	6.49384	6.48573	6.25253	6.46127	0.047379	0.0103396	protein_coding	alpha/beta-Hydrolases superfamily protein
AT2G48160	6.0454	6.23763	6.17295	6.30978	6.41463	6.34614	6.152	6.35685	0.047258	0.0333388	protein_coding	Tudor/PWWP/MBT domain-containing protein
AT5G16270	6.14683	6.09189	5.94937	6.27755	6.26008	6.25078	6.0627	6.2628	0.0468486	0.0280185	protein_coding	sister chromatid cohesion 1 protein 4
AT5G65460	5.22467	5.21571	5.32073	5.39888	5.36558	5.51629	5.2537	5.42692	0.0467978	0.0379198	protein_coding	kinesin like protein for actin based chloroplast movement 2
AT4G17330	7.44442	7.46129	7.24026	7.54535	7.67292	7.65684	7.38199	7.62504	0.0467349	0.0407605	protein_coding	G2484-1 protein
AT3G17410	5.8395	5.71422	5.74894	5.88951	5.99073	5.99095	5.76755	5.95706	0.046642	0.0197137	protein_coding	Protein kinase superfamily protein
AT2G21380	5.9363	6.03371	5.95655	6.07443	6.23366	6.20661	5.97552	6.17157	0.046572	0.02697	protein_coding	Kinesin motor family protein
AT4G33210	5.66613	5.63006	5.55823	5.71696	5.82908	5.86021	5.61814	5.80208	0.0464772	0.0268588	protein_coding	F-box family protein
AT4G02770	10.3395	10.3381	10.3113	10.6896	10.7078	10.6004	10.3296	10.6659	0.0462214	0.000615213	protein_coding	photosystem I subunit D-1
AT1G54710	4.62259	4.70076	4.7226	4.86023	4.87542	4.76407	4.68198	4.83324	0.0458721	0.030728	protein_coding	homolog of yeast autophagy 18 (ATG18) H
AT2G46020	6.83744	6.94206	6.73212	7.01196	7.0945	7.06614	6.83721	7.05754	0.0457577	0.0278879	protein_coding	transcription regulatory protein SNF2, putative
AT1G67140	6.06356	5.97095	5.93491	6.08611	6.18993	6.27093	5.98981	6.18232	0.0456393	0.0429931	protein_coding	HEAT repeat-containing protein
AT4G10930	4.32429	4.40408	4.29427	4.46165	4.55264	4.4269	4.34088	4.4804	0.0456384	0.0487114	protein_coding
AT4G18710	7.21994	7.23251	7.09947	7.36055	7.4483	7.433	7.18397	7.41395	0.0454606	0.0102476	protein_coding	Protein kinase superfamily protein
AT4G28050	4.26275	4.30579	4.22936	4.35757	4.42192	4.4269	4.26597	4.40213	0.0453285	0.0123319	protein_coding	tetraspanin7
AT3G26520	9.33568	9.51144	9.65151	9.736	9.90443	9.76622	9.49954	9.80222	0.0452499	0.0449596	protein_coding	tonoplast intrinsic protein 2
AT4G00430	7.23604	7.48656	7.35718	7.5936	7.64851	7.53236	7.35993	7.59149	0.0446924	0.0439281	protein_coding	plasma membrane intrinsic protein 1;4
AT5G60390	9.99171	10.0993	9.89507	10.4787	10.1968	10.2495	9.99534	10.3083	0.0444823	0.040397	protein_coding	GTP binding Elongation factor Tu family protein
AT2G35260	7.52034	7.69475	7.64316	7.82658	7.94634	7.79747	7.61942	7.8568	0.0442609	0.0261983	protein_coding
AT2G43970	8.60043	8.69903	8.61207	8.84212	8.92288	8.95147	8.63718	8.90549	0.0441348	0.00402637	protein_coding	RNA-binding protein
AT3G12120	8.77452	8.90021	8.86116	9.07972	9.28642	8.98933	8.8453	9.11849	0.0438841	0.0458302	protein_coding	fatty acid desaturase 2
AT4G39680	6.69035	6.78432	6.6154	6.82667	6.87274	7.01072	6.69669	6.90338	0.0438536	0.048767	protein_coding	SAP domain-containing protein
AT5G62600	4.83306	4.7564	4.68159	4.93188	4.86222	4.91442	4.75702	4.90284	0.0435602	0.0396272	protein_coding	ARM repeat superfamily protein
AT1G55670	10.4916	10.576	10.4919	10.8186	10.9947	10.7136	10.5199	10.8423	0.0435538	0.0204824	protein_coding	photosystem I subunit G
AT3G08530	8.32503	8.39221	8.25396	8.50083	8.61511	8.61857	8.32373	8.57817	0.0434391	0.0102033	protein_coding	Clathrin, heavy chain
AT2G27860	7.45649	7.48319	7.5109	7.7383	7.70434	7.69144	7.48353	7.71136	0.0432667	0.000411453	protein_coding	UDP-D-apiose/UDP-D-xylose synthase 1
AT3G60860	6.24558	6.3973	6.18523	6.42279	6.50408	6.47087	6.27604	6.46591	0.0430005	0.0478737	protein_coding	SEC7-like guanine nucleotide exchange family protein
AT3G19720	6.64885	6.68224	6.64414	6.77132	6.99274	6.81281	6.65841	6.85895	0.0428102	0.0438444	protein_coding	P-loop containing nucleoside triphosphate hydrolases superfamily protein
AT3G54460	5.48261	5.37608	5.43205	5.67117	5.5515	5.55673	5.43025	5.59313	0.0426379	0.0306019	protein_coding	SNF2 domain-containing protein / helicase domain-containing protein / F-box family protein
AT5G20490	6.91325	6.91842	6.83776	7.02233	7.11358	7.15094	6.88981	7.09562	0.0424634	0.0112413	protein_coding	Myosin family protein with Dil domain
AT5G25840	4.76256	4.76135	4.80127	4.91888	4.8859	4.947	4.77506	4.91726	0.0423358	0.00294588	protein_coding	Protein of unknown function (DUF1677)
AT3G10380	6.42836	6.46718	6.31603	6.56645	6.64955	6.56716	6.40385	6.59439	0.0422985	0.0229341	protein_coding	subunit of exocyst complex 8
AT1G50900	5.50936	5.55218	5.46465	5.76716	5.63463	5.61195	5.50873	5.67124	0.0419465	0.0408794	protein_coding	Ankyrin repeat family protein
AT4G21960	10.8845	11.077	10.9709	11.2007	11.4095	11.2728	10.9775	11.2943	0.041053	0.0186364	protein_coding	Peroxidase superfamily protein
AT1G29670	7.30826	7.30893	7.27399	7.37014	7.58802	7.56421	7.29706	7.50746	0.0410097	0.0396521	protein_coding	GDSL-like Lipase/Acylhydrolase superfamily protein
AT1G07230	5.09825	5.26188	5.22884	5.38002	5.33149	5.32298	5.19632	5.34483	0.0406534	0.048767	protein_coding	non-specific phospholipase C1
AT5G38410	11.9197	12.1842	11.9532	12.3926	12.4171	12.2712	12.019	12.3603	0.0404003	0.0225848	protein_coding	Ribulose bisphosphate carboxylase (small chain) family protein
AT1G66970	7.54155	7.74699	7.61847	7.83837	7.86194	7.83729	7.63567	7.84586	0.0391777	0.0254329	protein_coding	SHV3-like 2
AT5G03040	6.92943	6.91676	6.88293	7.08363	7.14008	7.07436	6.90971	7.09936	0.039064	0.0015681	protein_coding	IQ-domain 2
AT5G62700	7.24169	7.27354	7.22984	7.45696	7.48265	7.40004	7.24836	7.44655	0.0389184	0.00201295	protein_coding	tubulin beta chain 3
AT2G39190	6.53957	6.54823	6.40689	6.6971	6.60267	6.72578	6.49823	6.67518	0.0387607	0.0398766	protein_coding	Protein kinase superfamily protein
AT1G67840	5.89633	5.95375	5.85724	6.08378	5.99073	6.11401	5.90244	6.06284	0.0386816	0.0260535	protein_coding	chloroplast sensor kinase
AT4G02020	5.39927	5.48788	5.44844	5.51403	5.59046	5.66514	5.4452	5.58988	0.0378316	0.0459527	protein_coding	SET domain-containing protein
AT1G30360	7.97118	8.03562	7.91858	8.06891	8.22644	8.26262	7.97513	8.18599	0.0376498	0.0368616	protein_coding	Early-responsive to dehydration stress protein (ERD4)
AT4G21750	6.46297	6.55252	6.58977	6.71677	6.74474	6.65961	6.53509	6.70704	0.037469	0.0190385	protein_coding	Homeobox-leucine zipper family protein / lipid-binding START domain-containing protein
AT1G19350	7.15261	7.13569	7.16106	7.24757	7.44299	7.32008	7.14979	7.33688	0.0372661	0.0312984	protein_coding	Brassinosteroid signalling positive regulator (BZR1) family protein
AT1G32750	6.01773	5.95158	5.84182	6.07208	6.12948	6.07523	5.93704	6.09226	0.0372342	0.0466732	protein_coding	HAC13 protein (HAC13)
AT3G07100	6.95154	6.83101	6.85092	7.0009	7.08203	7.08903	6.87783	7.05732	0.0371678	0.01855	protein_coding	Sec23/Sec24 protein transport family protein
AT3G61470	11.1518	11.3271	11.2401	11.5457	11.6363	11.4112	11.2397	11.5311	0.0369272	0.0243599	protein_coding	photosystem I light harvesting complex gene 2
AT1G34220	5.12443	5.12639	5.10508	5.18962	5.25675	5.30633	5.11863	5.2509	0.036806	0.0185527	protein_coding	Regulator of Vps4 activity in the MVB pathway protein
AT3G13750	8.0243	8.08782	8.07322	8.28345	8.21766	8.30791	8.06178	8.26967	0.0367324	0.00327935	protein_coding	beta galactosidase 1
AT1G28130	5.3184	5.3631	5.41964	5.54483	5.51483	5.45469	5.36705	5.50478	0.0365572	0.025195	protein_coding	Auxin-responsive GH3 family protein
AT1G01320	8.85557	8.88356	8.65021	9.01276	9.00118	9.04264	8.79645	9.01886	0.0360246	0.0406679	protein_coding	Tetratricopeptide repeat (TPR)-like superfamily protein
AT4G10710	6.06582	6.12012	6.04273	6.17628	6.26912	6.23913	6.07622	6.22818	0.0356353	0.0130873	protein_coding	global transcription factor C
AT3G16060	5.87078	5.93414	5.90553	6.00721	6.03848	6.10441	5.90348	6.05003	0.0353772	0.0125477	protein_coding	ATP binding microtubule motor family protein
AT3G16850	6.15532	6.1497	6.09962	6.22569	6.34798	6.27949	6.13488	6.28439	0.0347368	0.0194616	protein_coding	Pectin lyase-like superfamily protein
AT1G32060	10.1362	10.0836	10.0289	10.4151	10.288	10.2827	10.0829	10.3286	0.0347303	0.0099094	protein_coding	phosphoribulokinase
AT2G46450	6.35958	6.408	6.302	6.53199	6.44758	6.5421	6.35653	6.50722	0.0338036	0.0245272	protein_coding	cyclic nucleotide-gated channel 12
AT4G37460	6.53633	6.50754	6.54284	6.61079	6.72882	6.70899	6.5289	6.68287	0.0336267	0.0155463	protein_coding	Tetratricopeptide repeat (TPR)-like superfamily protein
AT5G02310	6.42133	6.52948	6.53327	6.56645	6.67847	6.6984	6.49469	6.64777	0.0336099	0.049841	protein_coding	proteolysis 6
AT3G03570	4.33928	4.45389	4.39917	4.50406	4.49219	4.50677	4.39744	4.50101	0.0335833	0.036189	protein_coding	Protein of unknown function (DUF3550/UPF0682)
AT1G07040	4.64688	4.6589	4.69539	4.75295	4.80539	4.77218	4.66706	4.77684	0.0335429	0.00655822	protein_coding
AT4G35090	9.88338	9.70567	9.66735	10.0037	9.98751	9.95269	9.75214	9.9813	0.0335089	0.0283389	protein_coding	catalase 2
AT5G66390	5.09825	5.11482	5.0947	5.15898	5.2158	5.2895	5.10259	5.22142	0.0332135	0.0360904	protein_coding	Peroxidase superfamily protein
AT5G47010	6.87134	6.9475	6.90091	7.04226	7.11246	7.04289	6.90658	7.06587	0.0328948	0.00774467	protein_coding	RNA helicase, putative
AT5G62810	6.48335	6.50459	6.46039	6.64119	6.66484	6.59027	6.48278	6.6321	0.0328539	0.0042046	protein_coding	peroxin 14
AT4G38510	6.89942	7.03907	7.0222	7.1519	7.09901	7.18016	6.98689	7.14369	0.0320184	0.0350354	protein_coding	ATPase, V1 complex, subunit B protein
AT4G33010	10.6741	10.6329	10.607	10.8201	10.9398	10.8631	10.638	10.8743	0.0317035	0.00413539	protein_coding	glycine decarboxylase P-protein 1
AT4G39350	7.01357	7.01956	6.98967	7.101	7.18108	7.20432	7.0076	7.16213	0.0314682	0.00903402	protein_coding	cellulose synthase A2
AT1G58290	8.49482	8.48178	8.52444	8.70984	8.75405	8.5882	8.50035	8.68403	0.0308429	0.0229628	protein_coding	Glutamyl-tRNA reductase family protein
AT1G47550	6.06356	6.18883	6.18401	6.23867	6.27511	6.2894	6.14547	6.26773	0.0284193	0.0488344	protein_coding	exocyst complex component sec3A
AT1G21660	5.50272	5.40801	5.39448	5.53463	5.55478	5.52351	5.43507	5.53764	0.026973	0.0437108	protein_coding	Chaperone DnaJ-domain superfamily protein
AT3G19420	6.30403	6.4458	6.37937	6.4929	6.48869	6.50044	6.3764	6.49401	0.0263682	0.0458434	protein_coding	PTEN 2
AT1G68530	8.68277	8.63503	8.67914	8.80373	8.7918	8.833	8.66565	8.80951	0.0237537	0.00184425	protein_coding	3-ketoacyl-CoA synthase 6
AT1G11910	8.83391	8.89712	8.83725	8.9332	9.03718	8.98497	8.85609	8.98512	0.0208667	0.0238509	protein_coding	aspartic proteinase A1
AT2G05710	8.56023	8.62386	8.61298	8.70644	8.69977	8.74258	8.59902	8.71626	0.0195373	0.00780873	protein_coding	aconitase 3
AT5G06600	7.38518	7.30681	7.33916	7.40878	7.41251	7.47642	7.34372	7.43257	0.0173509	0.0482504	protein_coding	ubiquitin-specific protease 12
AT1G37130	10.2198	10.2099	10.2184	10.2727	10.3206	10.4102	10.216	10.3345	0.0166332	0.0427391	protein_coding	nitrate reductase 2
AT3G27850	8.16024	8.23351	8.13686	8.28776	8.26659	8.24853	8.17687	8.26763	0.0159245	0.0438996	protein_coding	ribosomal protein L12-C
AT1G75680	6.83215	6.82629	6.81029	6.8692	6.89236	6.89489	6.82291	6.88548	0.0131707	0.0039324	protein_coding	glycosyl hydrolase 9B7

## Sheet: NS_Downregulated (p<0.05)
Gene ID	WT_NS_rep1 log2(RPM+1)	WT_NS_rep2 log2(RPM+1)	WT_NS_rep3 log2(RPM+1)	cmt3_NS_rep1 log2(RPM+1)	cmt3_NS_rep2 log2(RPM+1)	cmt3_NS_rep3 log2(RPM+1)	WT_NS_average log2(RPM+1)	cmt3_NS_average log2(RPM+1)	Log2FC	p value	type	annotation
AT1G01010	3.76013	3.72001	3.68235	3.23809	3.40997	3.49246	3.72083	3.38017	-0.138527	0.012107	protein_coding	NAC domain containing protein 1
AT1G01020	3.71488	3.99696	3.77623	3.2042	3.5217	3.21179	3.82936	3.31256	-0.209154	0.0187334	protein_coding	Arv1-like protein
AT1G01050	6.34544	6.24738	6.53519	6.08843	5.99316	6.16105	6.376	6.08088	-0.0683719	0.0388612	protein_coding	pyrophosphorylase 1
AT1G01070	3.38015	3.24879	3.11193	2.3682	2.59182	2.83233	3.24696	2.59745	-0.321992	0.0137348	protein_coding	nodulin MtN21 /EamA-like transporter family protein
AT1G01080	6.54605	6.59059	6.62805	6.1023	6.22955	6.2652	6.58823	6.19902	-0.0878508	0.00208015	protein_coding	RNA-binding (RRM/RBD/RNP motifs) family protein
AT1G01100	7.05954	7.1433	7.27972	6.09769	6.19626	6.25512	7.16086	6.18302	-0.21182	0.000243739	protein_coding	60S acidic ribosomal protein family
AT1G01150	0.273995	0.246003	0.45411	0.149977	0	0	0.324703	0.0499923	-2.69934	0.0287447	protein_coding	Homeodomain-like protein with RING/FYVE/PHD-type zinc finger domain
AT1G01170	5.28008	5.47286	5.53156	5.24901	5.13903	5.12206	5.42817	5.17003	-0.0702918	0.0395348	protein_coding	Protein of unknown function (DUF1138)
AT1G01190	2.3738	1.92172	1.84381	1.51721	1.38121	1.65204	2.04644	1.51682	-0.432066	0.0442247	protein_coding	cytochrome P450, family 78, subfamily A, polypeptide 8
AT1G01210	3.40884	3.24879	3.20168	2.4134	2.8166	2.63317	3.28644	2.62106	-0.326375	0.00734589	protein_coding	DNA-directed RNA polymerase, subunit M, archaeal
AT1G01380	1.72276	1.46791	1.63055	0.821189	0.513962	1.15344	1.60707	0.829532	-0.954067	0.0174668	protein_coding	Homeodomain-like superfamily protein
AT1G01490	6.66678	6.78675	6.75371	6.42647	6.40738	6.53895	6.73575	6.4576	-0.0608411	0.00694203	protein_coding	Heavy metal transport/detoxification superfamily protein
AT1G01750	3.54433	3.69951	3.474	2.96203	2.51289	3.23543	3.57261	2.90345	-0.299211	0.0388136	protein_coding	actin depolymerizing factor 11
AT1G01910	5.50936	5.71932	5.67426	5.41007	5.43502	5.4395	5.63431	5.4282	-0.0537661	0.0329932	protein_coding	P-loop containing nucleoside triphosphate hydrolases superfamily protein
AT1G01970	4.82776	4.99798	4.96401	4.74118	4.62948	4.58245	4.92992	4.65104	-0.0840103	0.0164611	protein_coding	Tetratricopeptide repeat (TPR)-like superfamily protein
AT1G02030	1.03264	0.94829	0.897773	0.524271	0.618199	0.545144	0.959566	0.562538	-0.770431	0.00121884	protein_coding	C2H2-like zinc finger protein
AT1G02140	6.35653	6.59059	6.34477	5.8044	5.898	5.97699	6.43063	5.89313	-0.125925	0.00468643	protein_coding	mago nashi family protein
AT1G02160	4.16521	3.91042	4.1713	2.96203	3.38063	3.39087	4.08231	3.24451	-0.331386	0.00714909	protein_coding	Cox19 family protein (CHCH motif)
AT1G02280	6.02701	6.06109	6.07476	5.85306	5.75098	5.69101	6.05429	5.76502	-0.0706318	0.00424024	protein_coding	translocon at the outer envelope membrane of chloroplasts 33
AT1G02330	5.00736	5.13405	4.88192	4.63068	4.57224	4.70604	5.00777	4.63632	-0.11119	0.0107773	protein_coding
AT1G02370	3.16153	3.21308	3.32219	2.64581	2.95242	2.73618	3.23227	2.77814	-0.218427	0.011438	protein_coding	Tetratricopeptide repeat (TPR)-like superfamily protein
AT1G02410	4.55359	4.72124	4.70906	4.2824	4.20892	4.24089	4.6613	4.24407	-0.135284	0.0019797	protein_coding	cytochrome c oxidase assembly protein CtaG / Cox11 family
AT1G02475	5.90139	5.86909	5.99192	5.68659	5.74235	5.80993	5.9208	5.74629	-0.0431612	0.0270942	protein_coding	Polyketide cyclase/dehydrase and lipid transport superfamily protein
AT1G02770	1.03264	0.877057	0.692929	0.63018	0.513962	0.545144	0.867541	0.563095	-0.623552	0.0430976	protein_coding	Protein of unknown function (DUF626)
AT1G02780	8.85752	8.98523	8.89929	8.53808	8.45212	8.48228	8.91402	8.49083	-0.0701706	0.000727843	protein_coding	Ribosomal protein L19e family protein
AT1G02816	4.35411	4.30579	4.50481	3.90906	4.15362	3.83954	4.38824	3.96741	-0.145445	0.0201266	protein_coding	Protein of unknown function, DUF538
AT1G02870	3.64424	3.89247	3.94744	3.39657	3.53508	3.39087	3.82805	3.44084	-0.15385	0.0207405	protein_coding
AT1G02900	5.05352	4.97684	5.06843	4.52481	4.14492	4.49703	5.03293	4.38892	-0.197533	0.0068334	protein_coding	rapid alkalinization factor 1
AT1G02910	5.62393	5.64622	5.9637	5.27781	5.48757	5.3557	5.74461	5.37369	-0.0962961	0.041886	protein_coding	tetratricopeptide repeat (TPR)-containing protein
AT1G03055	3.32099	3.09248	3.0912	2.69546	2.80561	2.80099	3.16823	2.76735	-0.195171	0.00898414	protein_coding
AT1G03106	0.273995	0.639464	0.578456	0	0	0	0.497305	0	#NUM!	0.0116952	protein_coding
AT1G03150	4.38332	4.4167	4.53582	4.01061	4.1185	3.99995	4.44528	4.04302	-0.13684	0.00254411	protein_coding	Acyl-CoA N-acyltransferases (NAT) superfamily protein
AT1G03180	2.11983	2.56725	2.1547	1.72272	1.87766	1.33945	2.28059	1.64661	-0.469908	0.0420308	protein_coding
AT1G03210	4.35411	4.46608	4.27602	3.56628	3.45289	3.85488	4.3654	3.62468	-0.268259	0.00492298	protein_coding	Phenazine biosynthesis PhzC/PhzF protein
AT1G03280	5.22467	5.36473	5.2983	5.00014	4.94723	5.18411	5.2959	5.04383	-0.070357	0.0376877	protein_coding	Transcription factor TFIIE, alpha subunit
AT1G03290	5.15863	5.41432	5.48067	4.77043	5.02987	4.98933	5.35121	4.92988	-0.118313	0.0294528	protein_coding
AT1G03330	4.77363	4.78587	4.8637	4.18584	4.294	4.50677	4.80774	4.32887	-0.151368	0.0082408	protein_coding	Small nuclear ribonucleoprotein family protein
AT1G03350	5.51597	5.61646	5.68813	5.21111	5.35431	5.16578	5.60685	5.24373	-0.0965973	0.00864311	protein_coding	BSD domain-containing protein
AT1G03470	3.1274	2.978	3.04884	2.24024	2.56599	2.73618	3.05141	2.51414	-0.279414	0.0240064	protein_coding	Kinase interacting (KIP1-like) family protein
AT1G03475	7.93218	7.90798	8.03846	7.50328	7.61268	7.56304	7.95954	7.55967	-0.0743617	0.00143436	protein_coding	Coproporphyrinogen III oxidase
AT1G03700	0.877043	0.94829	0.798984	0.409966	0.618199	0.205462	0.874772	0.411209	-1.08903	0.0216096	protein_coding	Uncharacterised protein family (UPF0497)
AT1G03820	4.44002	4.47816	4.47312	3.79982	3.56147	3.67641	4.46377	3.67923	-0.278857	0.000357964	protein_coding
AT1G03850	4.29385	4.39774	4.48111	3.61869	3.68662	4.16906	4.3909	3.82479	-0.199136	0.035569	protein_coding	Glutaredoxin family protein
AT1G03860	5.97039	6.13451	6.52363	5.65244	5.59366	5.84492	6.20951	5.69701	-0.124275	0.047086	protein_coding	prohibitin 2
AT1G03905	2.79926	3.0846	3.07017	2.64581	2.49931	2.76895	2.98468	2.63802	-0.178119	0.0459072	protein_coding	P-loop containing nucleoside triphosphate hydrolases superfamily protein
AT1G03910	5.82892	5.82482	5.84492	5.70489	5.73077	5.64762	5.83289	5.69443	-0.0346589	0.00543979	protein_coding
AT1G04020	3.9478	4.03836	3.8886	3.83347	3.69856	3.82403	3.95825	3.78535	-0.0644354	0.048338	protein_coding	breast cancer associated RING 1
AT1G04040	7.34955	7.45442	7.36637	6.76697	6.81084	7.03786	7.39011	6.87189	-0.104889	0.00451658	protein_coding	HAD superfamily, subfamily IIIB acid phosphatase
AT1G04070	2.86286	2.75775	2.96018	2.27331	2.30996	2.59713	2.86026	2.39347	-0.257046	0.0166837	protein_coding	translocase of outer membrane 22-I
AT1G04170	6.6246	6.83101	6.78308	6.57311	6.5193	6.51017	6.74623	6.53419	-0.0460725	0.0315924	protein_coding	eukaryotic translation initiation factor 2 gamma subunit
AT1G04190	5.08941	5.17174	5.20492	4.57871	4.75483	4.91076	5.15536	4.7481	-0.118722	0.016161	protein_coding	Tetratricopeptide repeat (TPR)-like superfamily protein
AT1G04250	5.66613	5.52039	5.75883	5.27781	4.98671	5.20821	5.64845	5.15758	-0.131162	0.0118076	protein_coding	AUX/IAA transcriptional regulator family protein
AT1G04270	8.15496	8.29394	8.2673	7.74641	7.61505	7.80391	8.23873	7.72179	-0.093487	0.00181864	protein_coding	cytosolic ribosomal protein S15
AT1G04290	2.3738	2.08867	2.47575	1.5714	1.79111	1.65204	2.31274	1.67152	-0.468444	0.00838649	protein_coding	Thioesterase superfamily protein
AT1G04340	4.18193	4.29217	4.35638	3.86093	3.90842	3.92924	4.27683	3.89953	-0.133242	0.00233303	protein_coding	HR-like lesion-inducing protein-related
AT1G04350	6.15955	6.10169	6.04677	5.85169	5.90574	5.79807	6.10267	5.85184	-0.0605513	0.00508233	protein_coding	2-oxoglutarate (2OG) and Fe(II)-dependent oxygenase superfamily protein
AT1G04410	9.75587	9.77098	9.796	9.09165	9.29431	9.32401	9.77428	9.23666	-0.0816201	0.00190056	protein_coding	Lactate/malate dehydrogenase family protein
AT1G04420	6.88672	6.86247	6.7652	6.62367	6.58026	6.67698	6.83813	6.62697	-0.0452527	0.0104772	protein_coding	NAD(P)-linked oxidoreductase superfamily protein
AT1G04457	0.702618	0.595762	0.318028	0.0769364	0.0751846	0.205462	0.538803	0.119194	-2.17644	0.0266245	pseudogene
AT1G04480	6.47997	6.66912	6.42356	5.79019	5.77373	5.82169	6.52422	5.7952	-0.170947	0.000646175	protein_coding	Ribosomal protein L14p/L23e family protein
AT1G04520	4.57274	4.6589	4.61418	4.22016	4.19634	4.38524	4.61528	4.26725	-0.113111	0.00567491	protein_coding	plasmodesmata-located protein 2
AT1G04530	6.0815	6.15159	6.2262	5.95212	5.74811	5.60289	6.1531	5.76771	-0.093315	0.0245071	protein_coding	Tetratricopeptide repeat (TPR)-like superfamily protein
AT1G04550	4.94994	4.89356	4.88794	4.05883	4.51262	4.43713	4.91048	4.33619	-0.179436	0.0154664	protein_coding	AUX/IAA transcriptional regulator family protein
AT1G04590	4.57274	4.65359	4.50481	4.12373	3.91866	4.10634	4.57705	4.04958	-0.176646	0.00255183	protein_coding
AT1G04620	5.39927	5.38252	5.5083	5.14117	5.22821	5.12206	5.43003	5.16381	-0.0725227	0.00652038	protein_coding	coenzyme F420 hydrogenase family / dehydrogenase, beta subunit family
AT1G04640	5.20844	5.39532	5.46061	4.72334	4.92708	4.96832	5.35479	4.87291	-0.136047	0.0107859	protein_coding	lipoyltransferase 2
AT1G04750	6.38569	6.54249	6.59162	5.91985	5.98099	6.05379	6.5066	5.98487	-0.120582	0.00204621	protein_coding	vesicle-associated membrane protein 721
AT1G04760	1.8949	1.7329	1.57192	1.46091	1.32071	1.5042	1.73324	1.4286	-0.278866	0.0483571	protein_coding	vesicle-associated membrane protein 726
AT1G04778	0.702618	0.456105	0.45411	0.28582	0.279748	0.205462	0.537611	0.25701	-1.06474	0.0315059	protein_coding
AT1G04800	7.53668	7.65338	7.84311	7.00706	7.27476	7.02774	7.67773	7.10319	-0.112213	0.00977407	protein_coding	glycine-rich protein
AT1G04870	4.62259	4.90256	4.66064	4.50406	4.34045	4.40622	4.7286	4.41691	-0.0983739	0.0353438	protein_coding	protein arginine methyltransferase 10
AT1G04900	3.86739	3.97154	4.40757	3.46972	3.69856	3.55015	4.08217	3.57281	-0.192276	0.0462435	protein_coding	Protein of unknown function (DUF185)
AT1G04940	2.31437	2.34771	2.1547	1.72272	1.79111	2.07525	2.27226	1.86303	-0.286481	0.0293882	protein_coding	translocon at the inner envelope membrane of chloroplasts 20
AT1G04960	4.65887	4.90256	4.79487	4.57871	4.49219	4.38524	4.78544	4.48538	-0.0934193	0.0290095	protein_coding	Protein of unknown function (DUF1664)
AT1G04970	5.43458	5.41746	5.51609	5.01488	5.22821	5.12206	5.45604	5.12172	-0.0912279	0.00823633	protein_coding	lipid-binding serum glycoprotein family protein
AT1G04980	4.27838	4.65359	4.29427	3.6315	3.72214	3.55015	4.40875	3.6346	-0.278573	0.00424296	protein_coding	PDI-like 2-2
AT1G05010	8.42191	8.68215	8.74779	8.0742	8.21298	8.3204	8.61729	8.20253	-0.0711649	0.0275636	protein_coding	ethylene-forming enzyme
AT1G05140	6.0454	6.02859	6.0086	5.85169	5.87714	5.76597	6.02753	5.8316	-0.0476748	0.00514023	protein_coding	Peptidase M50 family protein
AT1G05180	5.4135	5.25838	5.36457	4.92929	5.15211	5.10291	5.34548	5.06144	-0.0787726	0.0253626	protein_coding	NAD(P)-binding Rossmann-fold superfamily protein
AT1G05190	8.81528	8.85979	8.94405	8.37912	8.48782	8.49151	8.87304	8.45282	-0.0699962	0.00134711	protein_coding	Ribosomal protein L6 family
AT1G05205	4.11385	4.36557	4.06901	3.36624	3.73379	3.65904	4.18281	3.58635	-0.221955	0.0147737	protein_coding
AT1G05210	2.58968	2.63359	2.56864	1.98473	2.14526	2.31598	2.5973	2.14866	-0.273576	0.010032	protein_coding	Transmembrane protein 97, predicted
AT1G05220	1.30104	1.081	0.990229	0.409966	0.618199	0.68905	1.12409	0.572405	-0.973647	0.0114482	protein_coding	Transmembrane protein 97, predicted
AT1G05270	5.17542	5.11869	5.38174	4.93963	4.95222	4.98933	5.22528	4.96039	-0.075055	0.0311383	protein_coding	TraB family protein
AT1G05300	3.1274	2.90825	2.98286	2.69546	2.27849	2.66833	3.00617	2.54743	-0.238887	0.0371736	protein_coding	zinc transporter 5 precursor
AT1G05350	5.05352	5.17916	5.12561	4.77043	4.89631	4.88857	5.11943	4.85177	-0.0774727	0.00804515	protein_coding	NAD(P)-binding Rossmann-fold superfamily protein
AT1G05360	3.88792	3.75022	3.66842	3.6315	3.53508	3.49246	3.76885	3.55301	-0.085084	0.0470624	protein_coding
AT1G05385	4.56	4.35905	4.7559	3.64419	3.7104	3.67641	4.55832	3.677	-0.309972	0.00161802	protein_coding	photosystem II 11 kDa protein-related
AT1G05430	4.83835	4.83838	5.01442	4.4031	4.47147	4.68043	4.89705	4.51833	-0.116122	0.0205971	protein_coding
AT1G05440	1.72276	1.95669	1.93967	1.46091	1.49511	1.42417	1.87304	1.46007	-0.359349	0.00612023	protein_coding	C-8 sterol isomerases
AT1G05500	5.8395	5.79373	5.81046	5.57166	5.68049	5.53784	5.81456	5.59666	-0.0551038	0.00843028	protein_coding	Calcium-dependent lipid-binding (CaLB domain) family protein
AT1G05560	3.84656	3.88341	4.23881	3.04096	3.32009	3.16332	3.98959	3.17479	-0.32958	0.00542429	protein_coding	UDP-glucosyltransferase 75B1
AT1G05620	4.48114	4.40408	4.72932	4.12373	4.00772	4.15673	4.53818	4.09606	-0.147878	0.0149426	protein_coding	uridine-ribohydrolase 2
AT1G05650	1.52725	1.3146	1.38021	0.524271	0.401603	0.819895	1.40735	0.581923	-1.27409	0.0040487	protein_coding	Pectin lyase-like superfamily protein
AT1G05680	2.43087	2.90825	2.75147	2.27331	1.91907	2.07525	2.69686	2.08921	-0.368328	0.0250272	protein_coding	Uridine diphosphate glycosyltransferase 74E2
AT1G05730	1.52725	1.081	1.68689	0.821189	0.618199	0.819895	1.43171	0.753094	-0.926842	0.0247173	protein_coding	Eukaryotic protein of unknown function (DUF842)
AT1G05810	3.64424	3.83724	3.87654	3.13392	3.10373	3.13846	3.78601	3.12537	-0.27665	0.000809132	protein_coding	RAB GTPase homolog A5E
AT1G05835	3.32099	3.41517	3.24923	2.81257	2.97223	2.9513	3.32846	2.91203	-0.192832	0.00388452	protein_coding	PHD finger protein
AT1G05840	4.68257	4.71615	4.85143	4.29453	4.48532	4.35318	4.75005	4.37768	-0.117777	0.00822055	protein_coding	Eukaryotic aspartyl protease family protein
AT1G05900	4.50791	4.28531	4.4325	4.03973	3.91866	3.97208	4.40857	3.97682	-0.148695	0.0043346	protein_coding	endonuclease III 2
AT1G05970	2.25239	2.5897	2.65591	1.98473	2.21341	1.90881	2.49934	2.03565	-0.296053	0.0401925	protein_coding	RNA-binding (RRM/RBD/RNP motifs) family protein
AT1G06000	4.83835	4.94671	4.77552	4.68699	4.59796	4.5639	4.85353	4.61628	-0.0723019	0.0186923	protein_coding	UDP-Glycosyltransferase superfamily protein
AT1G06010	3.35088	3.3377	3.2304	2.27331	2.8491	2.70266	3.30632	2.60836	-0.342087	0.0168928	protein_coding
AT1G06160	3.9478	4.37852	4.55865	3.02163	3.49457	3.83954	4.29499	3.45191	-0.315259	0.0475689	protein_coding	octadecanoid-responsive Arabidopsis AP2/ERF 59
AT1G06190	6.38569	6.49718	6.48045	6.12286	6.13827	6.09152	6.45444	6.11755	-0.0773387	0.000835857	protein_coding	Rho termination factor
AT1G06200	5.37038	5.63006	5.62824	4.91364	5.11696	5.2319	5.5429	5.0875	-0.123683	0.0229781	protein_coding	Peptidase S24/S26A/S26B/S26C family protein
AT1G06210	5.12443	5.05557	5.1855	4.59842	4.78314	4.68902	5.12183	4.69019	-0.127013	0.00270112	protein_coding	ENTH/VHS/GAT family protein
AT1G06380	2.82077	2.90825	2.71129	2.45723	2.51289	2.40205	2.81344	2.45739	-0.195206	0.0055116	protein_coding	Ribosomal protein L1p/L10e family
AT1G06410	7.16633	7.20369	7.02083	6.74209	6.94593	6.88745	7.13028	6.85849	-0.0560687	0.0299331	protein_coding	trehalose-phosphatase/synthase 7
AT1G06470	4.8171	4.80038	5.0999	4.34206	4.53277	4.34234	4.90579	4.40572	-0.155107	0.0125714	protein_coding	Nucleotide/sugar transporter family protein
AT1G06475	1.72276	1.5156	1.57192	0.821189	1.04957	1.15344	1.60342	1.00807	-0.669563	0.00682601	protein_coding
AT1G06510	4.42605	4.80997	4.77552	4.10548	4.06417	4.4269	4.67052	4.19885	-0.153588	0.0483374	protein_coding
AT1G06515	4.13118	3.81835	3.82725	3.53935	3.5217	3.43236	3.92559	3.4978	-0.166462	0.0166755	protein_coding	Protein of unknown function (DUF3317)
AT1G06530	5.92641	5.93633	5.86031	4.93447	5.33913	5.38242	5.90768	5.21867	-0.17891	0.00887991	protein_coding	Tropomyosin-related
AT1G06550	6.45267	6.36187	6.52557	6.08843	6.03848	6.11401	6.4467	6.0803	-0.0844178	0.00218343	protein_coding	ATP-dependent caseinolytic (Clp) protease/crotonase family protein
AT1G06580	2.18763	2.15038	2.19411	1.98473	1.91907	1.90881	2.17738	1.93754	-0.168366	0.000940026	protein_coding	Pentatricopeptide repeat (PPR) superfamily protein
AT1G06620	3.46457	3.84659	3.60405	3.06004	3.06737	3.3041	3.6384	3.14384	-0.21078	0.0227763	protein_coding	2-oxoglutarate (2OG) and Fe(II)-dependent oxygenase superfamily protein
AT1G06680	11.4269	11.5307	11.5393	11.2449	11.3949	11.2957	11.499	11.3118	-0.0236713	0.0303408	protein_coding	photosystem II subunit P-1
AT1G06760	7.09087	7.39351	7.19363	6.76697	7.04276	6.81085	7.226	6.87353	-0.0721473	0.0460457	protein_coding	winged-helix DNA-binding transcription factor family protein
AT1G06790	3.32099	3.06069	3.26782	2.51367	2.82752	2.89304	3.2165	2.74474	-0.228821	0.0289727	protein_coding	RNA polymerase Rpb7 N-terminal domain-containing protein
AT1G06820	5.76377	5.80816	5.79131	5.3876	5.37305	5.39296	5.78775	5.38454	-0.10418	9.25426e-06	protein_coding	carotenoid isomerase
AT1G06900	6.01306	6.02138	5.98351	5.60776	5.7624	5.8564	6.00598	5.74219	-0.0648005	0.0228707	protein_coding	Insulinase (Peptidase family M16) family protein
AT1G07010	6.11671	6.21254	6.24509	5.93672	6.05482	5.86779	6.19145	5.95311	-0.0566323	0.0234595	protein_coding	Calcineurin-like metallo-phosphoesterase superfamily protein
AT1G07030	4.27838	4.27149	4.13125	3.7537	3.84538	3.62364	4.22704	3.74091	-0.176258	0.00374443	protein_coding	Mitochondrial substrate carrier family protein
AT1G07050	5.08052	5.02706	4.98101	3.74193	3.9884	4.39577	5.02953	4.04203	-0.315343	0.00687679	protein_coding	CCT motif family protein
AT1G07070	4.52111	4.52551	4.33009	3.23809	3.49457	3.64145	4.4589	3.45804	-0.366736	0.00173287	protein_coding	Ribosomal protein L35Ae family protein
AT1G07140	7.15579	7.22536	7.30244	6.81969	6.81084	6.94593	7.22786	6.85882	-0.0756084	0.00372255	protein_coding	Pleckstrin homology (PH) domain superfamily protein
AT1G07210	5.22467	5.43306	5.35156	4.91364	5.01085	5.08351	5.33643	5.00267	-0.0931778	0.0129055	protein_coding	Ribosomal protein S18
AT1G07320	8.49147	8.61738	8.61797	8.418	8.35834	8.27407	8.57561	8.35014	-0.0384387	0.0190354	protein_coding	ribosomal protein L4
AT1G07440	5.26447	5.19389	5.40711	4.45446	4.87016	4.80414	5.28849	4.70959	-0.167255	0.0156489	protein_coding	NAD(P)-binding Rossmann-fold superfamily protein
AT1G07590	8.41087	8.33729	8.5736	7.08071	6.91492	7.2266	8.44059	7.07408	-0.254801	0.000276965	protein_coding	Tetratricopeptide repeat (TPR)-like superfamily protein
AT1G07610	7.8489	7.96679	7.97624	6.80986	6.84078	7.24127	7.93064	6.96397	-0.187527	0.00262027	protein_coding	metallothionein 1C
AT1G07630	4.94014	5.15678	5.13576	4.8104	4.86487	4.84313	5.07756	4.83947	-0.0692876	0.02819	protein_coding	pol-like 5
AT1G07640	4.71739	4.98533	4.83905	4.59188	4.6357	4.53562	4.84726	4.58774	-0.079387	0.0349032	protein_coding	Dof-type zinc finger DNA-binding family protein
AT1G07660	4.37607	4.42609	4.53067	3.78843	3.98353	4.1191	4.44428	3.96369	-0.165106	0.0106256	protein_coding	Histone superfamily protein
AT1G07700	5.67206	5.75452	5.79131	5.20684	5.30049	5.07698	5.7393	5.19477	-0.143815	0.00179589	protein_coding	Thioredoxin superfamily protein
AT1G07750	4.59788	4.61032	4.61781	4.03973	4.33282	4.16906	4.60867	4.18053	-0.140663	0.0072978	protein_coding	RmlC-like cupins superfamily protein
AT1G07770	7.46391	7.4924	7.59551	6.55221	6.76758	6.68522	7.51727	6.66834	-0.172882	0.000336435	protein_coding	ribosomal protein S15A
AT1G07780	4.35897	4.33486	4.59097	3.94029	3.96714	3.68502	4.42827	3.86415	-0.196592	0.00969651	protein_coding	phosphoribosylanthranilate isomerase 1
AT1G07820	5.84213	5.77548	5.95798	5.30605	5.34484	5.51388	5.85853	5.38826	-0.120721	0.00481519	protein_coding	Histone superfamily protein
AT1G07830	4.36879	4.25753	4.25753	3.73007	3.6254	3.64145	4.29462	3.66564	-0.228464	0.000218205	protein_coding	ribosomal protein L29 family protein
AT1G07901	1.62831	1.36753	1.57192	0.524271	1.12228	1.0506	1.52259	0.89905	-0.760055	0.0380596	protein_coding
AT1G07950	3.86739	3.93693	4.00397	3.33525	3.48081	3.58736	3.9361	3.46781	-0.182742	0.00486474	protein_coding	Surfeit locus protein 5 subunit 22 of Mediator complex
AT1G07960	5.20026	5.14924	5.20009	4.15954	4.294	4.36395	5.1832	4.2725	-0.278763	0.000127678	protein_coding	PDI-like 5-1
AT1G08110	6.41073	6.52657	6.38364	6.19798	6.33082	6.28516	6.44031	6.27132	-0.0383618	0.0449521	protein_coding	lactoylglutathione lyase family protein / glyoxalase I family protein
AT1G08115	0.877043	1.5076	1.14546	0.28582	0.279748	0	1.1767	0.188523	-2.64193	0.00860646	small_nuclear_rna	snRNA
AT1G08280	3.16153	3.3377	3.55191	2.89986	2.8491	2.83233	3.35038	2.86043	-0.228092	0.0129274	protein_coding	Glycosyltransferase family 29 (sialyltransferase) family protein
AT1G08290	2.11983	1.99083	2.11418	1.62362	1.69903	1.90881	2.07495	1.74382	-0.250823	0.0253385	protein_coding	WIP domain protein 3
AT1G08310	2.53866	2.77745	2.84109	2.20639	2.37091	2.40205	2.71907	2.32645	-0.224979	0.0235732	protein_coding	alpha/beta-Hydrolases superfamily protein
AT1G08340	2.63895	2.52127	2.68386	2.30564	2.40045	2.48328	2.6147	2.39645	-0.125742	0.0365236	protein_coding	Rho GTPase activating protein with PAK-box/P21-Rho-binding domain
AT1G08360	7.91227	7.93436	7.97506	7.48707	7.46587	7.44572	7.94056	7.46622	-0.0888628	2.6994e-05	protein_coding	Ribosomal protein L1p/L10e family
AT1G08440	0.273995	0.354875	0.318028	0	0	0	0.315633	0	#NUM!	0.000174177	protein_coding	Aluminium activated malate transporter family protein
AT1G08470	4.38332	4.6642	4.58112	4.09627	4.17086	4.1191	4.54288	4.12874	-0.137904	0.008614	protein_coding	strictosidine synthase-like 3
AT1G08480	5.91145	6.3635	6.22858	5.43586	5.65621	5.62095	6.16784	5.57101	-0.146827	0.0165631	protein_coding
AT1G08530	4.0424	4.2505	3.97032	3.71811	3.74535	3.76028	4.08774	3.74125	-0.127785	0.015084	protein_coding
AT1G08540	6.98527	6.95725	6.88293	6.73765	6.67243	6.61074	6.94182	6.67361	-0.0568469	0.00491708	protein_coding	RNApolymerase sigma subunit 2
AT1G08570	6.65486	6.50754	6.57678	6.30779	6.42005	6.33251	6.57973	6.35345	-0.0504874	0.0142415	protein_coding	atypical CYS HIS rich thioredoxin 4
AT1G08580	4.49458	4.83838	4.782	4.06828	4.02678	4.22916	4.70499	4.10807	-0.195729	0.00833344	protein_coding
AT1G08640	6.28867	6.2071	6.31826	6.09307	5.89281	6.0082	6.27134	5.99803	-0.0642861	0.0150135	protein_coding	Chloroplast J-like domain 1
AT1G08780	3.90816	4.0786	3.99284	3.38148	3.6254	3.71055	3.9932	3.57248	-0.160621	0.0188152	protein_coding	ABI3-interacting protein 3
AT1G08800	5.42056	5.35001	5.42379	5.00014	5.02514	5.16578	5.39812	5.06369	-0.092269	0.00418589	protein_coding	Protein of unknown function, DUF593
AT1G08880	6.07256	6.2553	6.46443	5.71094	5.83179	5.8564	6.26409	5.79971	-0.111125	0.0189	protein_coding	Histone superfamily protein
AT1G08940	3.22744	3.25583	3.24923	2.78989	2.78336	2.9655	3.24417	2.84625	-0.188785	0.00272692	protein_coding	Phosphoglycerate mutase family protein
AT1G09100	4.76256	4.92921	5.04707	4.53166	4.62323	4.60984	4.91295	4.58824	-0.0986468	0.0205105	protein_coding	26S proteasome AAA-ATPase subunit RPT5B
AT1G09160	5.14163	5.19755	5.26167	5.00998	4.95222	5.05057	5.20028	5.00426	-0.0554337	0.0120161	protein_coding	Protein phosphatase 2C family protein
AT1G09176	0.702618	0.354875	0.692929	0.28582	0	0	0.583474	0.0952734	-2.61452	0.0304909	protein_coding
AT1G09190	1.97384	2.05679	1.98532	1.5714	1.43929	1.72064	2.00531	1.57711	-0.346546	0.00738926	protein_coding	Tetratricopeptide repeat (TPR)-like superfamily protein
AT1G09195	3.40884	3.41517	3.58193	2.85687	3.30456	2.97957	3.46865	3.047	-0.186985	0.0438436	protein_coding
AT1G09200	6.05224	6.25002	6.17049	5.85443	5.85864	5.95936	6.15758	5.89081	-0.0638985	0.0163089	protein_coding	Histone superfamily protein
AT1G09240	3.88792	4.17084	3.95892	3.65678	3.06737	3.41176	4.00589	3.37864	-0.245682	0.0303405	protein_coding	nicotianamine synthase 3
AT1G09270	6.10799	6.11142	6.14808	5.87072	6.03613	5.92343	6.1225	5.94343	-0.0428251	0.0238002	protein_coding	importin alpha isoform 4
AT1G09290	3.19486	3.61447	3.4579	2.83489	2.6172	3.08741	3.42241	2.8465	-0.265822	0.0345455	protein_coding
AT1G09330	5.4064	5.35657	5.34719	4.46881	4.91177	4.7312	5.37005	4.70393	-0.191071	0.00684871	protein_coding
AT1G09415	3.82544	4.17826	4.54347	3.38148	3.53508	3.49246	4.18239	3.46967	-0.269528	0.0283738	protein_coding	NIM1-interacting 3
AT1G09480	1.67631	1.88588	1.93967	0.98984	1.35128	1.24944	1.83396	1.19685	-0.615712	0.00900758	protein_coding	NAD(P)-binding Rossmann-fold superfamily protein
AT1G09486	1.92143	2.15038	2.00007	1.1104	1.52223	1.18584	2.02396	1.27282	-0.66915	0.00633367	pseudogene
AT1G09490	4.72312	4.99588	5.07637	4.51101	4.70244	4.5639	4.93179	4.59245	-0.102846	0.0487907	protein_coding	NAD(P)-binding Rossmann-fold superfamily protein
AT1G09575	2.31437	2.23828	2.11418	1.72272	1.99847	1.42417	2.22228	1.71512	-0.373727	0.0447891	protein_coding	Protein of unknown function (DUF607)
AT1G09580	3.49165	3.62538	3.61134	3.27121	3.39537	3.21179	3.57612	3.29279	-0.119086	0.0145913	protein_coding	emp24/gp25L/p24 family/GOLD family protein
AT1G09590	6.99595	7.34567	7.14669	6.78786	6.66408	6.74238	7.16277	6.73144	-0.0896028	0.0159808	protein_coding	Translation protein SH3-like family protein
AT1G09630	4.57274	4.47213	4.4325	3.68163	4.13617	3.85488	4.49246	3.89089	-0.207404	0.0123301	protein_coding	RAB GTPase 11C
AT1G09645	4.54716	4.3024	4.45701	3.68163	3.85608	3.98608	4.43552	3.84126	-0.207523	0.00636266	protein_coding
AT1G09660	4.97893	5.08747	5.22884	4.76462	4.6357	4.76407	5.09841	4.72147	-0.110814	0.0109727	protein_coding	RNA-binding KH domain-containing protein
AT1G09690	7.67967	8.03715	7.75444	7.38865	7.32232	7.4298	7.82376	7.38025	-0.0841908	0.0173153	protein_coding	Translation protein SH3-like family protein
AT1G09740	5.58045	5.84129	5.56952	5.10029	5.03929	5.32848	5.66375	5.15602	-0.135499	0.0153433	protein_coding	Adenine nucleotide alpha hydrolases-like superfamily protein
AT1G09760	5.2723	5.46984	5.51609	5.07707	5.09906	5.24942	5.41941	5.14185	-0.075848	0.0396815	protein_coding	U2 small nuclear ribonucleoprotein A
AT1G09780	7.89146	7.7996	7.79746	7.46801	7.36086	7.45519	7.8295	7.42802	-0.0759437	0.000936628	protein_coding	Phosphoglycerate mutase, 2,3-bisphosphoglycerate-independent
AT1G09815	4.0606	4.07064	4.00397	3.27121	3.58738	3.58736	4.04507	3.48199	-0.216255	0.00633001	protein_coding	polymerase delta 4
AT1G09830	5.00736	5.07161	4.91178	4.79909	4.6965	4.76407	4.99691	4.75322	-0.0721314	0.0116607	protein_coding	Glycinamide ribonucleotide (GAR) synthetase
AT1G09850	5.21658	5.35657	5.13576	4.97523	5.06257	5.04389	5.2363	5.02723	-0.0587842	0.0400465	protein_coding	xylem bark cysteine peptidase 3
AT1G09900	4.56	4.64289	4.52813	3.95054	4.16226	4.04077	4.57701	4.05119	-0.176058	0.00170203	protein_coding	Pentatricopeptide repeat (PPR-like) superfamily protein
AT1G09920	5.00736	5.2265	5.2983	4.81603	4.77752	4.93261	5.17738	4.84205	-0.0966043	0.027733	protein_coding	TRAF-type zinc finger-related
AT1G10150	4.96933	4.89356	5.13069	4.43997	4.76622	4.52607	4.99786	4.57742	-0.126777	0.0248636	protein_coding	Carbohydrate-binding protein
AT1G10250	0.273995	0.406378	0.45411	0.0769364	0.0751846	0.106385	0.378161	0.0861688	-2.13376	0.00597872	protein_coding
AT1G10400	1.52725	1.36753	0.897773	0.63018	0.618199	0.819895	1.26419	0.689425	-0.874745	0.0452259	protein_coding	UDP-Glycosyltransferase superfamily protein
AT1G10410	5.32594	5.45157	5.47268	5.16339	5.10356	5.12206	5.41673	5.12967	-0.0785561	0.00426862	protein_coding	Protein of unknown function (DUF1336)
AT1G10460	1.17307	1.4186	1.31019	0.98984	0.892144	0.819895	1.30062	0.900626	-0.530199	0.00982483	protein_coding	germin-like protein 7
AT1G10470	5.74139	5.83425	5.8057	5.38002	5.41707	5.25522	5.79378	5.35077	-0.114759	0.00139415	protein_coding	response regulator 4
AT1G10490	5.20026	5.16801	5.1806	5.01488	4.86487	4.947	5.18296	4.94225	-0.0686075	0.00559971	protein_coding	Domain of unknown function (DUF1726) ;Putative ATPase (DUF699)
AT1G10500	5.64217	5.72186	5.80092	5.06295	5.40619	5.09001	5.72165	5.18638	-0.141702	0.0109429	protein_coding	chloroplast-localized ISCA-like protein
AT1G10510	6.14257	5.90086	5.90256	5.68352	5.67748	5.77809	5.98199	5.71303	-0.0663702	0.0360736	protein_coding	RNI-like superfamily protein
AT1G10590	6.49343	6.46718	6.51588	5.63027	5.81818	5.77002	6.49216	5.73949	-0.177777	0.000204566	protein_coding	Nucleic acid-binding, OB-fold-like protein
AT1G10600	4.18193	4.26452	4.33891	3.73007	4.0456	3.74389	4.26179	3.83985	-0.150407	0.019932	protein_coding	associated molecule with the SH3 domain of STAM 2
AT1G10670	7.84497	7.90351	7.89934	7.54408	7.73546	7.60391	7.8826	7.62782	-0.0474021	0.0128905	protein_coding	ATP-citrate lyase A-1
AT1G10682	5.75262	5.70396	5.79131	4.49708	4.73758	4.55454	5.7493	4.5964	-0.322883	0.000114672	other_rna	other RNA
AT1G10840	6.59992	6.66649	6.68966	6.1741	6.12063	6.21555	6.65202	6.1701	-0.108501	0.000233074	protein_coding	translation initiation factor 3 subunit H1
AT1G10870	5.00736	5.04342	4.9697	4.71734	4.83273	4.71447	5.00682	4.75485	-0.0744963	0.00475088	protein_coding	ARF-GAP domain 4
AT1G10900	5.79672	5.61646	5.5122	5.41749	5.29657	5.33943	5.64179	5.35116	-0.0763012	0.0323574	protein_coding	Phosphatidylinositol-4-phosphate 5-kinase family protein
AT1G10940	6.0748	6.13164	6.11253	5.84346	5.90574	6.02186	6.10632	5.92369	-0.0438083	0.0291608	protein_coding	Protein kinase superfamily protein
AT1G10970	2.3738	2.54444	2.50738	1.76983	1.95932	1.96645	2.47521	1.89853	-0.382666	0.00221882	protein_coding	zinc transporter 4 precursor
AT1G11020	3.84656	3.82783	3.7098	3.5119	3.63785	3.4727	3.79473	3.54082	-0.0999147	0.0180609	protein_coding	RING/FYVE/PHD zinc finger superfamily protein
AT1G11200	4.09632	4.29217	4.20062	3.60576	3.6502	3.92924	4.19637	3.7284	-0.170585	0.015666	protein_coding	Protein of unknown function (DUF300)
AT1G11220	2.11983	1.99083	2.26984	1.46091	1.87766	1.72064	2.12683	1.68641	-0.334756	0.039155	protein_coding	Protein of unknown function (DUF761)
AT1G11240	4.71739	4.781	4.84525	4.05883	4.30185	4.37463	4.78122	4.2451	-0.171579	0.00635194	protein_coding
AT1G11330	5.19203	5.41432	5.43617	5.05347	5.06257	5.03719	5.3475	5.05108	-0.0822752	0.019376	protein_coding	S-locus lectin protein kinase family protein
AT1G11360	4.78462	4.89807	5.079	4.10548	4.27817	4.33141	4.92056	4.23836	-0.215319	0.00338481	protein_coding	Adenine nucleotide alpha hydrolases-like superfamily protein
AT1G11475	4.58536	4.964	4.7226	3.68163	3.90842	4.15673	4.75732	3.91559	-0.280919	0.00880659	protein_coding	RNA polymerases N / 8 kDa subunit
AT1G11530	4.74015	4.50203	4.8637	3.91955	4.00772	4.1191	4.70196	4.01545	-0.2277	0.00473631	protein_coding	C-terminal cysteine residue is changed to a serine 1
AT1G11630	3.35088	3.2698	3.48992	2.71965	2.93234	3.0612	3.3702	2.9044	-0.214595	0.0171019	protein_coding	Tetratricopeptide repeat (TPR)-like superfamily protein
AT1G11660	5.78034	5.72186	5.77191	5.40635	5.45978	5.53784	5.75804	5.46799	-0.0745665	0.00237186	protein_coding	heat shock protein 70 (Hsp 70) family protein
AT1G11670	4.97893	4.80038	4.89394	4.66846	4.77752	4.65436	4.89108	4.70012	-0.057458	0.0417148	protein_coding	MATE efflux family protein
AT1G11710	2.53866	2.52127	2.11418	1.72272	1.60067	1.84877	2.39137	1.72406	-0.472031	0.0128967	protein_coding	Pentatricopeptide repeat (PPR) superfamily protein
AT1G11780	4.0424	4.24344	4.04766	3.66926	3.79067	3.71055	4.11117	3.72349	-0.142892	0.00670199	protein_coding	oxidoreductase, 2OG-Fe(II) oxygenase family protein
AT1G11790	5.0444	5.21931	5.08949	4.92409	4.86487	4.92537	5.11774	4.90478	-0.0613184	0.0191687	protein_coding	arogenate dehydratase 1
AT1G11840	8.69593	8.78272	8.80061	8.4129	8.49852	8.59164	8.75975	8.50102	-0.0432539	0.013174	protein_coding	glyoxalase I homolog
AT1G11850	5.28008	5.37284	5.59918	4.27016	4.67249	4.64557	5.41737	4.52941	-0.25827	0.00524631	protein_coding
AT1G11860	10.2543	10.1892	10.3645	9.77188	9.83057	9.77608	10.2694	9.79284	-0.068547	0.000945008	protein_coding	Glycine cleavage T-protein family
AT1G11870	5.00736	5.07956	5.20974	4.78196	4.90148	4.8508	5.09888	4.84475	-0.0737598	0.0207521	protein_coding	Seryl-tRNA synthetase
AT1G11905	3.59515	3.72001	3.86437	3.27121	3.42442	3.3041	3.72651	3.33324	-0.160898	0.012273	protein_coding	B-cell receptor-associated protein 31-like
AT1G11950	3.19486	3.31092	3.24923	2.96203	2.97223	2.97957	3.25167	2.97127	-0.130099	0.00116721	protein_coding	Transcription factor jumonji (jmjC) domain-containing protein
AT1G12010	4.74015	4.85701	4.88794	3.71811	4.07337	4.04077	4.82837	3.94408	-0.291845	0.00192214	protein_coding	2-oxoglutarate (2OG) and Fe(II)-dependent oxygenase superfamily protein
AT1G12080	4.90028	5.03117	5.0947	4.57871	4.30185	4.51645	5.00872	4.46567	-0.165564	0.00589128	protein_coding	Vacuolar calcium-binding protein-related
AT1G12160	2.77742	3.10032	2.88991	2.4134	1.87766	2.56017	2.92255	2.28374	-0.355827	0.0487124	protein_coding	Flavin-binding monooxygenase family protein
AT1G12290	2.82077	2.71754	2.98286	2.51367	2.45776	2.63317	2.84039	2.53487	-0.164177	0.030297	protein_coding	Disease resistance protein (CC-NBS-LRR class) family
AT1G12350	4.42605	4.27149	4.57866	3.66926	4.06417	3.92924	4.4254	3.88756	-0.186945	0.0210971	protein_coding	4-phospho-panto-thenoylcysteine synthetase
AT1G12410	7.3661	7.35307	7.45522	6.85015	6.94968	7.00729	7.39146	6.9357	-0.0918178	0.00124085	protein_coding	CLP protease proteolytic subunit 2
AT1G12440	5.80213	5.96022	6.00029	5.60776	5.63773	5.59834	5.92088	5.61461	-0.0766261	0.00766028	protein_coding	A20/AN1-like zinc finger family protein
AT1G12650	4.50791	4.57136	4.93522	4.13277	4.17086	4.3204	4.6715	4.20801	-0.150747	0.0329578	protein_coding
AT1G12740	4.19846	3.67872	3.97032	3.15181	2.99176	3.21179	3.94917	3.11846	-0.340716	0.00717262	protein_coding	cytochrome P450, family 87, subfamily A, polypeptide 2
AT1G12770	5.82892	5.97095	5.82622	5.61745	5.65927	5.67813	5.87537	5.65162	-0.056015	0.0118495	protein_coding	P-loop containing nucleoside triphosphate hydrolases superfamily protein
AT1G12780	5.61779	5.51453	5.74894	5.21111	5.41707	5.30074	5.62709	5.30964	-0.0837746	0.0245547	protein_coding	UDP-D-glucose/UDP-D-galactose 4-epimerase 1
AT1G12800	8.01149	7.93509	7.92005	7.86234	7.72492	7.76536	7.95554	7.78421	-0.0314108	0.0260114	protein_coding	Nucleic acid-binding, OB-fold-like protein
AT1G12830	4.13118	4.30579	4.23881	3.7537	3.79067	3.85488	4.22526	3.79975	-0.153136	0.00193826	protein_coding
AT1G12840	7.42874	7.5655	7.69215	7.0684	7.10351	7.01414	7.56213	7.06202	-0.0987124	0.00339736	protein_coding	vacuolar ATP synthase subunit C (VATC) / V-ATPase C subunit / vacuolar proton pump C subunit (DET3)
AT1G12880	3.22744	3.15404	3.0912	2.69546	2.56599	2.66833	3.15756	2.64326	-0.256493	0.000765301	protein_coding	nudix hydrolase homolog 12
AT1G12900	10.409	10.3208	10.4266	10.1176	10.1046	10.0078	10.3855	10.0767	-0.0435522	0.0029259	protein_coding	glyceraldehyde 3-phosphate dehydrogenase A subunit 2
AT1G12910	4.44002	4.4104	4.58853	4.09627	4.28611	4.21734	4.47965	4.1999	-0.0930302	0.0232271	protein_coding	Transducin/WD40 repeat-like superfamily protein
AT1G12920	6.50345	6.63714	6.78631	6.00475	5.98587	6.12354	6.6423	6.03805	-0.137599	0.0028217	protein_coding	eukaryotic release factor 1-2
AT1G12950	3.09245	3.15404	3.11193	2.5944	2.40045	2.66833	3.11948	2.55439	-0.288323	0.00231589	protein_coding	root hair specific 2
AT1G13060	6.32676	6.48076	6.46644	5.92376	6.0525	5.98399	6.42465	5.98675	-0.101846	0.0020702	protein_coding	20S proteasome beta subunit E1
AT1G13145	2.25239	1.7727	1.89254	0.907977	0.973005	1.42417	1.97254	1.10172	-0.8403	0.0159758	pseudogene
AT1G13170	5.23272	5.25838	5.17076	4.93963	5.10804	5.03719	5.22062	5.02828	-0.0541549	0.0254198	protein_coding	OSBP(oxysterol binding protein)-related protein 1D
AT1G13180	3.80399	3.7098	3.66842	3.45539	3.33547	3.23543	3.7274	3.34209	-0.157419	0.00686099	protein_coding	Actin-like ATPase superfamily protein
AT1G13245	6.21341	6.04188	6.36864	5.67736	5.83179	5.57537	6.20798	5.69484	-0.124468	0.0129802	protein_coding	ROTUNDIFOLIA like 17
AT1G13270	6.01773	6.11722	6.22144	5.28188	5.46328	5.72481	6.1188	5.48999	-0.156445	0.0112651	protein_coding	methionine aminopeptidase 1B
AT1G13320	6.17216	6.16473	6.11766	5.78733	5.95385	5.90143	6.15152	5.88087	-0.0649128	0.00651045	protein_coding	protein phosphatase 2A subunit A3
AT1G13330	2.11983	2.11985	2.23247	1.5714	1.79111	1.42417	2.15738	1.59556	-0.43522	0.00764797	protein_coding	Arabidopsis Hop2 homolog
AT1G13360	5.16705	5.42684	5.53923	4.84381	4.96216	5.09647	5.37771	4.96748	-0.114476	0.0361039	protein_coding
AT1G13420	2.58968	2.90825	3.07017	1.98473	1.87766	1.90881	2.85603	1.92374	-0.570103	0.00298452	protein_coding	sulfotransferase 4B
AT1G13430	1.72276	1.60648	1.54169	0.524271	1.0118	0.88112	1.62364	0.805729	-1.01087	0.00618728	protein_coding	sulfotransferase 4C
AT1G13440	11.0611	10.9699	11.0738	10.5966	10.6194	10.6183	11.0349	10.6115	-0.056456	0.000227477	protein_coding	glyceraldehyde-3-phosphate dehydrogenase C2
AT1G13460	4.63478	4.52551	4.63223	4.19449	4.16226	3.99995	4.59751	4.1189	-0.158592	0.00241252	protein_coding	Protein phosphatase 2A regulatory B subunit family protein
AT1G13510	2.3738	1.67108	1.5108	0.98984	1.1915	1.0506	1.85189	1.07731	-0.781564	0.0463399	protein_coding	Protein of unknown function (DUF1262)
AT1G13590	2.94352	3.40255	3.39164	2.3682	2.27849	2.76895	3.2459	2.47188	-0.393011	0.0222658	protein_coding	phytosulfokine 1 precursor
AT1G13640	5.94612	5.85757	5.92323	5.46835	5.51145	5.63879	5.90897	5.53953	-0.0931436	0.00304373	protein_coding	Phosphatidylinositol 3- and 4-kinase family protein
AT1G13770	3.86739	3.77002	3.90056	3.15181	3.45289	3.49246	3.84599	3.36572	-0.19244	0.0137456	protein_coding	Protein of unknown function, DUF647
AT1G13820	5.84476	5.92313	5.8966	5.55158	5.64392	5.46472	5.88816	5.55341	-0.0844446	0.00409884	protein_coding	alpha/beta-Hydrolases superfamily protein
AT1G13870	3.98639	4.15587	4.1713	3.71811	3.68662	3.76028	4.10452	3.72167	-0.141263	0.00369614	protein_coding	calmodulin binding;purine nucleotide binding
AT1G14010	4.99794	4.85237	4.94681	4.29453	4.56573	4.7312	4.93238	4.53049	-0.122617	0.04018	protein_coding	emp24/gp25L/p24 family/GOLD family protein
AT1G14020	4.18193	4.28531	4.26681	3.70605	3.85608	3.80836	4.24468	3.79016	-0.163396	0.00113066	protein_coding	O-fucosyltransferase family protein
AT1G14060	4.35411	4.27841	4.31229	3.1158	3.45289	3.23543	4.31494	3.26804	-0.400914	0.000490251	protein_coding	GCK domain-containing protein
AT1G14080	2.63895	2.71754	2.76462	2.51367	2.37091	2.48328	2.70704	2.45595	-0.140432	0.0115214	protein_coding	fucosyltransferase 6
AT1G14120	2.73272	2.77745	2.68386	2.56799	2.34076	2.56017	2.73135	2.48964	-0.133675	0.0379975	protein_coding	2-oxoglutarate (2OG) and Fe(II)-dependent oxygenase superfamily protein
AT1G14170	4.65887	4.77611	4.70906	4.30256	4.35561	4.2755	4.71468	4.31123	-0.129062	0.000616068	protein_coding	RNA-binding KH domain-containing protein
AT1G14180	2.86286	2.77745	3.00519	2.67085	2.6172	2.63317	2.88183	2.64041	-0.126225	0.0241282	protein_coding	RING/U-box superfamily protein
AT1G14210	4.94994	5.38573	5.34719	4.81603	4.52609	4.8508	5.22762	4.73097	-0.144018	0.0455784	protein_coding	Ribonuclease T2 family protein
AT1G14230	4.82244	4.6973	4.65239	4.33558	4.34934	4.41659	4.72404	4.36717	-0.113323	0.00325604	protein_coding	GDA1/CD39 nucleoside phosphatase family protein
AT1G14270	5.60545	5.61098	5.62103	5.41378	5.33149	5.42929	5.61249	5.39152	-0.0579486	0.00197187	protein_coding	CAAX amino terminal protease family protein
AT1G14320	8.40821	8.49597	8.4773	7.77556	7.87087	7.82841	8.46049	7.82494	-0.112661	7.78237e-05	protein_coding	Ribosomal protein L16p/L10e family protein
AT1G14330	4.07857	3.72001	4.12106	3.61869	3.48081	3.56888	3.97321	3.55612	-0.160001	0.0353238	protein_coding	Galactose oxidase/kelch repeat superfamily protein
AT1G14360	4.32429	4.44776	4.62504	4.13277	4.08251	4.1191	4.4657	4.11146	-0.119234	0.0161304	protein_coding	UDP-galactose transporter 3
AT1G14380	5.37766	5.38252	5.44844	5.18962	5.31994	5.23777	5.40287	5.24911	-0.0416549	0.0256861	protein_coding	IQ-domain 28
AT1G14400	6.71354	6.96156	6.9362	6.45377	6.64493	6.55547	6.87043	6.55139	-0.0685998	0.0294887	protein_coding	ubiquitin carrier protein 1
AT1G14410	4.89014	4.76135	4.94681	4.18584	4.64807	4.48721	4.8661	4.44037	-0.132086	0.0435616	protein_coding	ssDNA-binding transcriptional regulator
AT1G14450	5.70136	6.04391	5.81679	4.52481	4.80539	5.03719	5.85402	4.78913	-0.289664	0.00401198	protein_coding	NADH dehydrogenase (ubiquinone)s
AT1G14460	4.98371	5.13022	5.04707	4.72334	4.84352	4.80414	5.05367	4.79034	-0.077204	0.00885703	protein_coding	AAA-type ATPase family protein
AT1G14470	1.97384	1.7727	1.74112	1.27749	1.04957	1.24944	1.82922	1.19217	-0.617637	0.00338408	protein_coding	Pentatricopeptide repeat (PPR) superfamily protein
AT1G14500	0.273995	0.246003	0.167759	0.149977	0	0	0.229252	0.0499923	-2.19716	0.0389413	protein_coding	Ankyrin repeat family protein
AT1G14510	5.2566	5.46833	5.5354	4.88183	5.03459	5.12523	5.42011	5.01388	-0.112393	0.0209728	protein_coding	alfin-like 7
AT1G14560	3.82544	3.79921	3.83973	3.61869	3.5217	3.51194	3.82146	3.55078	-0.105989	0.00168856	protein_coding	Mitochondrial substrate carrier family protein
AT1G14620	4.56	4.63751	4.71584	4.22016	4.0456	4.22916	4.63779	4.16497	-0.155129	0.00320273	protein_coding	decoy
AT1G14630	2.82077	2.39947	2.56864	1.94424	2.03659	2.07525	2.59629	2.01869	-0.363032	0.0108426	protein_coding
AT1G14720	6.07703	6.1925	6.07344	5.85988	5.87977	5.9088	6.11433	5.88281	-0.0556867	0.00510748	protein_coding	xyloglucan endotransglucosylase/hydrolase 28
AT1G14770	3.05664	3.12359	2.91372	2.74345	2.69077	2.63317	3.03131	2.68913	-0.172805	0.00795203	protein_coding	RING/FYVE/PHD zinc finger superfamily protein
AT1G14810	6.45955	6.36675	6.44005	5.77295	5.84528	5.94509	6.42212	5.85444	-0.133517	0.000584436	protein_coding	semialdehyde dehydrogenase family protein
AT1G14860	4.42605	4.02194	4.40757	3.31951	3.24067	3.60562	4.28519	3.3886	-0.33867	0.00648364	protein_coding	nudix hydrolase homolog 18
AT1G14980	6.00838	6.28827	6.13801	5.29401	5.42067	5.62543	6.14489	5.44671	-0.174003	0.00517876	protein_coding	chaperonin 10
AT1G15100	3.96723	3.94783	3.62583	3.18695	3.43872	3.39087	3.84696	3.33884	-0.20437	0.0196931	protein_coding	RING-H2 finger A2A
AT1G15120	7.21588	6.98716	7.37551	6.2877	6.51425	6.68559	7.19285	6.49585	-0.147046	0.0124038	protein_coding	Ubiquinol-cytochrome C reductase hinge protein
AT1G15230	4.30915	4.4961	4.61055	4.087	3.97864	3.74389	4.47193	3.93651	-0.183981	0.0162089	protein_coding
AT1G15270	7.29102	7.05226	7.45116	6.55977	6.81359	6.58797	7.26482	6.65378	-0.126753	0.0123169	protein_coding	Translation machinery associated TMA7
AT1G15350	4.56	4.50794	4.67464	4.28645	4.25411	4.40622	4.58086	4.31559	-0.0860598	0.0171586	protein_coding
AT1G15370	5.0444	5.38894	5.13069	4.63705	4.80539	4.6718	5.18801	4.70474	-0.141066	0.0138825	protein_coding	SNARE-like superfamily protein
AT1G15380	4.45386	4.50203	4.46509	4.11463	4.16226	4.13175	4.47366	4.13622	-0.113144	7.44271e-05	protein_coding	Lactoylglutathione lyase / glyoxalase I family protein
AT1G15390	4.35411	4.57699	4.82028	3.81113	3.96881	3.80836	4.58379	3.86277	-0.246908	0.00757893	protein_coding	peptide deformylase 1A
AT1G15400	5.36307	5.3368	5.61015	4.93963	5.07636	4.98933	5.43667	5.00177	-0.120284	0.0105002	protein_coding
AT1G15405	3.38015	3.29734	2.84109	1.21077	1.54886	1.24944	3.17286	1.33636	-1.24748	0.000762542	other_rna	other RNA
AT1G15410	4.99794	5.02294	4.9583	4.62429	4.86487	4.76407	4.99306	4.75108	-0.0716701	0.0285862	protein_coding	aspartate-glutamate racemase family
AT1G15420	4.11385	4.46	4.41593	3.81113	3.9884	4.06736	4.32993	3.95563	-0.130437	0.0476568	protein_coding
AT1G15440	4.67077	4.71615	4.69539	4.4031	4.61065	4.51645	4.6941	4.51007	-0.0577007	0.0400808	protein_coding	periodic tryptophan protein 2
AT1G15470	4.13118	4.326	4.34767	3.82234	3.96881	3.82403	4.26828	3.87173	-0.140677	0.00925472	protein_coding	Transducin/WD40 repeat-like superfamily protein
AT1G15480	3.76013	3.88341	3.75002	3.49798	3.53508	3.62364	3.79785	3.55223	-0.0964577	0.0124177	protein_coding	Tetratricopeptide repeat (TPR)-like superfamily protein
AT1G15510	3.59515	3.53571	3.68235	3.16949	3.13921	3.32629	3.6044	3.21166	-0.166441	0.00547124	protein_coding	Tetratricopeptide repeat (TPR)-like superfamily protein
AT1G15720	1.97384	1.99083	1.79338	1.40233	1.69903	1.58001	1.91935	1.56046	-0.298651	0.0283586	protein_coding	TRF-like 5
AT1G15790	2.58968	2.81605	2.44341	2.20639	2.34076	2.07525	2.61638	2.20747	-0.245179	0.0369272	protein_coding
AT1G15860	5.14163	5.2012	5.42793	4.66846	4.8273	4.82766	5.25692	4.77448	-0.138876	0.00912395	protein_coding	Domain of unknown function (DUF298)
AT1G15930	7.05274	7.11456	7.06667	6.90129	6.69346	6.6984	7.07799	6.76438	-0.0653813	0.011527	protein_coding	Ribosomal protein L7Ae/L30e/S12e/Gadd45 family protein
AT1G15970	4.09632	4.11001	4.27602	3.84452	3.88771	3.94366	4.16078	3.89196	-0.0963564	0.0140507	protein_coding	DNA glycosylase superfamily protein
AT1G16000	4.13118	4.40408	4.2482	3.38148	3.27297	3.36966	4.26115	3.34137	-0.350805	0.000436875	protein_coding
AT1G16010	4.96933	5.21931	5.04707	4.90312	4.80539	4.78024	5.07857	4.82958	-0.0725252	0.0396991	protein_coding	magnesium transporter 2
AT1G16080	6.9145	6.95725	7.1188	6.76261	6.67091	6.56949	6.99685	6.66767	-0.0695229	0.0169619	protein_coding
AT1G16170	3.73768	3.83724	3.65436	3.18695	3.45289	3.39087	3.7431	3.34357	-0.162844	0.014206	protein_coding
AT1G16210	5.98951	6.13451	6.1151	5.66183	5.69547	5.88284	6.07971	5.74671	-0.0812648	0.0155977	protein_coding
AT1G16240	5.86043	5.79856	5.89958	5.26142	5.491	5.57537	5.85285	5.4426	-0.104845	0.0139947	protein_coding	syntaxin of plants 51
AT1G16320	5.59924	5.71549	5.63542	5.54821	5.5182	5.5283	5.65005	5.53157	-0.0305747	0.0288031	protein_coding	Uncharacterized conserved protein (DUF2358)
AT1G16340	4.26275	4.4416	4.23881	3.87715	4.05492	4.08047	4.31439	4.00418	-0.107649	0.0265486	protein_coding	Aldolase superfamily protein
AT1G16350	5.90643	6.18515	5.92908	5.58159	5.48067	5.70801	6.00689	5.59009	-0.103745	0.0198397	protein_coding	Aldolase-type TIM barrel family protein
AT1G16430	2.3738	2.71754	2.7382	1.94424	1.99847	2.17641	2.60985	2.03971	-0.355603	0.014271	protein_coding	Surfeit locus protein 5 subunit 22 of Mediator complex
AT1G16440	1.52725	1.99083	1.57192	0.98984	1.04957	1.15344	1.69667	1.06429	-0.67282	0.0151621	protein_coding	root hair specific 3
AT1G16470	6.15108	6.07607	6.24274	5.35321	5.47721	5.4993	6.15663	5.44324	-0.177676	0.000421836	protein_coding	proteasome subunit PAB1
AT1G16515	1.8949	1.20252	1.38021	0.728843	1.04957	0.68905	1.49255	0.822488	-0.859707	0.0474277	protein_coding
AT1G16520	4.2148	4.45389	4.48111	4.06828	4.15362	3.99995	4.38327	4.07395	-0.105579	0.0317714	protein_coding
AT1G16560	5.63611	5.72693	5.64612	5.17656	5.35431	5.05722	5.66972	5.19603	-0.125868	0.0064857	protein_coding	Per1-like family protein
AT1G16640	1.72276	1.81142	1.89254	1.34126	1.12228	1.15344	1.80891	1.20566	-0.585292	0.00200475	protein_coding	AP2/B3-like transcriptional factor family protein
AT1G16700	6.34172	6.21795	6.38364	5.55831	5.64392	5.82559	6.31444	5.67594	-0.153795	0.00237466	protein_coding	Alpha-helical ferredoxin
AT1G16730	3.01991	3.10812	3.26782	2.62033	2.78336	2.31598	3.13195	2.57323	-0.283482	0.0226589	protein_coding	unknown protein 6
AT1G16740	4.38332	4.69041	4.68851	4.04931	4.10959	4.26406	4.58741	4.14098	-0.147706	0.020709	protein_coding	Ribosomal protein L20
AT1G16810	5.77484	5.93852	5.89061	5.06295	5.35807	5.54258	5.86799	5.3212	-0.141114	0.0208846	protein_coding
AT1G16820	1.66017	1.68658	1.87324	1.14082	1.52062	0.95474	1.74	1.20539	-0.529579	0.0408156	protein_coding	vacuolar ATP synthase catalytic subunit-related / V-ATPase-related / vacuolar proton pump-related
AT1G16880	8.73115	8.6558	8.80698	8.52441	8.45959	8.51343	8.73131	8.49915	-0.0388802	0.00843255	protein_coding	uridylyltransferase-related
AT1G16890	6.41781	6.48675	6.60356	6.05197	6.20675	6.2652	6.50271	6.17464	-0.0746851	0.0171727	protein_coding	ubiquitin-conjugating enzyme 36
AT1G16916	2.90375	2.96088	2.86571	1.46091	1.7458	1.90881	2.91011	1.70518	-0.771154	0.000841204	protein_coding
AT1G16960	3.78223	3.5006	3.83973	2.87853	3.32009	3.32629	3.70752	3.17497	-0.223711	0.0426565	protein_coding	Ubiquitin domain-containing protein
AT1G17050	5.91145	5.85757	5.86031	5.598	5.5482	5.38242	5.87644	5.50954	-0.0930112	0.00555391	protein_coding	solanesyl diphosphate synthase 2
AT1G17080	5.43458	5.35657	5.15586	4.33425	4.91689	4.88857	5.31567	4.71324	-0.173534	0.0436902	protein_coding	Ribosomal protein L18ae family
AT1G17090	3.09245	2.81605	3.2304	2.24024	2.10994	2.31598	3.0463	2.22206	-0.455163	0.00372869	protein_coding
AT1G17130	5.28008	5.38894	5.36024	5.07238	5.18218	5.23777	5.34309	5.16411	-0.0491538	0.0376766	protein_coding	Family of unknown function (DUF572)
AT1G17140	5.86043	5.86449	5.74563	5.68659	5.73368	5.66078	5.82351	5.69368	-0.032528	0.0431323	protein_coding	interactor of constitutive active rops 1
AT1G17160	4.41195	4.31929	4.31229	4.15067	4.22138	4.26406	4.34784	4.21204	-0.0457819	0.0421227	protein_coding	pfkB-like carbohydrate kinase family protein
AT1G17170	4.86965	4.94236	5.1855	4.2031	4.49219	4.58245	4.99917	4.42592	-0.175712	0.0183578	protein_coding	glutathione S-transferase TAU 24
AT1G17180	4.52111	4.47213	4.44889	3.7537	3.17383	3.69358	4.48071	3.54037	-0.339828	0.00710936	protein_coding	glutathione S-transferase TAU 25
AT1G17190	3.86739	4.16337	4.1713	3.55288	3.6502	3.83954	4.06735	3.68087	-0.144043	0.0416864	protein_coding	glutathione S-transferase tau 26
AT1G17220	8.8666	8.82414	8.82945	8.57419	8.62745	8.43649	8.84006	8.54604	-0.0487998	0.00732885	protein_coding	Translation initiation factor 2, small GTP-binding protein
AT1G17280	5.19615	5.09926	5.11024	4.93447	4.99641	4.96125	5.13521	4.96404	-0.0489089	0.00850987	protein_coding	ubiquitin-conjugating enzyme 34
AT1G17285	1.30104	1.36753	1.47925	0.524271	0.618199	0.205462	1.38261	0.449311	-1.62161	0.00231553	protein_coding
AT1G17350	3.05664	3.38981	3.48992	2.69546	2.93234	2.863	3.31212	2.83027	-0.226818	0.031629	protein_coding	NADH:ubiquinone oxidoreductase intermediate-associated protein 30
AT1G17410	2.48577	2.34771	2.30626	1.76983	2.10994	1.84877	2.37992	1.90952	-0.317704	0.0155068	protein_coding	Nucleoside diphosphate kinase family protein
AT1G17470	6.39826	6.56178	6.59714	6.27959	6.30177	6.29644	6.51906	6.2926	-0.0510084	0.0212934	protein_coding	developmentally regulated G-protein 1
AT1G17510	2.43087	3.2698	3.07017	2.24024	2.10994	2.07525	2.92362	2.14181	-0.448923	0.0387525	protein_coding
AT1G17560	3.43698	3.5241	3.39164	2.71965	2.59182	2.92246	3.45091	2.74465	-0.330356	0.00243881	protein_coding	Ribosomal protein L14p/L23e family protein
AT1G17630	1.8949	2.39947	2.19411	1.14082	1.79111	1.33945	2.16283	1.42379	-0.603176	0.0378021	protein_coding	Pentatricopeptide repeat (PPR-like) superfamily protein
AT1G17650	5.61779	5.55503	5.66727	5.51403	5.36932	5.39296	5.61337	5.42544	-0.0491266	0.0273943	protein_coding	glyoxylate reductase 2
AT1G17780	4.02397	3.94566	4.04766	3.86635	3.74535	3.86249	4.00576	3.82473	-0.0667187	0.0227265	protein_coding
AT1G17860	6.51008	6.67701	6.59162	6.00229	6.07328	6.22444	6.5929	6.1	-0.112104	0.00374121	protein_coding	Kunitz family trypsin and protease inhibitor protein
AT1G17880	7.23203	7.40938	7.30019	7.16517	6.99516	7.07108	7.31386	7.07714	-0.047468	0.0293927	protein_coding	basic transcription factor 3
AT1G17890	5.43458	5.35329	5.35156	5.10948	5.00124	5.00316	5.37981	5.03796	-0.0947154	0.00161729	protein_coding	NAD(P)-binding Rossmann-fold superfamily protein
AT1G18030	3.54433	3.54723	3.50567	3.05053	3.41721	3.19982	3.53241	3.22252	-0.132462	0.0446467	protein_coding	Protein phosphatase 2C family protein
AT1G18060	6.79459	6.8404	6.81041	6.60687	6.64942	6.51862	6.81514	6.59164	-0.0481057	0.00540379	protein_coding
AT1G18070	7.35693	7.31483	7.21534	7.0813	7.06829	7.12269	7.2957	7.09076	-0.0411063	0.0104391	protein_coding	Translation elongation factor EF1A/initiation factor IF2gamma family protein
AT1G18170	5.21658	5.01467	5.3118	4.76462	4.92708	4.86603	5.18102	4.85258	-0.0944841	0.0299909	protein_coding	FKBP-like peptidyl-prolyl cis-trans isomerase family protein
AT1G18260	5.76932	5.93633	5.87857	5.49663	5.66841	5.63879	5.86141	5.60128	-0.0654914	0.0226709	protein_coding	HCP-like superfamily protein
AT1G18450	5.21658	5.31675	5.19524	4.87107	4.98183	5.10932	5.24286	4.98741	-0.0720623	0.0310896	protein_coding	actin-related protein 4
AT1G18485	4.23096	4.27841	4.25753	3.97085	3.74535	3.92924	4.25564	3.88181	-0.132645	0.00611649	protein_coding	Pentatricopeptide repeat (PPR) superfamily protein
AT1G18490	3.78223	3.87429	3.95892	3.33525	3.6254	3.56888	3.87181	3.50984	-0.141603	0.0241403	protein_coding	Protein of unknown function (DUF1637)
AT1G18540	7.99384	8.20152	8.08899	7.75814	7.68722	7.8113	8.09478	7.75222	-0.0623825	0.00806372	protein_coding	Ribosomal protein L6 family protein
AT1G18630	3.84656	3.72001	3.92419	3.06004	3.17383	2.92246	3.83025	3.05211	-0.327634	0.00115868	protein_coding	glycine-rich RNA-binding protein 6
AT1G18640	4.53419	4.84306	4.76901	4.46165	4.34045	4.43713	4.71542	4.41308	-0.0956008	0.0392443	protein_coding	3-phosphoserine phosphatase
AT1G18730	6.94421	6.63782	7.07659	5.78446	6.05946	6.05213	6.88621	5.96535	-0.207103	0.00435078	protein_coding	NDH dependent flow 6
AT1G18745	2.90375	2.79688	2.91372	2.06247	1.95932	2.66833	2.87145	2.23004	-0.36471	0.0459481	other_rna
AT1G18800	5.29553	5.55503	5.53156	4.86023	4.84352	4.896	5.46071	4.86658	-0.166178	0.0021369	protein_coding	NAP1-related protein 2
AT1G18840	5.33344	5.40485	5.49652	5.21111	5.2158	5.19621	5.41161	5.20771	-0.0554084	0.0127803	protein_coding	IQ-domain 30
AT1G18850	3.90816	3.99696	3.94744	3.30359	3.15662	3.11316	3.95085	3.19112	-0.308099	0.00027257	protein_coding
AT1G18950	5.34091	5.36636	5.30731	5.17656	5.24051	5.26099	5.33819	5.22602	-0.0306384	0.0215603	protein_coding	DDT domain superfamily
AT1G19000	7.7253	7.72992	7.78461	7.68399	7.62681	7.59194	7.74661	7.63425	-0.0210792	0.0269067	protein_coding	Homeodomain-like superfamily protein
AT1G19120	4.35411	4.43541	4.70906	3.64419	3.77947	3.55015	4.49953	3.65794	-0.298743	0.00263665	protein_coding	Small nuclear ribonucleoprotein family protein
AT1G19130	5.11576	5.11095	5.19524	4.78196	4.9572	4.98236	5.14065	4.90717	-0.067058	0.0273119	protein_coding
AT1G19150	6.46639	6.43809	6.38364	6.22358	6.3154	6.1946	6.42937	6.24453	-0.042085	0.0134393	protein_coding	photosystem I light harvesting complex gene 6
AT1G19160	0.273995	0.128238	0.167759	0	0	0	0.189998	0	#NUM!	0.0120086	protein_coding	F-box family protein
AT1G19240	3.16153	3.40255	3.21131	2.5944	1.99847	2.56017	3.25846	2.38435	-0.450597	0.0133787	protein_coding
AT1G19290	3.49165	3.32437	3.24923	3.06004	2.93234	2.70266	3.35508	2.89835	-0.211119	0.0226887	protein_coding	Pentatricopeptide repeat (PPR) superfamily protein
AT1G19360	5.75262	5.64622	5.78164	5.41007	5.45275	5.42416	5.72683	5.42899	-0.0770525	0.00228809	protein_coding	Nucleotide-diphospho-sugar transferase family protein
AT1G19400	5.87078	5.75948	5.76375	5.21962	5.58565	5.2319	5.798	5.34572	-0.117171	0.0226323	protein_coding	Erythronate-4-phosphate dehydrogenase family protein
AT1G19430	5.13306	5.09534	5.17569	4.86023	4.93719	4.896	5.1347	4.89781	-0.068143	0.00180584	protein_coding	S-adenosyl-L-methionine-dependent methyltransferases superfamily protein
AT1G19450	6.10799	5.97948	5.93781	5.18528	5.5182	5.32848	6.00843	5.34399	-0.16907	0.0036852	protein_coding	Major facilitator superfamily protein
AT1G19520	5.2723	5.2443	5.33402	5.01488	5.13464	5.09647	5.28354	5.082	-0.056108	0.0103093	protein_coding	pentatricopeptide (PPR) repeat-containing protein
AT1G19710	4.53419	4.54288	4.50481	4.21166	4.246	3.98608	4.52729	4.14791	-0.126264	0.00996998	protein_coding	UDP-Glycosyltransferase superfamily protein
AT1G19730	3.40884	3.56999	3.52125	2.89986	2.6172	2.89304	3.50003	2.80337	-0.320206	0.0026415	protein_coding	Thioredoxin superfamily protein
AT1G19750	1.41857	1.17309	1.23661	0.63018	0.892144	0.939853	1.27609	0.820726	-0.636758	0.0197996	protein_coding	Transducin/WD40 repeat-like superfamily protein
AT1G19800	5.03523	5.15678	5.08949	4.82163	4.68454	4.85844	5.09383	4.7882	-0.0892678	0.00857677	protein_coding	trigalactosyldiacylglycerol 1
AT1G19840	1.52725	1.56175	1.31019	0.907977	0.892144	0.939853	1.4664	0.913325	-0.683079	0.00229406	protein_coding	SAUR-like auxin-responsive protein family
AT1G19900	2.53866	2.26642	2.30626	1.94424	1.99847	2.17641	2.37045	2.03971	-0.216799	0.0397892	protein_coding	glyoxal oxidase-related protein
AT1G19910	7.38428	7.6053	7.66786	6.92359	7.06944	7.22069	7.55248	7.07124	-0.0949867	0.0166543	protein_coding	ATPase, F0/V0 complex, subunit C protein
AT1G19920	7.35877	7.25726	7.28885	6.98975	6.83132	6.84198	7.30163	6.88768	-0.0841997	0.00221136	protein_coding	Pseudouridine synthase/archaeosine transglycosylase-like family protein
AT1G19980	3.05664	2.73779	2.76462	2.27331	2.45776	2.59713	2.85301	2.44274	-0.223989	0.0415811	protein_coding	cytomatrix protein-related
AT1G19990	3.71488	3.69951	3.7098	3.25475	3.06737	3.25869	3.70806	3.1936	-0.215483	0.00124578	protein_coding
AT1G20020	9.74325	9.63136	9.80617	9.43975	9.55331	9.58546	9.72692	9.52617	-0.0300867	0.0411155	protein_coding	ferredoxin-NADP(+)-oxidoreductase 2
AT1G20050	5.80753	6.14022	6.11766	5.51748	5.74235	5.5892	6.02181	5.61634	-0.100565	0.032477	protein_coding	C-8,7 sterol isomerase
AT1G20090	5.85522	5.85988	5.97788	5.32589	5.45978	5.45469	5.89766	5.41345	-0.123594	0.00123333	protein_coding	RHO-related protein from plants 2
AT1G20200	5.85522	6.05202	6.03868	5.67427	5.63152	5.61646	5.98197	5.64075	-0.0847354	0.00658362	protein_coding	PAM domain (PCI/PINT associated module) protein
AT1G20220	5.99425	6.09189	5.94649	5.63346	5.65008	5.68244	6.01088	5.65533	-0.0879655	0.00140443	protein_coding	Alba DNA/RNA-binding protein
AT1G20230	2.43087	1.88588	2.1547	1.76983	1.69903	1.5042	2.15715	1.65768	-0.379957	0.0471513	protein_coding	Pentatricopeptide repeat (PPR) superfamily protein
AT1G20260	7.77781	7.8017	7.82597	7.46085	7.57148	7.63701	7.80183	7.55645	-0.0461032	0.00997309	protein_coding	ATPase, V1 complex, subunit B protein
AT1G20270	4.18193	4.10222	4.14137	3.55288	3.76819	3.55015	4.14184	3.62374	-0.192794	0.00239738	protein_coding	2-oxoglutarate (2OG) and Fe(II)-dependent oxygenase superfamily protein
AT1G20350	1.30104	0.877057	0.990229	0.409966	0.618199	0.205462	1.05611	0.411209	-1.36081	0.0207045	protein_coding	translocase inner membrane subunit 17-1
AT1G20370	4.38332	4.4167	4.37793	4.00077	3.82919	4.10634	4.39265	3.97877	-0.14277	0.00714004	protein_coding	Pseudouridine synthase family protein
AT1G20430	4.0606	4.05459	4.27602	3.18695	3.69856	3.39087	4.1304	3.42546	-0.269986	0.0130792	protein_coding
AT1G20460	3.40884	3.22747	3.13236	2.42816	2.56599	2.80099	3.25623	2.59838	-0.325589	0.008359	protein_coding
AT1G20580	5.77484	5.7061	5.75991	4.73127	4.99641	4.92173	5.74695	4.88314	-0.234987	0.000451671	protein_coding	Small nuclear ribonucleoprotein family protein
AT1G20610	3.68399	3.85125	3.75227	3.50732	3.5082	3.56571	3.7625	3.52708	-0.0932203	0.0107785	protein_coding	Cyclin B2;3
AT1G20693	8.08445	8.07046	8.36793	7.573	7.84256	7.77547	8.17428	7.73035	-0.0805588	0.0245722	protein_coding	high mobility group B2
AT1G20696	7.27162	7.34732	7.65026	6.72725	7.01558	7.09873	7.42307	6.94719	-0.0955867	0.0420364	protein_coding	high mobility group B3
AT1G20770	5.06258	4.88451	5.05779	4.61786	4.33282	4.48721	5.00163	4.4793	-0.159125	0.00666398	protein_coding
AT1G20950	6.5621	6.51048	6.53998	6.29979	6.21508	6.22444	6.53752	6.24644	-0.0657102	0.000690336	protein_coding	Phosphofructokinase family protein
AT1G21050	4.41195	4.57136	4.68159	4.27016	4.33282	4.35318	4.55497	4.31872	-0.0768363	0.0452187	protein_coding	Protein of unknown function, DUF617
AT1G21065	6.28093	6.32554	6.27526	6.08843	6.03613	5.98747	6.29391	6.03734	-0.0600432	0.00151046	protein_coding
AT1G21190	4.24694	4.46608	4.42424	3.39657	3.60017	3.58736	4.37909	3.52803	-0.311766	0.000826468	protein_coding	Small nuclear ribonucleoprotein family protein
AT1G21200	3.88792	3.56999	3.97032	3.06004	3.40997	3.11316	3.80941	3.19439	-0.254027	0.0197684	protein_coding	sequence-specific DNA binding transcription factors
AT1G21202	0.273995	0.128238	0.167759	0	0	0	0.189998	0	#NUM!	0.0120086	mirna	MIR781a; miRNA
AT1G21370	4.36879	4.3525	4.3822	3.76537	3.87725	3.87006	4.36783	3.83756	-0.186728	0.000140094	protein_coding
AT1G21460	5.34091	5.34672	5.51609	5.11405	5.04865	5.12206	5.40124	5.09492	-0.0842308	0.0078034	protein_coding	Nodulin MtN3 family protein
AT1G21520	2.53866	3.31092	2.81605	1.5714	2.10994	1.90881	2.88854	1.86338	-0.632417	0.0203667	protein_coding
AT1G21560	4.8171	4.83838	4.782	4.31849	4.37061	4.34234	4.81249	4.34382	-0.147821	3.02747e-05	protein_coding
AT1G21600	6.57482	6.51782	6.66883	6.14759	6.28603	6.27093	6.58716	6.23485	-0.0793008	0.00477311	protein_coding	plastid transcriptionally active 6
AT1G21650	5.03523	4.89807	4.89991	4.25369	4.35561	4.37463	4.9444	4.32798	-0.192103	0.000472004	protein_coding	Preprotein translocase SecA family protein
AT1G21710	3.51823	3.74022	3.81467	2.85687	3.27297	3.39087	3.69104	3.17357	-0.217921	0.0488209	protein_coding	8-oxoguanine-DNA glycosylase 1
AT1G21740	3.16153	3.22747	3.24923	2.74345	2.73781	2.863	3.21274	2.78142	-0.207985	0.000890279	protein_coding	Protein of unknown function (DUF630 and DUF632)
AT1G21770	0.877043	0.354875	0.45411	0	0	0	0.562009	0	#NUM!	0.0246639	protein_coding	Acyl-CoA N-acyltransferases (NAT) superfamily protein
AT1G21900	5.08052	5.293	5.42793	4.43997	4.60432	4.65436	5.26715	4.56622	-0.206022	0.00429264	protein_coding	emp24/gp25L/p24 family/GOLD family protein
AT1G21920	5.77484	5.64086	5.78488	5.22808	5.50806	5.15342	5.73352	5.29652	-0.114377	0.020492	protein_coding	Histone H3 K4-specific methyltransferase SET7/9 family protein
AT1G21980	5.66018	5.69363	5.562	5.21111	5.48412	5.30074	5.63861	5.33199	-0.0806639	0.0266657	protein_coding	phosphatidylinositol-4-phosphate 5-kinase 1
AT1G22050	3.59515	3.73015	3.98162	2.85687	2.91198	3.00729	3.76898	2.92538	-0.365547	0.00225778	protein_coding	membrane-anchored ubiquitin-fold protein 6 precursor
AT1G22065	3.1274	3.06069	3.40849	2.27331	2.64214	2.31598	3.19886	2.41048	-0.408239	0.00752464	protein_coding
AT1G22140	3.96723	3.88341	3.98162	3.2042	3.13921	3.39087	3.94409	3.24476	-0.281581	0.0010087	protein_coding
AT1G22180	4.63478	4.44776	4.60324	4.22016	4.27817	4.36395	4.56193	4.28743	-0.0895314	0.0183175	protein_coding	Sec14p-like phosphatidylinositol transfer family protein
AT1G22230	2.73272	2.77745	2.81605	2.33726	2.42939	2.44324	2.77541	2.40329	-0.207686	0.000821567	protein_coding
AT1G22250	3.25931	3.36399	3.33987	2.9416	2.99176	3.16332	3.32105	3.03223	-0.131263	0.0176628	protein_coding
AT1G22270	4.27838	4.48417	4.42424	3.87715	3.72214	3.64145	4.3956	3.74691	-0.230356	0.00215853	protein_coding	Trm112p-like protein
AT1G22300	8.23426	8.26916	8.3983	7.57217	7.62446	7.69144	8.30057	7.62936	-0.121649	0.000379563	protein_coding	general regulatory factor 10
AT1G22410	7.56085	7.69281	7.64316	7.43185	7.33432	7.40526	7.63227	7.39048	-0.0464452	0.00743014	protein_coding	Class-II DAHP synthetase family protein
AT1G22440	4.94994	5.11482	4.9294	4.2031	4.36313	4.4269	4.99805	4.33104	-0.206652	0.00167706	protein_coding	Zinc-binding alcohol dehydrogenase family protein
AT1G22450	6.66678	6.8168	6.85092	6.49641	6.54763	6.56949	6.77817	6.53784	-0.0520812	0.0165628	protein_coding	cytochrome C oxidase 6B
AT1G22500	4.53419	4.69041	4.53582	3.94029	4.23784	4.14429	4.58681	4.10747	-0.159239	0.00930784	protein_coding	RING/U-box superfamily protein
AT1G22520	4.02397	4.6589	4.66064	3.66926	3.66244	3.83954	4.44784	3.72375	-0.25635	0.0300546	protein_coding	Domain of unknown function (DUF543)
AT1G22550	3.6199	3.98006	3.87654	2.54109	2.69077	2.22445	3.8255	2.48544	-0.62215	0.00153711	protein_coding	Major facilitator superfamily protein
AT1G22590	4.58536	4.33931	4.54347	3.92995	3.83461	3.97208	4.48938	3.91221	-0.198532	0.00258813	protein_coding	AGAMOUS-like 87
AT1G22630	6.21747	6.01309	6.23332	5.31402	5.41707	5.419	6.15463	5.38336	-0.193164	0.000614823	protein_coding
AT1G22690	6.70488	6.64655	6.77498	6.14536	6.19836	6.38629	6.7088	6.24334	-0.103738	0.00474972	protein_coding	Gibberellin-regulated family protein
AT1G22700	6.25351	6.47625	6.35132	6.04121	6.14919	6.13301	6.36036	6.1078	-0.0584542	0.0254914	protein_coding	Tetratricopeptide repeat (TPR)-like superfamily protein
AT1G22750	5.46222	5.46378	5.3296	4.97523	5.14341	5.19621	5.41853	5.10495	-0.0860059	0.0173232	protein_coding
AT1G22780	6.95641	7.05781	7.15545	6.48057	6.34228	6.31597	7.05656	6.37961	-0.145497	0.000916933	protein_coding	Ribosomal protein S13/S18 family
AT1G22800	4.0606	4.3525	4.23881	3.57956	3.84538	3.62364	4.2173	3.68286	-0.195492	0.0106595	protein_coding	S-adenosyl-L-methionine-dependent methyltransferases superfamily protein
AT1G22840	6.56847	6.91787	6.81977	6.2877	6.33465	6.32151	6.7687	6.31462	-0.100183	0.0123934	protein_coding	CYTOCHROME C-1
AT1G22920	4.65887	4.89807	4.98101	4.48301	4.4147	4.25252	4.84598	4.38341	-0.144735	0.0173978	protein_coding	COP9 signalosome 5A
AT1G22950	4.38332	4.46	4.36504	3.81113	3.88771	3.83954	4.40278	3.84613	-0.19501	0.000109962	protein_coding	2-oxoglutarate (2OG) and Fe(II)-dependent oxygenase superfamily protein
AT1G22960	3.29048	3.09248	3.02718	2.62033	2.66666	2.59713	3.13671	2.62804	-0.255265	0.00339762	protein_coding	Pentatricopeptide repeat (PPR) superfamily protein
AT1G22970	4.16521	4.18565	3.98162	3.07887	3.80178	3.41176	4.11083	3.4308	-0.260883	0.0359143	protein_coding
AT1G22980	1.17307	1.3146	1.15906	0.63018	0.513962	1.0506	1.21558	0.73158	-0.732555	0.0468508	protein_coding
AT1G23090	5.42759	5.41746	5.22409	5.13219	4.76622	5.07042	5.35638	4.98961	-0.10233	0.0488912	protein_coding	sulfate transporter 91
AT1G23100	2.31437	2.73779	2.53834	1.85967	1.91907	2.02187	2.53017	1.93354	-0.38799	0.0104252	protein_coding	GroES-like family protein
AT1G23120	2.31437	2.37382	2.41032	1.72272	1.99847	1.96645	2.36617	1.89588	-0.319687	0.00677941	protein_coding	Polyketide cyclase/dehydrase and lipid transport superfamily protein
AT1G23130	8.73965	8.94689	9.19929	7.79348	8.19992	8.15595	8.96194	8.04978	-0.154861	0.00787829	protein_coding	Polyketide cyclase/dehydrase and lipid transport superfamily protein
AT1G23140	3.66818	3.29734	3.474	2.9416	3.08566	3.18776	3.47984	3.07168	-0.179995	0.0338195	protein_coding	Calcium-dependent lipid-binding (CaLB domain) family protein
AT1G23205	4.14829	4.37206	4.26681	4.13277	3.92883	3.97208	4.26239	4.01123	-0.0876182	0.0486397	protein_coding	Plant invertase/pectin methylesterase inhibitor superfamily protein
AT1G23220	4.54716	4.53132	4.77552	3.82234	3.76819	4.20542	4.618	3.93198	-0.232011	0.0123991	protein_coding	Dynein light chain type 1 family protein
AT1G23260	4.97893	5.04748	5.12561	4.72931	4.74335	4.66311	5.05067	4.71192	-0.10016	0.00230851	protein_coding	MMS ZWEI homologue 1
AT1G23280	5.01671	5.24075	5.13576	4.69921	4.54605	4.72286	5.13108	4.65604	-0.140159	0.00507261	protein_coding	MAK16 protein-related
AT1G23290	7.12153	7.18491	7.26592	6.12059	6.34133	6.23767	7.19079	6.2332	-0.206178	0.000231164	protein_coding	Ribosomal protein L18e/L15 superfamily protein
AT1G23360	4.83835	4.71104	4.55865	4.12373	4.1879	4.1934	4.70268	4.16834	-0.174009	0.00311513	protein_coding	S-adenosyl-L-methionine-dependent methyltransferases superfamily protein
AT1G23380	2.77742	2.65504	2.71129	1.81545	2.40045	2.17641	2.71458	2.13077	-0.349356	0.0284507	protein_coding	KNOTTED1-like homeobox gene 6
AT1G23410	3.35088	3.54723	3.64017	2.54109	2.76076	2.44324	3.51276	2.5817	-0.444285	0.00183315	protein_coding	Ribosomal protein S27a / Ubiquitin family protein
AT1G23440	5.76377	5.87824	5.91735	5.18093	5.18218	5.33397	5.85312	5.23236	-0.161744	0.000825876	protein_coding	Peptidase C15, pyroglutamyl peptidase I-like
AT1G23450	0.877043	0.94829	0.990229	0.524271	0.806482	0.385277	0.93852	0.57201	-0.714348	0.0460227	protein_coding	Tetratricopeptide repeat (TPR)-like superfamily protein
AT1G23740	7.47865	7.60116	7.68871	7.27232	7.37859	7.26444	7.58951	7.30511	-0.0550992	0.0161871	protein_coding	Oxidoreductase, zinc-binding dehydrogenase family protein
AT1G23750	3.78223	3.60348	3.7098	3.30359	3.19083	3.28157	3.6985	3.25866	-0.18266	0.00212709	protein_coding	Nucleic acid-binding, OB-fold-like protein
AT1G23780	5.026	4.90256	4.98663	4.79341	4.75483	4.58245	4.97173	4.71023	-0.0779499	0.0245353	protein_coding	F-box family protein
AT1G23820	6.66678	6.84274	7.01671	6.10689	6.34608	6.32977	6.84208	6.26091	-0.128062	0.0102443	protein_coding	spermidine synthase 1
AT1G23890	2.90375	3.04453	3.28617	2.81257	2.6172	2.66833	3.07815	2.69937	-0.189442	0.039754	protein_coding	NHL domain-containing protein
AT1G23950	4.88505	4.94018	4.67812	4.52137	4.5592	4.3204	4.83445	4.46699	-0.114048	0.027915	protein_coding	Protein of unknown function (DUF626)
AT1G23960	5.3184	5.3793	5.44844	4.92929	5.16077	5.04389	5.38205	5.04465	-0.0934006	0.0116799	protein_coding	Protein of unknown function (DUF626)
AT1G24020	7.48877	7.73748	7.89037	6.46096	6.85151	6.98306	7.70554	6.76518	-0.187768	0.00860608	protein_coding	MLP-like protein 423
AT1G24040	4.48114	4.53132	4.2482	4.09627	4.10062	4.21734	4.42022	4.13808	-0.0951587	0.0421859	protein_coding	Acyl-CoA N-acyltransferases (NAT) superfamily protein
AT1G24050	5.42056	5.62192	5.88159	4.65598	5.01563	5.06384	5.64136	4.91181	-0.199786	0.0170239	protein_coding	RNA-processing, Lsm domain
AT1G24090	2.18763	1.92172	1.93967	1.34126	1.60067	1.42417	2.01634	1.45537	-0.470358	0.00815915	protein_coding	RNase H family protein
AT1G24100	5.88105	5.98584	5.82936	5.60126	5.73368	5.62543	5.89875	5.65346	-0.0612762	0.0162437	protein_coding	UDP-glucosyl transferase 74B1
AT1G24180	6.86747	6.91731	7.14292	6.39864	6.48007	6.57876	6.9759	6.48582	-0.10509	0.00788855	protein_coding	Thiamin diphosphate-binding fold (THDP-binding) superfamily protein
AT1G24210	1.17307	0.877057	0.990229	0.728843	0.71541	0.68905	1.01345	0.711101	-0.511151	0.0254838	protein_coding	Paired amphipathic helix (PAH2) superfamily protein
AT1G24240	3.6994	3.6308	3.33406	2.78989	2.85977	3.04791	3.55475	2.89919	-0.294099	0.00852846	protein_coding	Ribosomal protein L19 family protein
AT1G24260	2.04868	2.89028	2.81605	1.94424	1.7458	1.65204	2.585	1.78069	-0.537727	0.0465167	protein_coding	K-box region and MADS-box transcription factor family protein
AT1G24267	5.19203	5.16053	5.17076	4.93447	5.03929	5.01003	5.17444	4.9946	-0.0510344	0.00525735	protein_coding	Protein of unknown function (DUF1664)
AT1G24350	4.13118	4.28531	4.33891	3.7537	3.96881	3.98608	4.2518	3.90286	-0.123539	0.0230287	protein_coding	Acid phosphatase/vanadium-dependent haloperoxidase-related protein
AT1G24360	6.84796	7.12996	7.23909	6.41725	6.47834	6.59484	7.07233	6.49681	-0.122455	0.0107489	protein_coding	NAD(P)-binding Rossmann-fold superfamily protein
AT1G24510	7.34213	7.4344	7.46129	6.96466	6.98179	6.95129	7.41261	6.96591	-0.0896687	0.000274222	protein_coding	TCP-1/cpn60 chaperonin family protein
AT1G24560	5.593	5.61098	5.71885	5.39137	5.35053	5.30074	5.64095	5.34755	-0.0770603	0.00341764	protein_coding
AT1G24575	3.38015	3.7098	3.474	2.83489	2.93234	2.63317	3.52132	2.80013	-0.330618	0.00543046	protein_coding
AT1G24580	0.702618	0.877057	0.798984	0.149977	0.279748	0.545144	0.792886	0.324956	-1.28687	0.020994	protein_coding	RING/U-box superfamily protein
AT1G24600	1.03264	0.877057	1.23661	0.409966	0.71541	0.68905	1.04877	0.604809	-0.794143	0.0358952	protein_coding
AT1G24735	1.17307	1.20252	1.44698	0.728843	0.618199	0.939853	1.27419	0.762298	-0.741155	0.01623	protein_coding	S-adenosyl-L-methionine-dependent methyltransferases superfamily protein
AT1G25097	1.85375	1.52727	1.93967	1.21077	1.28947	1.24944	1.77357	1.2499	-0.504844	0.0148269	protein_coding
AT1G25220	4.90432	5.11946	5.11024	4.65929	4.7341	4.77218	5.04467	4.72186	-0.0954059	0.0141826	protein_coding	anthranilate synthase beta subunit 1
AT1G25260	5.97039	6.20528	6.23568	5.70489	5.45627	5.78211	6.13712	5.64776	-0.119883	0.019304	protein_coding	Ribosomal protein L10 family protein
AT1G25275	6.92695	7.09997	7.20934	6.11376	6.61217	6.7341	7.07875	6.48667	-0.126016	0.0457845	protein_coding
AT1G25320	3.35088	3.3509	3.42515	2.9416	2.99176	2.76895	3.37564	2.90077	-0.218726	0.00272078	protein_coding	Leucine-rich repeat protein kinase family protein
AT1G25350	6.57798	6.5468	6.51588	6.47879	6.27212	6.35696	6.54689	6.36929	-0.0396761	0.0470161	protein_coding	glutamine-tRNA ligase, putative / glutaminyl-tRNA synthetase, putative / GlnRS, putative
AT1G25420	4.78462	4.51382	4.7559	4.22862	4.4147	4.3204	4.68478	4.32124	-0.116536	0.022987	protein_coding	Regulator of Vps4 activity in the MVB pathway protein
AT1G25520	4.61645	4.42296	4.5204	3.46972	3.84538	3.97208	4.51994	3.7624	-0.264651	0.00924171	protein_coding	Uncharacterized protein family (UPF0016)
AT1G25530	3.01991	3.04453	3.07017	2.33726	2.78336	2.70266	3.04487	2.60776	-0.22357	0.0339452	protein_coding	Transmembrane amino acid transporter family protein
AT1G26090	3.98639	4.0465	3.93586	3.57956	3.69856	3.67641	3.98958	3.65151	-0.127744	0.00223649	protein_coding	P-loop containing nucleoside triphosphate hydrolases superfamily protein
AT1G26160	4.69427	4.79556	5.20974	4.34206	4.294	4.35318	4.89986	4.32975	-0.178456	0.0229219	protein_coding	Metal-dependent phosphohydrolase
AT1G26230	5.12443	4.98109	4.9697	4.8493	4.85424	4.75592	5.02507	4.81982	-0.0601651	0.0256168	protein_coding	TCP-1/cpn60 chaperonin family protein
AT1G26340	3.82544	3.91042	3.72333	3.25475	3.39537	2.89304	3.81973	3.18105	-0.263966	0.0159376	protein_coding	cytochrome B5 isoform A
AT1G26420	1.8949	2.05679	2.02956	1.40233	1.38121	1.42417	1.99375	1.40257	-0.507411	0.000330193	protein_coding	FAD-binding Berberine family protein
AT1G26470	3.82544	3.86512	3.92419	2.45723	2.66666	2.66833	3.87158	2.59741	-0.57585	7.31583e-05	protein_coding
AT1G26520	2.98222	3.25583	3.32219	2.81257	2.91198	2.80099	3.18675	2.84184	-0.165257	0.0348499	protein_coding	Cobalamin biosynthesis CobW-like protein
AT1G26550	6.76438	6.95509	7.07461	6.46634	6.5867	6.7216	6.93136	6.59155	-0.072522	0.043494	protein_coding	FKBP-like peptidyl-prolyl cis-trans isomerase family protein
AT1G26640	4.49458	4.6158	4.67464	4.15954	4.22963	4.21734	4.59501	4.20217	-0.128932	0.00236085	protein_coding	Amino acid kinase family protein
AT1G26650	4.69427	4.50203	4.66766	4.03973	4.22963	3.95794	4.62132	4.07577	-0.181233	0.00557832	protein_coding
AT1G26660	2.82077	2.83496	3.11193	2.33726	2.34076	2.44324	2.92255	2.37375	-0.300062	0.0055559	protein_coding	Prefoldin chaperone subunit family protein
AT1G26665	4.48114	4.43541	4.40757	4.05883	4.15362	3.98608	4.44137	4.06617	-0.127334	0.00210626	protein_coding	Mediator complex, subunit Med10
AT1G26670	6.15955	6.34217	6.43389	5.85988	6.08014	6.07523	6.31187	6.00508	-0.0718823	0.0474777	protein_coding	Vesicle transport v-SNARE family protein
AT1G26680	0.877043	1.20252	0.990229	0.524271	0.401603	0.205462	1.02326	0.377112	-1.44011	0.00831574	protein_coding	transcriptional factor B3 family protein
AT1G26690	4.50791	4.81475	4.83905	4.32639	4.26218	4.46739	4.72057	4.35198	-0.117287	0.0396824	protein_coding	emp24/gp25L/p24 family/GOLD family protein
AT1G26740	3.84656	4.08652	3.92419	2.81257	3.22425	3.25869	3.95242	3.0985	-0.351167	0.00591038	protein_coding	Ribosomal L32p protein family
AT1G26750	4.7514	4.95539	4.73601	4.31849	4.22138	4.34234	4.81426	4.29407	-0.164969	0.0028583	protein_coding
AT1G26760	2.43087	2.39947	2.65591	1.76983	2.07373	1.90881	2.49542	1.91746	-0.380085	0.00837688	protein_coding	SET domain protein 35
AT1G26762	1.03264	0.456105	0.45411	0.149977	0	0	0.647617	0.0499923	-3.69536	0.0397566	protein_coding
AT1G26770	5.36307	5.43306	5.57326	4.99519	5.26078	5.03719	5.45646	5.09772	-0.0981141	0.0252979	protein_coding	expansin A10
AT1G26820	3.73768	3.67872	3.92419	3.53935	3.32009	3.49246	3.7802	3.45063	-0.1316	0.0296693	protein_coding	ribonuclease 3
AT1G26830	6.39647	6.29512	6.46644	6.16971	6.24795	6.15177	6.38601	6.18981	-0.0450204	0.0274701	protein_coding	cullin 3
AT1G26840	2.31437	2.52127	2.59832	1.90257	1.91907	2.17641	2.47799	1.99935	-0.309639	0.0175135	protein_coding	origin recognition complex protein 6
AT1G26880	6.81081	6.88874	6.90239	6.23622	6.25403	6.36234	6.86731	6.28419	-0.128018	0.000277664	protein_coding	Ribosomal protein L34e superfamily protein
AT1G26900	2.90375	2.61181	2.53834	2.24024	2.34076	2.22445	2.68463	2.26848	-0.242998	0.0239032	protein_coding	Pentatricopeptide repeat (PPR) superfamily protein
AT1G26910	3.46457	3.48571	3.84222	2.6832	3.03006	2.90782	3.5975	2.8737	-0.324087	0.0104319	protein_coding	Ribosomal protein L16p/L10e family protein
AT1G26930	3.66818	3.91042	3.93586	3.22125	3.25691	3.11316	3.83815	3.19711	-0.263645	0.00257685	protein_coding	Galactose oxidase/kelch repeat superfamily protein
AT1G26940	3.69172	3.55866	3.64017	3.07887	2.80561	3.18776	3.63018	3.02408	-0.263546	0.00724522	protein_coding	Cyclophilin-like peptidyl-prolyl cis-trans isomerase family protein
AT1G26960	3.49165	3.55866	3.80197	3.18695	3.24067	3.0345	3.61742	3.15404	-0.197763	0.0147115	protein_coding	homeobox protein 23
AT1G27000	6.37118	6.50163	6.4277	5.62708	5.71323	5.78211	6.4335	5.70747	-0.172753	0.00024446	protein_coding	Protein of unknown function (DUF1664)
AT1G27050	2.82077	3.3377	3.52125	2.3682	2.66666	2.48328	3.22657	2.50605	-0.36459	0.0337244	protein_coding
AT1G27300	4.11385	4.326	4.2482	4.087	3.99809	3.99995	4.22935	4.02835	-0.0702486	0.0427246	protein_coding
AT1G27330	5.51597	5.87138	5.84955	4.76753	4.90664	4.78024	5.74563	4.81813	-0.253991	0.001671	protein_coding	Ribosome associated membrane protein RAMP4
AT1G27350	5.99425	6.11142	6.14432	4.91102	4.85956	5.27816	6.08333	5.01625	-0.278253	0.0015669	protein_coding	Ribosome associated membrane protein RAMP4
AT1G27380	1.41857	1.14304	1.31019	0.907977	0.892144	1.0506	1.2906	0.95024	-0.441682	0.0228503	protein_coding	ROP-interactive CRIB motif-containing protein 2
AT1G27390	5.31081	5.32681	5.32073	5.00998	4.7491	4.92537	5.31945	4.89482	-0.120022	0.00527308	protein_coding	translocase outer membrane 20-2
AT1G27400	7.03674	7.04314	7.03039	6.84466	6.69197	6.81869	7.03676	6.7851	-0.0525394	0.00600981	protein_coding	Ribosomal protein L22p/L17e family protein
AT1G27435	4.41195	4.57699	4.54347	3.76537	3.67458	3.85488	4.5108	3.76494	-0.260756	0.000501546	protein_coding
AT1G27450	7.12153	7.14898	7.15045	6.64594	6.63564	6.76691	7.14032	6.68283	-0.0955296	0.0004493	protein_coding	adenine phosphoribosyl transferase 1
AT1G27470	4.83835	4.6158	4.88794	4.58531	4.35561	4.44728	4.78069	4.46274	-0.0992915	0.0411348	protein_coding	transducin family protein / WD-40 repeat family protein
AT1G27510	5.98475	6.084	6.06814	5.63981	5.74235	5.78211	6.04563	5.72142	-0.0795191	0.003465	protein_coding	Protein of unknown function (DUF3506)
AT1G27565	1.57867	1.44346	1.60153	1.06731	0.933141	1.20224	1.54122	1.06756	-0.529753	0.00675646	protein_coding
AT1G27650	5.34091	5.5116	5.61378	5.22385	5.28869	5.26673	5.48876	5.25976	-0.0614841	0.0489047	protein_coding	U2 snRNP auxiliary factor small subunit, putative
AT1G27695	3.05664	3.22747	3.35733	1.94424	2.17974	2.40205	3.21381	2.17534	-0.563043	0.00279156	protein_coding	glycine-rich protein
AT1G27700	3.6199	3.68915	3.58193	3.07887	3.10373	2.73618	3.63033	2.97293	-0.288216	0.00585041	protein_coding	Syntaxin/t-SNARE family protein
AT1G27720	0.877043	1.14304	1.07711	0.821189	0.806482	0.68905	1.0324	0.77224	-0.418879	0.044887	protein_coding	TBP-associated factor 4B
AT1G27760	6.35284	6.31379	6.29125	6.1741	6.09828	6.15796	6.31929	6.14345	-0.0407149	0.00385308	protein_coding	interferon-related developmental regulator family protein / IFRD protein family
AT1G27970	6.11671	6.13832	6.05483	5.80157	5.80719	5.93068	6.10329	5.84648	-0.0620175	0.00633712	protein_coding	nuclear transport factor 2B
AT1G27980	4.98847	5.20847	4.96401	4.59842	4.67249	4.75592	5.05365	4.67561	-0.112171	0.0137255	protein_coding	dihydrosphingosine phosphate lyase
AT1G28070	2.31437	2.02419	2.30626	1.72272	1.65069	1.65204	2.21494	1.67515	-0.402978	0.005364	protein_coding
AT1G28090	4.42605	4.51968	4.36504	3.99087	4.21308	4.06736	4.43692	4.09044	-0.117306	0.0119159	protein_coding	Polynucleotide adenylyltransferase family protein
AT1G28100	3.51823	3.75022	3.73674	3.31951	3.43872	3.3041	3.6684	3.35411	-0.12922	0.0219988	protein_coding
AT1G28120	5.19203	5.293	5.3296	5.10948	4.98183	5.08351	5.27154	5.05827	-0.0595805	0.019695	protein_coding
AT1G28140	5.85522	5.79856	6.02918	5.1678	5.53495	5.50903	5.89432	5.40393	-0.125317	0.0232576	protein_coding
AT1G28210	2.73272	2.47378	2.37646	2.02412	1.99847	2.12671	2.52765	2.04977	-0.302338	0.0135016	protein_coding	DNAJ heat shock family protein
AT1G28250	4.13118	4.44776	4.35638	3.60576	3.94896	3.94366	4.31177	3.83279	-0.169884	0.0314147	protein_coding
AT1G28340	5.82892	5.88052	5.86947	5.77872	5.7191	5.80599	5.85964	5.76793	-0.0227561	0.0380409	protein_coding	receptor like protein 4
AT1G28390	3.01991	2.90825	3.02718	2.81257	2.66666	2.40205	2.98511	2.62709	-0.184317	0.0469706	protein_coding	Protein kinase superfamily protein
AT1G28395	3.56996	3.56999	3.64017	2.98217	3.20764	3.32629	3.59337	3.17203	-0.179932	0.0152588	protein_coding
AT1G28450	0.504166	0.550696	0.318028	0.149977	0.146644	0.205462	0.45763	0.167361	-1.45122	0.0169022	protein_coding	AGAMOUS-like 58
AT1G28490	4.68257	4.70591	4.63223	4.13277	4.03622	4.16906	4.67357	4.11268	-0.184445	0.000242657	protein_coding	syntaxin of plants 61
AT1G28510	4.54716	4.84306	4.68159	4.26195	4.21308	4.38524	4.6906	4.28676	-0.129886	0.0154692	protein_coding	Optic atrophy 3 protein (OPA3)
AT1G28520	5.30319	5.35984	5.42379	5.07238	5.15211	5.07042	5.36227	5.09831	-0.0728269	0.00389004	protein_coding	vascular plant one zinc finger protein
AT1G28540	3.38015	3.53571	3.48992	2.98217	3.12158	3.11316	3.46859	3.0723	-0.17503	0.00356947	protein_coding
AT1G28560	2.90375	2.67617	2.91372	2.24024	2.45776	2.12671	2.83121	2.27491	-0.315614	0.0110282	protein_coding	snRNA activating complex family protein
AT1G28580	6.09776	6.17405	6.0892	5.90278	5.94135	5.79807	6.12034	5.88073	-0.0576151	0.00906388	protein_coding	GDSL-like Lipase/Acylhydrolase superfamily protein
AT1G28610	4.52111	4.62126	4.49695	4.2824	4.38546	4.21734	4.54644	4.29507	-0.082057	0.0154168	protein_coding	GDSL-like Lipase/Acylhydrolase superfamily protein
AT1G28650	0.606801	0.354875	0.318028	0	0	0.106385	0.426568	0.0354618	-3.58844	0.015938	protein_coding	GDSL-like Lipase/Acylhydrolase superfamily protein
AT1G28680	2.73272	2.978	3.0912	2.54109	2.40045	2.63317	2.93397	2.5249	-0.216629	0.0311611	protein_coding	HXXXD-type acyl-transferase family protein
AT1G28920	0.273995	0.246003	0.34629	0	0.146644	0	0.288763	0.0488814	-2.56253	0.0138377	pre_trna	pre-tRNA
AT1G29060	2.86286	2.99492	3.4579	2.64581	2.37091	2.40205	3.10523	2.47293	-0.328479	0.0342658	protein_coding	Target SNARE coiled-coil domain protein
AT1G29071	0.273995	0.354875	0.578456	0	0	0	0.402442	0	#NUM!	0.0115113	small_nucleolar_rna	SNOR105 (SMALL NUCLEOLAR RNA 105); snoRNA
AT1G29220	4.26275	4.17826	4.61781	3.78843	3.90842	3.98608	4.35294	3.89431	-0.160623	0.0351077	protein_coding	transcriptional regulator family protein
AT1G29250	5.51597	5.47286	5.54305	4.22862	4.34805	4.62782	5.51063	4.4015	-0.324223	0.000762908	protein_coding	Alba DNA/RNA-binding protein
AT1G29270	1.8114	1.84913	2.07249	1.14082	1.54886	0.819895	1.91101	1.16986	-0.708	0.0305677	protein_coding
AT1G29280	4.93028	4.9115	4.9583	4.57871	4.72596	4.77218	4.93336	4.69228	-0.0722801	0.015799	protein_coding	WRKY DNA-binding protein 65
AT1G29320	4.0424	4.15587	4.22936	3.61869	3.72214	3.71055	4.14254	3.68379	-0.169325	0.0019433	protein_coding	Transducin/WD40 repeat-like superfamily protein
AT1G29390	5.50936	5.56356	5.78326	5.18311	5.40982	5.18107	5.61873	5.258	-0.095729	0.0331704	protein_coding	cold regulated 314 thylakoid membrane 2
AT1G29410	2.86286	2.63359	2.76462	2.33726	2.35078	2.34539	2.75369	2.34448	-0.2321	0.00354353	protein_coding	phosphoribosylanthranilate isomerase 3
AT1G29418	3.42298	3.39619	3.42515	2.18917	2.5529	3.00729	3.41477	2.58312	-0.402675	0.0246389	protein_coding
AT1G29470	7.99207	8.06546	8.09583	7.802	7.86492	7.86249	8.05112	7.84314	-0.0377588	0.00494469	protein_coding	S-adenosyl-L-methionine-dependent methyltransferases superfamily protein
AT1G29520	3.43698	3.43391	3.57448	3.13392	3.24067	2.9655	3.48179	3.11336	-0.161355	0.0163859	protein_coding	AWPM-19-like family protein
AT1G29640	2.04868	2.02419	2.47575	1.40233	1.49511	1.42417	2.18287	1.44054	-0.599621	0.00763283	protein_coding	Protein of unknown function, DUF584
AT1G29785	3.25931	2.96088	3.24923	2.20639	2.14526	2.44324	3.15647	2.26497	-0.478823	0.00261588	other_rna	other RNA
AT1G29800	3.76013	3.87429	3.82725	3.25475	3.48081	3.56888	3.82056	3.43481	-0.153552	0.0177377	protein_coding	RING/FYVE/PHD-type zinc finger family protein
AT1G29820	4.23898	4.37852	4.39494	3.79982	4.00291	4.08919	4.33748	3.96397	-0.12991	0.0195698	protein_coding	Magnesium transporter CorA-like family protein
AT1G29850	5.78034	6.03984	6.08134	5.48609	5.43502	5.53308	5.96717	5.48473	-0.121627	0.00801191	protein_coding	double-stranded DNA-binding family protein
AT1G29880	6.95398	6.95941	6.92965	6.87055	6.89431	6.86867	6.94768	6.87785	-0.0145741	0.00477888	protein_coding	glycyl-tRNA synthetase / glycine--tRNA ligase
AT1G29950	2.98222	2.81605	3.21131	1.76983	2.45776	2.27094	3.00319	2.16618	-0.471345	0.0236077	protein_coding	basic helix-loop-helix (bHLH) DNA-binding superfamily protein
AT1G29960	2.70985	2.41212	2.53834	1.81545	1.87766	2.12671	2.55343	1.93994	-0.396426	0.00878918	protein_coding	Peptidase S24/S26A/S26B/S26C family protein
AT1G29980	4.11385	4.4292	4.39071	3.88787	3.85608	4.06736	4.31125	3.9371	-0.130974	0.0348204	protein_coding	Protein of unknown function, DUF642
AT1G29990	4.98847	5.02294	5.14081	4.51101	4.50585	4.50677	5.05074	4.50788	-0.164047	0.000298829	protein_coding	prefoldin 6
AT1G30090	4.52111	4.57699	4.37365	3.60576	4.17086	3.91467	4.49058	3.8971	-0.204503	0.0271341	protein_coding	Galactose oxidase/kelch repeat superfamily protein
AT1G30110	4.29385	4.33267	4.41593	3.86635	3.90842	3.76028	4.34748	3.84502	-0.17719	0.000908699	protein_coding	nudix hydrolase homolog 25
AT1G30230	8.20285	8.26937	8.34376	7.86742	7.92997	7.9566	8.272	7.918	-0.0630996	0.00187754	protein_coding	Glutathione S-transferase, C-terminal-like;Translation elongation factor EF1B/ribosomal protein S6
AT1G30440	5.93136	5.86449	5.73898	5.54821	5.61586	5.59834	5.84495	5.58747	-0.0649941	0.0126788	protein_coding	Phototropic-responsive NPH3 family protein
AT1G30480	4.29385	4.11775	4.10047	3.53935	3.57448	3.69358	4.17069	3.60247	-0.2113	0.00183544	protein_coding	D111/G-patch domain-containing protein
AT1G30520	4.92035	5.00217	4.97536	4.87646	4.88067	4.78825	4.96596	4.84846	-0.0345458	0.0381673	protein_coding	acyl-activating enzyme 14
AT1G30530	6.24955	6.47474	6.48642	5.97742	6.06639	6.14554	6.40357	6.06312	-0.0788167	0.0201741	protein_coding	UDP-glucosyl transferase 78D1
AT1G30580	7.77161	7.9296	7.91637	7.5206	7.44121	7.54069	7.87253	7.50083	-0.0697758	0.00324818	protein_coding	GTP binding
AT1G30620	3.90816	4.01366	4.21984	3.66926	3.75681	3.71055	4.04722	3.7122	-0.124655	0.0242723	protein_coding	NAD(P)-binding Rossmann-fold superfamily protein
AT1G30630	6.72499	6.75234	6.76357	6.47702	6.38539	6.56483	6.74697	6.47575	-0.0591919	0.00692541	protein_coding	Coatomer epsilon subunit
AT1G30690	6.46297	6.47021	6.53902	6.12964	6.1857	6.21852	6.49073	6.17795	-0.0712525	0.00091599	protein_coding	Sec14p-like phosphatidylinositol transfer family protein
AT1G30750	3.66818	3.95434	3.91242	3.22125	3.32009	3.16332	3.84498	3.23489	-0.24926	0.0036896	protein_coding
AT1G30820	6.4423	6.54823	6.30482	6.03881	6.07786	6.27093	6.43178	6.1292	-0.06952	0.0396009	protein_coding	CTP synthase family protein
AT1G30850	1.41857	0.94829	1.38021	0.524271	0.279748	0.819895	1.24902	0.541305	-1.20629	0.0310704	protein_coding	root hair specific 4
AT1G30880	5.30319	5.53492	5.49258	4.74707	4.92199	5.01003	5.44356	4.89303	-0.153822	0.00634962	protein_coding
AT1G30890	4.0606	4.03017	3.93586	3.73007	3.6254	3.58736	4.00888	3.64761	-0.136246	0.0031399	protein_coding	Integral membrane HRF1 family protein
AT1G30900	4.41195	4.60482	4.33009	4.03009	3.93893	4.14429	4.44895	4.03777	-0.139905	0.0151102	protein_coding	VACUOLAR SORTING RECEPTOR 6
AT1G30910	4.52111	4.87996	4.9294	4.29453	4.26218	4.46739	4.77682	4.34136	-0.137903	0.0386537	protein_coding	Molybdenum cofactor sulfurase family protein
AT1G30960	3.16153	2.90825	3.02718	2.09982	2.30996	2.59713	3.03232	2.33564	-0.376606	0.0125451	protein_coding	GTP-binding family protein
AT1G31010	2.25239	2.56725	2.34179	1.76983	1.99847	1.90881	2.38715	1.89237	-0.335092	0.0125805	protein_coding	organellar single-stranded DNA binding protein 4
AT1G31020	3.40884	3.56999	3.65436	2.9416	2.51289	3.11316	3.5444	2.85589	-0.311603	0.0232308	protein_coding	thioredoxin O2
AT1G31170	4.92035	5.16428	5.40292	4.59842	4.57871	4.44728	5.16252	4.54147	-0.184914	0.0134761	protein_coding	sulfiredoxin
AT1G31180	6.01072	6.20437	6.07608	5.61745	5.69248	5.66948	6.09706	5.65981	-0.107361	0.00201209	protein_coding	isopropylmalate dehydrogenase 3
AT1G31190	5.45536	5.43926	5.48067	5.30605	5.28474	5.18411	5.45843	5.2583	-0.05389	0.00713751	protein_coding	myo-inositol monophosphatase like 1
AT1G31258	1.96072	1.71259	2.11418	1.27749	1.38121	1.24944	1.92916	1.30272	-0.566452	0.00715344	other_rna	other RNA
AT1G31280	4.6287	4.42296	4.6465	4.087	4.34805	4.29813	4.56606	4.24439	-0.10539	0.0401992	protein_coding	Argonaute family protein
AT1G31340	5.50936	5.70139	5.74894	4.82163	4.96711	5.16578	5.65323	4.98484	-0.181529	0.00568626	protein_coding	related to ubiquitin 1
AT1G31420	7.13661	7.1752	7.08775	7.00583	7.00119	6.89117	7.13319	6.96606	-0.0342035	0.0209023	protein_coding	Leucine-rich repeat protein kinase family protein
AT1G31720	1.17307	0.94829	1.15906	0.28582	0.618199	0.545144	1.09347	0.483055	-1.17866	0.00798662	protein_coding	Protein of unknown function (DUF1218)
AT1G31800	7.0618	7.02266	7.1111	6.61402	6.64801	6.75265	7.06519	6.67156	-0.0827037	0.00129693	protein_coding	cytochrome P450, family 97, subfamily A, polypeptide 3
AT1G31812	8.14753	7.86721	8.31863	6.95705	7.33336	7.2529	8.11112	7.18111	-0.175696	0.00595012	protein_coding	acyl-CoA-binding protein 6
AT1G31817	4.79553	4.82897	4.65359	4.53847	4.47841	4.44728	4.75936	4.48806	-0.084678	0.0106767	protein_coding	Ribosomal L18p/L5e family protein
AT1G31860	4.80635	4.84306	4.98663	4.32639	4.22963	4.26406	4.87868	4.27336	-0.19112	0.00061144	protein_coding	histidine biosynthesis bifunctional protein (HISIE)
AT1G31910	7.41907	7.43363	7.35555	7.08828	7.18639	7.16023	7.40275	7.14497	-0.0511343	0.00243632	protein_coding	GHMP kinase family protein
AT1G31970	6.32676	6.48526	6.37723	6.07677	6.05946	6.07196	6.39642	6.06939	-0.075711	0.00224791	protein_coding	DEA(D/H)-box RNA helicase family protein
AT1G32050	6.70199	6.85554	6.81819	6.47879	6.4433	6.48573	6.79191	6.46927	-0.0702124	0.0025642	protein_coding	SCAMP family protein
AT1G32070	6.20525	6.25002	6.39001	5.83794	5.94135	5.85259	6.28176	5.87729	-0.0960177	0.00327134	protein_coding	nuclear shuttle interacting
AT1G32160	6.30784	6.34547	6.35132	6.15869	6.10053	6.04879	6.33488	6.10267	-0.0538751	0.00255037	protein_coding	Protein of unknown function (DUF760)
AT1G32210	5.10703	5.2121	5.38174	4.31849	4.6357	4.59164	5.23362	4.51528	-0.212994	0.00487897	protein_coding	Defender against death (DAD family) protein
AT1G32220	6.1297	6.22514	6.20707	6.01212	6.10278	6.02864	6.1873	6.04785	-0.0328887	0.0260542	protein_coding	NAD(P)-binding Rossmann-fold superfamily protein
AT1G32270	0.273995	0.128238	0.167759	0	0	0	0.189998	0	#NUM!	0.0120086	protein_coding	syntaxin, putative
AT1G32310	3.1274	3.31092	3.53666	2.02412	1.83503	2.22445	3.325	2.02787	-0.713388	0.00135838	protein_coding
AT1G32410	4.50791	4.51382	4.42424	4.15954	4.21308	4.33141	4.48199	4.23468	-0.0818862	0.0133475	protein_coding	Vacuolar protein sorting 55 (VPS55) family protein
AT1G32415	1.8114	1.81142	1.63055	1.46091	1.32071	1.42417	1.75112	1.40193	-0.320865	0.00894757	protein_coding	pentatricopeptide (PPR) repeat-containing protein
AT1G32450	7.5862	7.40067	7.58505	7.20428	7.37859	7.18168	7.52397	7.25485	-0.0525486	0.0371959	protein_coding	nitrate transporter 1.5
AT1G32470	8.83126	8.79334	8.94946	8.44863	8.45256	8.52726	8.85802	8.47615	-0.0635749	0.00204059	protein_coding	Single hybrid motif superfamily protein
AT1G32500	6.66381	6.5892	6.57678	6.29174	6.36306	6.22444	6.60993	6.29308	-0.0708691	0.00280949	protein_coding	non-intrinsic ABC protein 6
AT1G32550	5.60545	5.68323	5.71547	5.14117	5.31994	5.26673	5.66805	5.24262	-0.112566	0.00239746	protein_coding	2Fe-2S ferredoxin-like superfamily protein
AT1G32990	8.1304	8.18087	8.20325	7.72939	7.73872	7.57467	8.17151	7.68093	-0.0893223	0.00102816	protein_coding	plastid ribosomal protein l11
AT1G33080	3.16153	3.29734	3.62583	2.83489	2.91198	2.9513	3.36157	2.89939	-0.213385	0.0312353	protein_coding	MATE efflux family protein
AT1G33100	0.504166	0.456105	0.167759	0	0	0.106385	0.37601	0.0354618	-3.40643	0.0372347	protein_coding	MATE efflux family protein
AT1G33170	5.50272	5.56922	5.71208	5.24484	5.20747	5.15342	5.59467	5.20191	-0.105012	0.0042788	protein_coding	S-adenosyl-L-methionine-dependent methyltransferases superfamily protein
AT1G33260	3.05664	2.89028	2.96018	2.24024	2.64214	2.35966	2.96903	2.41401	-0.298557	0.012472	protein_coding	Protein kinase superfamily protein
AT1G33290	5.3849	5.07559	5.0999	4.60493	4.59157	4.63672	5.1868	4.61107	-0.169741	0.00454738	protein_coding	P-loop containing nucleoside triphosphate hydrolases superfamily protein
AT1G33360	4.67077	4.6158	4.69539	4.31849	4.34805	4.5639	4.66065	4.41015	-0.0797041	0.0362755	protein_coding	ATP-dependent Clp protease
AT1G33390	4.50791	4.54288	4.51263	3.95054	3.99809	4.1934	4.52114	4.04734	-0.15971	0.00322919	protein_coding	RNA helicase family protein
AT1G33475	1.52725	1.4186	1.31019	1.06731	1.1915	1.15344	1.41868	1.13742	-0.31879	0.0179578	protein_coding	SNARE-like superfamily protein
AT1G33500	0.702618	0.550696	0.798984	0.28582	0.146644	0.385277	0.684099	0.272581	-1.32752	0.0147002	protein_coding
AT1G33520	5.42759	5.52622	5.79772	4.8272	5.06257	4.98236	5.58384	4.95738	-0.171681	0.00863533	protein_coding	D111/G-patch domain-containing protein
AT1G33750	2.48577	2.71754	2.96018	1.98473	1.99847	1.84877	2.72116	1.94399	-0.4852	0.00585495	protein_coding	Terpenoid cyclases/Protein prenyltransferases superfamily protein
AT1G33780	5.43458	5.69881	5.71547	5.32194	5.36183	5.38242	5.61629	5.3554	-0.0686232	0.0480964	protein_coding	Protein of unknown function (DUF179)
AT1G33810	5.70136	5.88733	5.96939	5.36859	5.46678	5.37711	5.85269	5.40416	-0.115029	0.00625708	protein_coding
AT1G33990	5.93136	5.99848	6.05483	5.49313	5.7567	5.62543	5.99489	5.62509	-0.0918586	0.0116877	protein_coding	methyl esterase 14
AT1G34000	6.71927	6.67701	6.67407	6.54292	6.50748	6.58337	6.69012	6.54459	-0.0317291	0.00524418	protein_coding	one-helix protein 2
AT1G34010	3.84656	4.30579	4.37365	3.77694	3.6254	3.67641	4.17534	3.69292	-0.177131	0.0481171	protein_coding
AT1G34030	6.78368	6.9475	7.01396	6.26527	6.36118	6.43559	6.91505	6.35402	-0.122071	0.00265173	protein_coding	Ribosomal protein S13/S18 family
AT1G34040	3.63212	3.77493	3.80833	3.31157	3.14794	3.17559	3.73846	3.2117	-0.219107	0.00205918	protein_coding	Pyridoxal phosphate (PLP)-dependent transferases superfamily protein
AT1G34160	2.48577	2.56725	2.30626	1.85967	1.60067	1.33945	2.4531	1.59993	-0.616594	0.00721011	protein_coding	Tetratricopeptide repeat (TPR)-like superfamily protein
AT1G34190	5.97998	5.96774	5.97788	5.73488	5.8399	5.78612	5.9752	5.78696	-0.0461808	0.00352351	protein_coding	NAC domain containing protein 17
AT1G34200	4.0053	4.09439	4.10047	3.76537	3.87725	3.77648	4.06672	3.80637	-0.0954513	0.00520675	protein_coding	Glyceraldehyde-3-phosphate dehydrogenase-like family protein
AT1G34350	3.51823	3.60348	3.567	2.78989	3.17383	3.0612	3.5629	3.00831	-0.244102	0.00892574	protein_coding
AT1G34380	3.27498	3.35746	3.17238	2.48573	2.60457	3.02096	3.26827	2.70375	-0.273565	0.0298296	protein_coding	5'-3' exonuclease family protein
AT1G34418	4.50791	4.86623	4.89991	3.94029	4.16226	4.05412	4.75802	4.05222	-0.231646	0.00743371	other_rna	other RNA
AT1G34430	6.59681	6.69265	6.61902	6.24874	6.26008	6.25367	6.63616	6.25417	-0.0855316	0.000195787	protein_coding	2-oxoacid dehydrogenases acyltransferase family protein
AT1G34470	4.02397	3.88341	4.06901	3.7537	3.46692	3.67641	3.99213	3.63234	-0.136259	0.0245092	protein_coding	Protein of unknown function (DUF803)
AT1G34550	5.50936	5.48189	5.4113	5.29401	5.3238	5.2895	5.46752	5.30244	-0.0442305	0.00607103	protein_coding	Protein of unknown function (DUF616)
AT1G34570	4.11385	4.12929	4.32122	3.58616	3.5014	3.36966	4.18812	3.48574	-0.264839	0.00156385	protein_coding	Essential protein Yae1, N-terminal
AT1G34640	2.90375	2.92601	2.84109	2.51367	2.66666	2.63317	2.89028	2.6045	-0.150204	0.00569724	protein_coding	peptidases
AT1G35160	6.73494	6.9162	6.88594	6.28365	6.31055	6.43304	6.84569	6.34241	-0.110165	0.00226205	protein_coding	GF14 protein phi chain
AT1G35170	1.361	1.34131	1.5108	1.24452	1.1573	1.10294	1.40437	1.16825	-0.265572	0.0250128	protein_coding	TRAM, LAG1 and CLN8 (TLC) lipid-sensing domain containing protein
AT1G35190	4.89014	4.75143	4.76901	4.50406	4.54605	4.60077	4.80353	4.55029	-0.0781349	0.00812019	protein_coding	2-oxoglutarate (2OG) and Fe(II)-dependent oxygenase superfamily protein
AT1G35260	3.69172	3.82783	3.65436	3.02163	2.82752	3.18776	3.72464	3.0123	-0.306233	0.00364311	protein_coding	MLP-like protein 165
AT1G35320	3.82544	3.58124	3.76319	2.89986	3.06737	3.0345	3.72329	3.00058	-0.311338	0.0012725	protein_coding
AT1G35460	4.3977	4.35578	4.42978	4.09006	4.07337	4.1433	4.39442	4.10224	-0.09926	0.000627356	protein_coding	basic helix-loop-helix (bHLH) DNA-binding superfamily protein
AT1G35515	2.25239	1.46791	1.68689	0.821189	1.12228	0.68905	1.8024	0.877506	-1.03844	0.0255894	protein_coding	high response to osmotic stress 10
AT1G35516	5.14163	4.9683	4.91767	4.05883	4.56573	4.44728	5.0092	4.35728	-0.201152	0.0176389	protein_coding	myb-like transcription factor family protein
AT1G35670	5.03982	5.16988	5.14585	4.77043	4.88851	4.97536	5.11852	4.8781	-0.069407	0.0283325	protein_coding	calcium-dependent protein kinase 2
AT1G35680	8.19978	8.3296	8.43475	7.97467	7.9432	7.90364	8.32138	7.94051	-0.067591	0.00582723	protein_coding	Ribosomal protein L21
AT1G35720	9.31332	9.37196	9.40956	8.71474	8.79944	8.92355	9.36495	8.81258	-0.0877072	0.00116632	protein_coding	annexin 1
AT1G36050	5.66613	5.8177	5.9637	5.49313	5.42786	5.37179	5.81585	5.43093	-0.0987904	0.0142767	protein_coding	Endoplasmic reticulum vesicle transporter protein
AT1G36060	2.90375	2.90825	2.98286	2.3682	2.56599	2.48328	2.93162	2.47249	-0.245734	0.00186475	protein_coding	Integrase-type DNA-binding superfamily protein
AT1G36280	4.24694	3.99275	4.26681	3.7827	3.68662	3.71055	4.16883	3.72662	-0.161776	0.00888205	protein_coding	L-Aspartase-like family protein
AT1G36310	5.17542	5.14166	5.14585	4.45446	4.56573	4.40622	5.15431	4.47547	-0.20374	0.000150064	protein_coding	S-adenosyl-L-methionine-dependent methyltransferases superfamily protein
AT1G36320	6.71641	6.68355	6.83387	6.34131	6.3724	6.41763	6.74461	6.37711	-0.080831	0.00192623	protein_coding
AT1G36390	5.64217	5.64086	5.74563	5.09105	5.11696	5.01003	5.67622	5.07268	-0.162181	0.000218219	protein_coding	Co-chaperone GrpE family protein
AT1G36980	5.2566	5.65689	5.62464	4.86566	5.05795	4.79622	5.51271	4.90661	-0.168036	0.0157262	protein_coding
AT1G41880	7.62417	7.75528	7.81139	6.82876	6.87406	6.89674	7.73028	6.86652	-0.170942	0.000126341	protein_coding	Ribosomal protein L35Ae family protein
AT1G42430	4.41195	4.78587	4.62504	4.17712	4.30965	4.14429	4.60762	4.21036	-0.130079	0.0292642	protein_coding
AT1G42440	5.66018	5.88506	5.77516	5.45039	5.5515	5.47469	5.77347	5.49219	-0.0720562	0.0172193	protein_coding
AT1G42480	4.63478	4.88451	4.61781	4.05883	4.14492	4.14429	4.71237	4.11601	-0.195205	0.0027841	protein_coding
AT1G42960	7.09969	7.09311	7.28885	6.55809	6.69047	6.5994	7.16055	6.61599	-0.114114	0.00192552	protein_coding
AT1G42970	10.6794	10.6049	10.8566	10.461	10.4659	10.4432	10.7136	10.4567	-0.0350192	0.0265895	protein_coding	glyceraldehyde-3-phosphate dehydrogenase B subunit
AT1G43170	9.23436	9.28628	9.22419	8.79877	8.74831	8.70709	9.24828	8.75139	-0.0796724	0.000109979	protein_coding	ribosomal protein 1
AT1G43310	1.70713	1.71953	1.67301	1.45112	1.42958	1.61647	1.69989	1.49906	-0.181387	0.0296216	protein_coding	Nucleotide-sugar transporter family protein
AT1G43670	7.40223	7.5441	7.58782	7.18812	7.27077	7.3055	7.51138	7.25479	-0.0501437	0.0176851	protein_coding	Inositol monophosphatase family protein
AT1G43710	6.7616	6.85669	6.78147	6.44291	6.54102	6.39419	6.79992	6.45937	-0.0741243	0.00280831	protein_coding	Pyridoxal phosphate (PLP)-dependent transferases superfamily protein
AT1G43765	1.30104	0.802125	1.38021	0.728843	0.618199	0.385277	1.16112	0.57744	-1.00778	0.0480737	other_rna	other RNA
AT1G43790	3.56996	3.58124	3.66842	2.87853	3.15662	3.28157	3.60654	3.10557	-0.215757	0.0152326	protein_coding	tracheary element differentiation-related 6
AT1G43890	5.91645	5.96238	6.18767	5.40635	5.2768	5.50903	6.02217	5.39739	-0.15802	0.00434975	protein_coding	RAB GTPASE HOMOLOG B18
AT1G43900	4.94994	5.12254	5.03627	4.50406	4.76054	4.78024	5.03625	4.68161	-0.105345	0.0253937	protein_coding	Protein phosphatase 2C family protein
AT1G44010	0.504166	0.354875	0.578456	0	0	0.205462	0.479166	0.0684873	-2.80662	0.0123892	protein_coding
AT1G44050	2.11983	2.34771	2.19411	1.62362	1.69903	1.65204	2.22055	1.65823	-0.421272	0.00134699	protein_coding	Cysteine/Histidine-rich C1 domain family protein
AT1G44170	5.68385	5.85526	5.88761	5.47547	5.58082	5.4993	5.80891	5.51853	-0.0739819	0.014844	protein_coding	aldehyde dehydrogenase 3H1
AT1G44180	1.62831	1.44346	1.659	1.21077	1.28947	1.29515	1.57693	1.26513	-0.317825	0.0127077	protein_coding	Peptidase M20/M25/M40 family protein
AT1G44740	1.8114	1.69198	2.1547	1.27749	1.38121	1.15344	1.88602	1.27072	-0.569707	0.016024	protein_coding
AT1G44750	4.59164	4.6642	4.65005	4.11919	4.38915	4.22916	4.6353	4.24583	-0.126614	0.0087695	protein_coding	purine permease 11
AT1G44760	4.52111	4.62126	4.782	3.82234	4.10062	4.1191	4.64145	4.01402	-0.209529	0.00686182	protein_coding	Adenine nucleotide alpha hydrolases-like superfamily protein
AT1G44780	3.32099	3.38981	3.37459	2.81257	3.12158	3.16332	3.3618	3.03249	-0.14873	0.0430123	protein_coding
AT1G44790	4.72882	4.65359	4.68851	4.30256	4.14492	4.52607	4.6903	4.32452	-0.117143	0.0314963	protein_coding	ChaC-like family protein
AT1G44800	5.90139	5.99639	6.06814	5.71996	5.73657	5.75783	5.98864	5.73812	-0.0616498	0.00718676	protein_coding	nodulin MtN21 /EamA-like transporter family protein
AT1G44810	4.86965	4.97684	4.93522	4.32639	4.42911	4.59164	4.92724	4.44905	-0.147283	0.00455902	protein_coding	DNA-binding storekeeper protein-related transcriptional regulator
AT1G44835	4.67077	4.68521	4.782	4.31849	4.30965	4.58245	4.71266	4.40353	-0.0978798	0.0323492	protein_coding	YbaK/aminoacyl-tRNA synthetase-associated domain
AT1G44920	5.91145	6.14402	6.18033	5.81286	5.87977	5.68244	6.0786	5.79169	-0.0697555	0.0484912	protein_coding
AT1G44970	3.76013	3.86512	4.15141	3.57956	3.54833	3.55015	3.92555	3.55935	-0.141283	0.0355179	protein_coding	Peroxidase superfamily protein
AT1G45110	2.48577	2.65504	2.7382	1.98473	2.07373	2.40205	2.62634	2.15351	-0.286364	0.0324125	protein_coding	Tetrapyrrole (Corrin/Porphyrin) Methylases
AT1G45130	6.04083	6.09385	5.9975	5.67117	5.85598	5.71223	6.04406	5.74646	-0.0728455	0.00893076	protein_coding	beta-galactosidase 5
AT1G45145	5.16705	5.47286	5.46465	4.42534	4.22963	4.947	5.36819	4.53399	-0.243654	0.0243069	protein_coding	thioredoxin H-type 5
AT1G45163	0.273995	0.128238	0.45411	0	0	0	0.285448	0	#NUM!	0.038827	protein_coding
AT1G45170	3.90816	3.6682	3.87654	3.25475	3.04883	3.0345	3.81763	3.11269	-0.294514	0.00243495	protein_coding
AT1G45201	8.18326	8.12095	8.28879	7.8528	7.98096	7.96414	8.19767	7.93263	-0.0474139	0.0138958	protein_coding	triacylglycerol lipase-like 1
AT1G45230	5.47585	5.47286	5.69844	4.77043	4.87016	4.91808	5.54905	4.85289	-0.193398	0.00129049	protein_coding	Protein of unknown function (DUF3223)
AT1G45231	3.80399	3.69951	3.76319	3.5119	3.33547	3.60562	3.75556	3.48433	-0.108149	0.0329822	protein_coding	S-adenosyl-L-methionine-dependent methyltransferases superfamily protein
AT1G45474	6.79459	6.84857	6.80074	5.99735	6.22543	6.25367	6.81464	6.15882	-0.145983	0.0013826	protein_coding	photosystem I light harvesting complex gene 5
AT1G46480	2.25239	2.39947	2.34179	1.90257	2.10994	1.90881	2.33122	1.97378	-0.240126	0.0112981	protein_coding	WUSCHEL related homeobox 4
AT1G47210	5.00736	4.74644	4.96401	4.3729	4.31741	4.2755	4.90594	4.32194	-0.18285	0.00240381	protein_coding	cyclin-dependent protein kinase 3;2
AT1G47250	4.75699	4.93361	4.66415	4.44724	4.32898	4.46239	4.78492	4.41287	-0.116778	0.0142205	protein_coding	20S proteasome alpha subunit F2
AT1G47260	6.95398	7.18353	7.06534	6.63166	6.67847	6.64424	7.06762	6.65146	-0.0875535	0.00355886	protein_coding	gamma carbonic anhydrase 2
AT1G47278	4.23096	4.20032	4.2482	3.7537	3.72214	3.87006	4.22649	3.78197	-0.160324	0.000703264	protein_coding
AT1G47310	4.54716	4.6589	4.71584	4.02038	4.16226	4.24089	4.64063	4.14118	-0.164281	0.00356789	protein_coding
AT1G47395	2.43087	2.81605	2.68386	1.14082	1.38121	1.84877	2.64359	1.45694	-0.859562	0.00740653	protein_coding
AT1G47400	1.41857	2.29403	2.30626	0.63018	1.1915	0.68905	2.00629	0.83691	-1.26139	0.0272034	protein_coding
AT1G47420	7.13232	7.1752	7.26245	6.73913	6.77465	6.775	7.18999	6.76293	-0.088342	0.000439855	protein_coding	succinate dehydrogenase 5
AT1G47480	4.0424	3.69951	3.82725	3.4115	3.24067	3.49246	3.85639	3.38154	-0.189569	0.0189091	protein_coding	alpha/beta-Hydrolases superfamily protein
AT1G47490	5.91645	5.96918	5.91785	5.66806	5.74428	5.78812	5.93449	5.73349	-0.0497124	0.0068054	protein_coding	RNA-binding protein 47C
AT1G47510	1.30104	1.46791	1.5108	1.14082	0.892144	1.15344	1.42658	1.06214	-0.425595	0.0266901	protein_coding	inositol polyphosphate 5-phosphatase 11
AT1G47560	3.80399	3.86512	3.72333	3.4956	3.44582	3.66775	3.79748	3.53639	-0.102766	0.0295375	protein_coding	exocyst complex component sec3B
AT1G47580	4.56	4.35905	4.55865	3.84452	3.82375	3.60562	4.49257	3.75796	-0.25759	0.00193139	protein_coding	Pentatricopeptide repeat (PPR) superfamily protein
AT1G47600	3.91157	4.09305	4.31524	3.69998	3.6926	3.62364	4.10662	3.67208	-0.161355	0.021877	protein_coding	beta glucosidase 34
AT1G47625	0.606801	0.639464	0.746931	0.524271	0.214731	0.205462	0.664399	0.314821	-1.07752	0.0364346	pseudogene
AT1G47710	5.50272	5.41432	5.46867	4.99023	5.13464	5.15342	5.4619	5.09276	-0.100954	0.00305034	protein_coding	Serine protease inhibitor (SERPIN) family protein
AT1G47760	1.72276	1.4186	1.57192	1.06731	1.04957	0.939853	1.57109	1.01891	-0.62474	0.00460403	protein_coding	AGAMOUS-like 102
AT1G47830	4.86965	5.09534	5.00337	4.49006	4.45044	4.60077	4.98945	4.51376	-0.144552	0.00391776	protein_coding	SNARE-like superfamily protein
AT1G47840	4.0053	4.22921	4.06901	3.50495	3.54833	3.77648	4.10117	3.60992	-0.184069	0.0102201	protein_coding	hexokinase 3
AT1G47900	5.64217	5.54358	5.6532	5.32194	5.34294	5.4395	5.61298	5.36813	-0.0643482	0.00820193	protein_coding	Plant protein of unknown function (DUF869)
AT1G47970	6.323	6.34876	6.51782	5.85169	6.0525	5.92706	6.39653	5.94375	-0.105915	0.005887	protein_coding
AT1G48000	0.877043	1.01617	0.990229	0.728843	0.401603	0.385277	0.961147	0.505241	-0.927785	0.0189998	protein_coding	myb domain protein 112
AT1G48030	8.42455	8.36216	8.52686	8.094	8.12504	8.05578	8.43786	8.09161	-0.0604498	0.00264555	protein_coding	mitochondrial lipoamide dehydrogenase 1
AT1G48050	4.50791	4.6642	4.61055	4.27016	4.23784	4.34234	4.59422	4.28345	-0.101047	0.00492437	protein_coding	Ku80 family protein
AT1G48160	4.89014	4.9683	4.97536	4.62429	4.72596	4.53562	4.9446	4.62862	-0.0952715	0.00676003	protein_coding	signal recognition particle 19 kDa protein, putative / SRP19, putative
AT1G48170	2.92377	3.03638	2.96018	2.51367	2.41499	2.31598	2.97344	2.41488	-0.300181	0.00106888	protein_coding
AT1G48300	7.82048	8.03766	8.01527	7.45365	7.68797	7.50466	7.9578	7.54876	-0.0761299	0.014515	protein_coding
AT1G48310	3.46457	3.53571	3.59671	3.28749	3.39537	3.41176	3.53233	3.36488	-0.0700679	0.0373318	protein_coding	chromatin remodeling factor18
AT1G48330	2.77742	3.02818	3.02718	2.33726	2.10994	2.12671	2.94426	2.1913	-0.426114	0.00246074	protein_coding
AT1G48350	7.61265	7.91966	7.79986	7.29161	7.3467	7.24127	7.77739	7.2932	-0.0927351	0.00683767	protein_coding	Ribosomal L18p/L5e family protein
AT1G48480	6.15108	6.36594	6.14557	5.95212	6.02905	6.00133	6.22086	5.99417	-0.0535562	0.0405623	protein_coding	receptor-like kinase 1
AT1G48520	6.72071	6.5568	6.49433	6.22675	6.19731	6.15332	6.59061	6.19246	-0.0899003	0.00491433	protein_coding	GLU-ADT subunit B
AT1G48600	0.877043	0.723086	0.798984	0.409966	0.279748	0.385277	0.799704	0.358331	-1.15817	0.0017905	protein_coding	S-adenosyl-L-methionine-dependent methyltransferases superfamily protein
AT1G48610	4.45386	4.27149	4.36504	3.95054	4.01728	3.80836	4.36346	3.92539	-0.152636	0.00567178	protein_coding	AT hook motif-containing protein
AT1G48630	6.15955	6.33055	6.52073	5.38381	5.43502	5.59378	6.33694	5.47087	-0.212017	0.00207762	protein_coding	receptor for activated C kinase 1B
AT1G48670	1.72276	1.5156	1.38021	0.149977	0.146644	0.385277	1.53952	0.227299	-2.75982	0.000497041	protein_coding	auxin-responsive GH3 family protein
AT1G48690	2.48577	2.61181	2.81605	1.5714	1.54886	1.90881	2.63788	1.67636	-0.654049	0.00312147	protein_coding	Auxin-responsive GH3 family protein
AT1G48745	3.05664	2.89028	2.91372	2.39849	2.30996	2.44324	2.95354	2.3839	-0.309126	0.000939361	protein_coding
AT1G48760	4.74015	4.70076	4.80127	4.52481	4.62323	4.44728	4.74739	4.53177	-0.0670599	0.0213415	protein_coding	delta-adaptin
AT1G48770	2.53866	2.54444	2.41032	1.72272	2.17974	2.12671	2.49781	2.00973	-0.313665	0.0317812	protein_coding	Protein of unknown function (DUF1639)
AT1G48830	6.49008	6.56249	6.6063	6.19582	6.18781	6.15796	6.55296	6.18053	-0.0844146	0.000481748	protein_coding	Ribosomal protein S7e family protein
AT1G48850	6.81081	6.88647	6.81029	6.49027	6.42365	6.49065	6.83586	6.46819	-0.0797599	0.000401294	protein_coding	chorismate synthase, putative / 5-enolpyruvylshikimate-3-phosphate phospholyase, putative
AT1G48900	5.93136	6.02756	6.05081	5.87072	5.89021	5.87093	6.00324	5.87729	-0.0305912	0.0274663	protein_coding	Signal recognition particle, SRP54 subunit protein
AT1G48920	8.35344	8.45375	8.41664	7.81188	7.93187	7.98433	8.40794	7.90936	-0.0881915	0.00106326	protein_coding	nucleolin like 1
AT1G48930	4.42605	4.31929	4.22936	3.88787	3.92883	3.83954	4.3249	3.88541	-0.154599	0.00214662	protein_coding	glycosyl hydrolase 9C1
AT1G49005	0.504166	0.246003	0.167759	0	0	0	0.305976	0	#NUM!	0.0395312	protein_coding	CLAVATA3/ESR-RELATED 11
AT1G49032	3.46457	3.4646	4.16139	2.24024	2.73781	3.13846	3.69686	2.7055	-0.450403	0.0466427	protein_coding
AT1G49140	5.73006	5.9031	5.89958	4.99023	5.16077	5.26673	5.84425	5.13924	-0.185461	0.0020344	protein_coding	Complex I subunit NDUFS6
AT1G49240	8.19978	8.25803	8.24548	8.07888	8.12725	8.0746	8.23443	8.09358	-0.0248909	0.00451144	protein_coding	actin 8
AT1G49245	2.94352	2.37382	3.04884	1.46091	1.95932	2.22445	2.78873	1.88156	-0.567677	0.0416373	protein_coding	Prefoldin chaperone subunit family protein
AT1G49310	4.44002	4.57136	4.45701	3.66926	3.57448	4.16906	4.48947	3.80426	-0.238926	0.0222467	protein_coding
AT1G49320	3.46457	3.41517	3.35733	2.96203	2.82752	2.83233	3.41236	2.87396	-0.247731	0.000563028	protein_coding	unknown seed protein like 1
AT1G49380	5.87078	5.71422	5.73564	5.29401	5.49443	5.2895	5.77355	5.35931	-0.107409	0.00769253	protein_coding	cytochrome c biogenesis protein family
AT1G49410	5.24868	5.27233	5.27551	3.94029	3.91866	4.36395	5.26551	4.0743	-0.370021	0.00120309	protein_coding	translocase of the outer mitochondrial membrane 6
AT1G49480	5.63003	5.81294	5.84492	5.3876	5.51145	5.56608	5.76263	5.48838	-0.0703483	0.0323774	protein_coding	related to vernalization1 1
AT1G49510	5.06258	4.83838	4.99223	4.53847	4.59157	4.43713	4.96439	4.52239	-0.134532	0.00529299	protein_coding	embryo defective 1273
AT1G49530	1.41857	1.46791	1.38021	1.21077	1.1915	1.15344	1.42223	1.18524	-0.262978	0.00147201	protein_coding	geranylgeranyl pyrophosphate synthase 6
AT1G49540	4.16521	4.11001	3.8886	3.85548	3.68662	3.77648	4.0546	3.77286	-0.103903	0.0446902	protein_coding	elongator protein 2
AT1G49560	3.9478	3.82783	3.98162	3.46972	3.30456	3.55015	3.91909	3.44148	-0.18749	0.00515355	protein_coding	Homeodomain-like superfamily protein
AT1G49600	6.44923	6.50385	6.45533	6.08727	5.97609	6.08014	6.46947	6.04783	-0.0972289	0.000452345	protein_coding	RNA-binding protein 47A
AT1G49670	6.54927	6.39571	6.43183	6.12738	6.22955	6.12354	6.45894	6.16016	-0.068329	0.00670239	protein_coding	ARP protein (REF)
AT1G49710	4.58536	4.70076	4.52813	4.14175	4.48532	4.21734	4.60475	4.28147	-0.105018	0.0493957	protein_coding	fucosyltransferase 12
AT1G49740	4.69427	4.83368	4.65359	4.49006	4.53942	4.54511	4.72718	4.52487	-0.0631054	0.0241631	protein_coding	PLC-like phosphodiesterases superfamily protein
AT1G49760	6.95641	7.09409	7.01671	6.69405	6.7259	6.59484	7.02241	6.6716	-0.073933	0.00333101	protein_coding	poly(A) binding protein 8
AT1G50020	6.28481	6.38291	6.35567	6.1364	6.10053	6.04879	6.34113	6.09524	-0.0570563	0.00315891	protein_coding
AT1G50055	2.90375	2.92601	3.26782	2.24024	2.64214	2.56017	3.03253	2.48085	-0.289684	0.0315457	other_rna	TAS1B; other RNA
AT1G50360	5.3594	5.28614	5.32517	5.05347	5.14122	5.2319	5.32357	5.1422	-0.0500096	0.0311734	protein_coding	P-loop containing nucleoside triphosphate hydrolases superfamily protein
AT1G50380	5.09825	5.19389	5.23594	4.69005	4.89112	4.88857	5.17603	4.82324	-0.101841	0.0106694	protein_coding	Prolyl oligopeptidase family protein
AT1G50400	0.702618	0.723086	0.578456	0.524271	0.401603	0.385277	0.668053	0.43705	-0.612163	0.0214261	protein_coding	Eukaryotic porin family protein
AT1G50430	6.40005	6.56815	6.51588	6.22991	6.34038	6.30205	6.49469	6.29078	-0.0460227	0.0263159	protein_coding	Ergosterol biosynthesis ERG4/ERG24 family
AT1G50450	5.48261	5.3368	5.53156	5.19825	5.1214	5.12206	5.45032	5.14724	-0.0825429	0.00897468	protein_coding	Saccharopine dehydrogenase
AT1G50460	4.33928	4.4292	4.33009	4.22016	4.15362	4.13175	4.36619	4.16851	-0.0668425	0.0087414	protein_coding	hexokinase-like 1
AT1G50490	4.72882	4.88147	4.8698	4.46881	4.55264	4.60077	4.8267	4.54074	-0.0881086	0.0101591	protein_coding	ubiquitin-conjugating enzyme 20
AT1G50520	2.86286	2.81605	2.84109	2.39849	2.37091	2.12671	2.84	2.29871	-0.305069	0.00345779	protein_coding	cytochrome P450, family 705, subfamily A, polypeptide 27
AT1G50570	5.33344	5.28957	5.42379	5.06767	5.21995	5.21417	5.34893	5.16726	-0.0498512	0.0460679	protein_coding	Calcium-dependent lipid-binding (CaLB domain) family protein
AT1G50575	3.86739	4.16337	4.02598	3.45539	3.77947	3.67641	4.01891	3.63709	-0.144022	0.040867	protein_coding	Putative lysine decarboxylase family protein
AT1G50670	5.66018	5.65157	5.6065	5.18528	5.32765	5.33397	5.63942	5.2823	-0.0943797	0.00224114	protein_coding	OTU-like cysteine protease family protein
AT1G50732	4.42605	4.58819	4.78845	3.30359	3.77947	3.55015	4.6009	3.5444	-0.376373	0.00362452	protein_coding
AT1G50920	7.14517	7.24847	7.2237	7.05182	6.94217	7.01072	7.20578	7.00157	-0.0414763	0.0102225	protein_coding	Nucleolar GTP-binding protein
AT1G51060	6.1888	6.26113	6.40793	5.49663	5.72056	5.57537	6.28596	5.59752	-0.167344	0.00170285	protein_coding	histone H2A 10
AT1G51070	6.55249	6.61542	6.63343	6.26116	6.28603	6.46838	6.60045	6.33852	-0.0584173	0.0198865	protein_coding	basic helix-loop-helix (bHLH) DNA-binding superfamily protein
AT1G51080	4.14829	3.76016	3.8521	2.92088	3.39537	3.08741	3.92018	3.13456	-0.32266	0.0124203	protein_coding
AT1G51100	5.15015	4.95539	5.25237	4.16836	4.37806	4.48721	5.1193	4.34454	-0.236742	0.00374157	protein_coding
AT1G51110	6.79187	6.79764	6.79595	6.73469	6.62473	6.65743	6.79516	6.67228	-0.0263262	0.0197027	protein_coding	Plastid-lipid associated protein PAP / fibrillin family protein
AT1G51310	4.11385	4.12546	4.10047	3.74193	3.49457	3.83954	4.11326	3.69201	-0.155874	0.0149383	protein_coding	transferases;tRNA (5-methylaminomethyl-2-thiouridylate)-methyltransferases
AT1G51390	3.56996	3.80881	3.92419	3.28749	3.45289	3.0612	3.76766	3.26719	-0.205616	0.0314883	protein_coding	NFU domain protein 5
AT1G51400	2.94352	2.56725	2.91372	1.72272	1.99847	1.58001	2.80816	1.76707	-0.668269	0.0037791	protein_coding	Photosystem II 5 kD protein
AT1G51402	1.03264	0.94829	0.798984	0.524271	0.513962	0.68905	0.926636	0.575761	-0.686533	0.016795	protein_coding
AT1G51420	4.32429	4.31256	4.58853	3.98089	4.17086	4.15673	4.40846	4.10283	-0.103657	0.0484409	protein_coding	sucrose-phosphatase 1
AT1G51450	3.56996	3.4767	3.474	3.16949	3.28885	3.11316	3.50689	3.1905	-0.136409	0.00644017	protein_coding	TRAUCO
AT1G51470	3.82905	4.15459	4.18437	3.75955	3.41721	3.56888	4.056	3.58188	-0.179343	0.0347546	protein_coding	beta glucosidase 35
AT1G51510	5.28008	5.31338	5.35156	4.57209	4.83273	4.58245	5.31501	4.66242	-0.188991	0.00173992	protein_coding	RNA-binding (RRM/RBD/RNP motifs) family protein
AT1G51560	4.80635	4.66948	4.89394	4.34983	4.42192	4.60984	4.78992	4.46053	-0.102787	0.0313759	protein_coding	Pyridoxamine 5'-phosphate oxidase family protein
AT1G51590	5.46905	5.47588	5.54305	5.1186	5.28869	5.15342	5.49599	5.18691	-0.0835064	0.00560591	protein_coding	alpha-mannosidase 1
AT1G51600	3.84656	4.13312	3.75002	3.64419	3.5217	3.39087	3.9099	3.51892	-0.152	0.0455541	protein_coding	ZIM-LIKE 2
AT1G51630	6.16797	6.35369	6.27296	5.76716	5.97854	5.96644	6.26487	5.90405	-0.0855819	0.0143488	protein_coding	O-fucosyltransferase family protein
AT1G51650	7.21385	7.50624	7.42034	6.4338	6.60108	6.67914	7.38014	6.57134	-0.167461	0.00201534	protein_coding	ATP synthase epsilon chain, mitochondrial
AT1G51710	6.11671	6.33388	6.30031	5.70186	5.85864	5.92706	6.2503	5.82918	-0.100631	0.0113405	protein_coding	ubiquitin-specific protease 6
AT1G51720	5.28783	5.29982	5.35591	4.73526	4.97694	5.11571	5.31452	4.94263	-0.104659	0.0302869	protein_coding	Amino acid dehydrogenase family protein
AT1G51760	5.50272	5.81533	5.58071	5.19825	5.34674	5.39821	5.63292	5.3144	-0.0839754	0.0460111	protein_coding	peptidase M20/M25/M40 family protein
AT1G51950	5.5291	5.53781	5.64966	5.02947	5.17793	5.3119	5.57219	5.1731	-0.107215	0.0115288	protein_coding	indole-3-acetic acid inducible 18
AT1G52070	4.42605	4.23634	4.80127	3.84452	3.93893	3.55015	4.48789	3.77787	-0.248465	0.0249962	protein_coding	Mannose-binding lectin superfamily protein
AT1G52080	3.38015	3.5124	3.474	3.06004	3.33547	3.16332	3.45552	3.18628	-0.11703	0.0395152	protein_coding	actin binding protein family
AT1G52100	3.98639	3.58124	3.55191	3.25475	2.91198	2.59713	3.70651	2.92129	-0.343459	0.0291958	protein_coding	Mannose-binding lectin superfamily protein
AT1G52155	3.16153	3.18386	2.93713	2.54109	2.76076	2.52224	3.09417	2.60803	-0.246595	0.0114643	protein_coding
AT1G52200	4.84886	4.99798	5.07373	4.27016	4.17086	4.70604	4.97352	4.38235	-0.182561	0.0289081	protein_coding	PLAC8 family protein
AT1G52220	7.9297	7.95035	8.13907	7.64504	7.71173	7.6214	8.00637	7.65939	-0.0639195	0.00848436	protein_coding
AT1G52240	3.25931	3.29734	3.0912	2.24024	2.34076	2.92246	3.21595	2.50115	-0.362653	0.0322305	protein_coding	RHO guanyl-nucleotide exchange factor 11
AT1G52260	3.80399	3.77982	3.76319	3.28749	3.20764	3.49246	3.78233	3.32919	-0.184102	0.0061254	protein_coding	PDI-like 1-5
AT1G52280	5.05352	4.92481	4.98101	4.2031	4.23784	4.44728	4.98644	4.29607	-0.214992	0.00124309	protein_coding	RAB GTPase homolog G3D
AT1G52300	7.51705	7.58239	7.57295	7.06368	7.06137	7.13845	7.55746	7.08784	-0.0925567	0.000133446	protein_coding	Zinc-binding ribosomal protein family protein
AT1G52340	4.46756	4.50794	4.7226	4.18584	4.31741	4.20542	4.56603	4.23622	-0.108163	0.0208285	protein_coding	NAD(P)-binding Rossmann-fold superfamily protein
AT1G52347	3.1274	3.1389	3.07017	2.42816	2.56599	2.22445	3.11216	2.4062	-0.371159	0.00224165	other_rna	other RNA
AT1G52370	4.44002	4.37206	4.58112	3.95054	3.95892	4.14429	4.4644	4.01792	-0.152017	0.00718604	protein_coding	Ribosomal protein L22p/L17e family protein
AT1G52380	5.03523	4.94671	5.04168	4.61786	4.86487	4.64557	5.00787	4.70943	-0.0886448	0.0236658	protein_coding	NUP50 (Nucleoporin 50 kDa) protein
AT1G52420	6.24955	6.17776	6.27296	5.81567	6.00762	5.86401	6.23342	5.89576	-0.0803459	0.00631496	protein_coding	UDP-Glycosyltransferase superfamily protein
AT1G52500	3.88792	4.03017	3.87654	3.61869	3.69856	3.62364	3.93154	3.64696	-0.108399	0.00696968	protein_coding	MUTM homolog-1
AT1G52540	4.18193	3.99696	4.07958	3.38148	3.57448	3.72731	4.08616	3.56109	-0.198424	0.00982444	protein_coding	Protein kinase superfamily protein
AT1G52590	4.77363	4.64289	4.9583	4.06828	4.2702	4.18128	4.79161	4.17325	-0.199338	0.0046933	protein_coding	Putative thiol-disulphide oxidoreductase DCC
AT1G52600	5.06258	5.20302	5.31627	4.64969	4.81639	4.69755	5.19396	4.72121	-0.137677	0.00592816	protein_coding	Peptidase S24/S26A/S26B/S26C family protein
AT1G52696	0.273995	0.128238	0.167759	0	0	0	0.189998	0	#NUM!	0.0120086	pseudogene
AT1G52700	3.46457	3.18386	2.96018	2.33726	2.71448	2.59713	3.20287	2.54962	-0.329082	0.0236342	protein_coding	alpha/beta-Hydrolases superfamily protein
AT1G52730	5.03523	5.07956	4.99781	4.70528	4.66033	4.85844	5.03753	4.74135	-0.0874205	0.0100653	protein_coding	Transducin/WD40 repeat-like superfamily protein
AT1G52740	6.39647	6.34547	6.53135	5.64614	5.77373	5.68673	6.42443	5.7022	-0.17205	0.000420359	protein_coding	histone H2A protein 9
AT1G52760	5.64217	5.76935	5.66377	5.23229	5.20329	5.13469	5.69176	5.19009	-0.133117	0.000504825	protein_coding	lysophospholipase 2
AT1G52770	3.01991	2.18028	2.41032	1.76983	1.60067	1.90881	2.53684	1.75977	-0.527644	0.0431257	protein_coding	Phototropic-responsive NPH3 family protein
AT1G52870	7.18718	7.07631	7.34136	6.83915	6.93462	6.93514	7.20162	6.90297	-0.0611043	0.0229829	protein_coding	Peroxisomal membrane 22 kDa (Mpv17/PMP22) family protein
AT1G52930	4.72882	4.93799	4.97536	4.52481	4.40016	4.53562	4.88072	4.48686	-0.121389	0.0111007	protein_coding	Ribosomal RNA processing Brix domain protein
AT1G52980	6.51669	6.63445	6.55614	6.32169	6.22749	6.29644	6.56909	6.28187	-0.0644986	0.00299371	protein_coding	GTP-binding family protein
AT1G53000	5.07158	5.10706	5.17076	4.66223	4.69053	4.66311	5.11646	4.67196	-0.13112	0.000128348	protein_coding	Nucleotide-diphospho-sugar transferases superfamily protein
AT1G53030	3.43698	3.42769	3.69614	2.67085	2.51289	2.97957	3.52027	2.7211	-0.371495	0.00800136	protein_coding	Cytochrome C oxidase copper chaperone (COX17)
AT1G53035	3.46457	3.16903	3.50567	3.02163	2.89132	2.48328	3.37976	2.79874	-0.272141	0.0399867	protein_coding
AT1G53040	4.97893	5.07559	4.80127	4.55201	4.70835	4.73949	4.95193	4.66662	-0.0856139	0.0450357	protein_coding	Protein of unknown function (DUF616)
AT1G53110	3.59515	3.25583	3.37459	2.5944	2.89132	2.70266	3.40852	2.72946	-0.320531	0.00676038	protein_coding
AT1G53120	4.07857	4.15587	4.26681	3.66926	4.03622	3.71055	4.16708	3.80534	-0.131011	0.0478188	protein_coding	RNA-binding S4 domain-containing protein
AT1G53400	4.91035	4.964	5.0999	4.59188	4.71425	4.82766	4.99142	4.71126	-0.083336	0.0338993	protein_coding	Ubiquitin domain-containing protein
AT1G53460	4.0606	3.85589	4.10047	3.36624	3.5082	3.64145	4.00565	3.50529	-0.192501	0.0103591	protein_coding
AT1G53470	3.22744	3.22747	3.21131	2.78989	2.8491	2.92246	3.22208	2.85382	-0.175097	0.000682059	protein_coding	mechanosensitive channel of small conductance-like 4
AT1G53520	5.28008	5.38573	5.41964	4.43997	4.48532	4.57321	5.36182	4.4995	-0.252957	0.00011445	protein_coding	Chalcone-flavanone isomerase family protein
AT1G53530	3.05664	2.978	2.96018	2.64581	2.71448	2.63317	2.99827	2.66449	-0.170272	0.00101724	protein_coding	Peptidase S24/S26A/S26B/S26C family protein
AT1G53541	1.8114	1.84913	1.98532	1.14082	0.892144	1.15344	1.88195	1.06214	-0.825258	0.0012125	protein_coding
AT1G53542	2.3738	1.60648	1.93967	0.907977	1.12228	1.33945	1.97332	1.12324	-0.812961	0.0288938	protein_coding
AT1G53590	5.3921	5.41432	5.28923	5.19394	5.20747	5.22601	5.36522	5.20914	-0.0425904	0.0169941	protein_coding	Calcium-dependent lipid-binding (CaLB domain) family protein
AT1G53620	0.273995	0.246003	0.167759	0.149977	0	0	0.229252	0.0499923	-2.19716	0.0389413	protein_coding
AT1G53640	1.03264	1.14304	1.38021	0.409966	0.892144	0.385277	1.1853	0.562463	-1.07542	0.0327077	protein_coding
AT1G53645	4.71739	5.00635	5.00337	4.57209	4.61065	4.49703	4.90904	4.55992	-0.106431	0.0262762	protein_coding	hydroxyproline-rich glycoprotein family protein
AT1G53680	1.8114	1.88588	2.02956	1.67402	1.43929	1.33945	1.90895	1.48425	-0.36304	0.0227999	protein_coding	glutathione S-transferase TAU 28
AT1G53708	0.504166	0.723086	0.578456	0	0.279748	0.385277	0.601902	0.221675	-1.44108	0.0446919	protein_coding	ROTUNDIFOLIA like 9
AT1G53750	7.31396	7.45748	7.38085	7.16902	7.17895	7.20955	7.3841	7.18584	-0.0392645	0.0101272	protein_coding	regulatory particle triple-A 1A
AT1G53760	3.73768	3.95434	3.78916	3.45539	2.97223	3.41176	3.82706	3.27979	-0.222631	0.0309066	protein_coding
AT1G53800	5.61779	5.45769	5.40711	5.05347	5.13464	5.10932	5.4942	5.09915	-0.107654	0.00433935	protein_coding
AT1G53850	5.60545	5.71422	5.7323	5.32589	5.34294	5.42929	5.68399	5.36604	-0.0830464	0.00335494	protein_coding	20S proteasome alpha subunit E1
AT1G53910	6.93437	6.8363	6.87916	6.41355	6.61768	6.60848	6.88328	6.54657	-0.0723566	0.00964022	protein_coding	related to AP2 12
AT1G54010	6.71497	6.71708	6.51393	6.49466	6.29687	6.24351	6.64866	6.34501	-0.0674413	0.0406874	protein_coding	GDSL-like Lipase/Acylhydrolase superfamily protein
AT1G54060	4.94994	5.06361	5.19524	4.4031	4.38546	4.65436	5.0696	4.48097	-0.178059	0.00629245	protein_coding	6B-interacting protein 1-like 1
AT1G54100	6.34914	6.53961	6.43183	6.04361	6.2398	6.16105	6.44019	6.14815	-0.0669503	0.0211607	protein_coding	aldehyde dehydrogenase 7B4
AT1G54180	2.77742	2.75775	3.04884	2.27331	2.53969	2.17641	2.86134	2.3298	-0.296482	0.020801	protein_coding	BREVIS RADIX-like 3
AT1G54210	3.56996	3.18386	3.30429	2.69546	2.8491	2.76895	3.35271	2.77117	-0.274832	0.00895866	protein_coding	Ubiquitin-like superfamily protein
AT1G54260	3.71488	3.61447	3.75002	3.25475	3.17383	3.00729	3.69313	3.14529	-0.231649	0.00277955	protein_coding	winged-helix DNA-binding transcription factor family protein
AT1G54290	4.24694	4.11775	4.13125	3.4115	3.74535	3.45267	4.16531	3.53651	-0.2361	0.00507663	protein_coding	Translation initiation factor SUI1 family protein
AT1G54340	5.53561	5.62192	5.64966	5.24067	5.41345	5.37179	5.6024	5.34197	-0.0686727	0.0139635	protein_coding	isocitrate dehydrogenase
AT1G54380	4.18193	4.11775	4.05838	3.70605	3.66244	3.85488	4.11935	3.74113	-0.138945	0.00520117	protein_coding	spliceosome protein-related
AT1G54410	9.97408	9.99463	10.1481	9.42947	9.41205	9.6757	10.0389	9.50574	-0.0787372	0.00624046	protein_coding	dehydrin family protein
AT1G54460	5.08052	5.13022	5.20492	4.8104	4.94222	4.98236	5.13855	4.91166	-0.0651519	0.0230533	protein_coding	TPX2 (targeting protein for Xklp2) protein family
AT1G54520	6.75603	6.63849	6.75865	6.15426	6.39642	6.30205	6.71772	6.28425	-0.0962329	0.00583938	protein_coding
AT1G54570	4.76256	4.70591	4.76901	4.31055	4.50585	4.61886	4.74583	4.47842	-0.08367	0.0441813	protein_coding	Esterase/lipase/thioesterase family protein
AT1G54580	6.77268	6.99769	7.02698	6.29678	6.33274	6.5625	6.93245	6.39734	-0.115894	0.00983605	protein_coding	acyl carrier protein 2
AT1G54630	6.54443	6.85669	6.81108	6.23307	6.17719	6.39943	6.7374	6.2699	-0.103751	0.0166785	protein_coding	acyl carrier protein 3
AT1G54660	4.38332	4.12546	4.20062	3.65678	3.79067	3.99995	4.23646	3.8158	-0.150876	0.0287542	pseudogene
AT1G54690	4.79553	4.96971	4.85143	4.41796	4.42192	4.60077	4.87222	4.48022	-0.121011	0.00775973	protein_coding	gamma histone variant H2AX
AT1G54770	3.84656	4.27841	4.21026	3.64419	3.69856	3.72731	4.11175	3.69002	-0.156122	0.0363815	protein_coding	Fcf2 pre-rRNA processing protein
AT1G54850	2.82077	3.10812	3.32219	2.62033	2.40045	2.63317	3.08369	2.55132	-0.273417	0.0313256	protein_coding	HSP20-like chaperones superfamily protein
AT1G54890	2.58968	2.71754	2.53834	2.24024	2.24632	2.22445	2.61518	2.237	-0.225346	0.00213961	protein_coding	Late embryogenesis abundant (LEA) protein-related
AT1G54990	5.29553	5.37284	5.51997	4.60493	4.87542	4.81203	5.39612	4.76413	-0.179709	0.00382463	protein_coding	alpha/beta-Hydrolases superfamily protein
AT1G55040	2.86286	3.01165	2.68386	2.48573	2.48559	2.44324	2.85279	2.47152	-0.206975	0.016406	protein_coding	zinc finger (Ran-binding) family protein
AT1G55140	5.05352	5.05959	4.98101	4.68699	4.73178	4.70604	5.03137	4.70827	-0.0957558	0.000339705	protein_coding	Ribonuclease III family protein
AT1G55150	4.7514	4.60482	4.73601	4.18584	4.36313	4.44728	4.69741	4.33208	-0.116804	0.0153606	protein_coding	DEA(D/H)-box RNA helicase family protein
AT1G55160	4.52111	4.71104	4.56618	4.35757	4.30965	4.2755	4.59944	4.31424	-0.0923523	0.0100543	protein_coding
AT1G55170	3.43698	3.58124	3.39164	2.89986	3.10373	2.66833	3.46995	2.89064	-0.263526	0.0137709	protein_coding
AT1G55205	2.48577	2.42467	2.50738	1.81545	1.83503	1.58001	2.47261	1.7435	-0.504048	0.00104231	protein_coding
AT1G55260	6.11671	6.13832	6.21187	5.91593	5.95385	6.06867	6.15564	5.97948	-0.0418871	0.0313815	protein_coding	Bifunctional inhibitor/lipid-transfer protein/seed storage 2S albumin superfamily protein
AT1G55330	6.83744	6.85322	6.96923	5.55158	5.87714	5.86779	6.88663	5.76551	-0.256351	0.000615541	protein_coding	arabinogalactan protein 21
AT1G55340	5.52255	5.41117	5.61015	5.05347	5.02514	5.13469	5.51462	5.0711	-0.120963	0.0025938	protein_coding	Protein of unknown function (DUF1639)
AT1G55360	6.96126	7.07134	7.13155	6.67716	6.78098	6.75367	7.05471	6.73727	-0.0664234	0.00567805	protein_coding	Protein of Unknown Function (DUF239)
AT1G55370	4.95967	5.11482	4.89394	4.60493	4.67249	4.38524	4.98948	4.55422	-0.131685	0.0160539	protein_coding	NDH-dependent cyclic electron flow 5
AT1G55460	5.03523	5.03526	5.23829	4.53166	4.72887	4.76813	5.10293	4.67622	-0.125983	0.0128352	protein_coding	DNA/RNA-binding protein Kin17, conserved region
AT1G55480	7.72815	7.79175	7.93103	7.60745	7.54652	7.48508	7.81698	7.54635	-0.050832	0.0176714	protein_coding	protein containing PDZ domain, a K-box domain, and a TPR region
AT1G55490	9.56052	9.53432	9.57427	9.29906	9.17012	9.24815	9.55637	9.23911	-0.0487083	0.00127701	protein_coding	chaperonin 60 beta
AT1G55500	5.48261	5.47286	5.67774	5.21111	5.31607	5.08351	5.54441	5.20356	-0.091533	0.022798	protein_coding	evolutionarily conserved C-terminal region 4
AT1G55520	4.8171	4.964	5.10508	4.55201	4.5592	4.52607	4.96206	4.54576	-0.126418	0.00764597	protein_coding	TATA binding protein 2
AT1G55850	6.72499	6.86016	6.96923	6.19366	6.35742	6.515	6.85146	6.35536	-0.108437	0.0131094	protein_coding	cellulose synthase like E1
AT1G55880	3.82544	3.72001	3.87654	3.59272	3.53508	3.71055	3.80733	3.61278	-0.0756683	0.04827	protein_coding	Pyridoxal-5'-phosphate-dependent enzyme family protein
AT1G55910	4.53419	4.62126	4.7226	4.30256	4.02678	3.92924	4.62601	4.08619	-0.179012	0.0122386	protein_coding	zinc transporter 11 precursor
AT1G55930	4.34671	4.35578	4.32122	4.15954	4.03151	4.10634	4.34123	4.09913	-0.0827873	0.00328231	protein_coding	CBS domain-containing protein / transporter associated domain-containing protein
AT1G56045	6.70777	7.03601	6.77823	5.14565	5.76524	5.81386	6.84067	5.57491	-0.295188	0.00593152	protein_coding	Ribosomal protein L41 family
AT1G56050	5.70714	5.81533	5.61378	5.0864	5.17366	5.27246	5.71208	5.17751	-0.14176	0.00251686	protein_coding	GTP-binding protein-related
AT1G56070	9.7739	9.88643	9.80656	9.58984	9.65579	9.51448	9.8223	9.5867	-0.0350258	0.0111143	protein_coding	Ribosomal protein S5/Elongation factor G/III/V family protein
AT1G56110	6.8135	7.03601	6.84165	6.40611	6.38723	6.50288	6.89705	6.43207	-0.100695	0.00408678	protein_coding	homolog of nucleolar protein NOP56
AT1G56165	0.702618	0.456105	0.578456	0	0.279748	0.205462	0.57906	0.161737	-1.84006	0.0191111	other_rna	other RNA
AT1G56190	7.92039	8.06246	8.03269	7.63951	7.68197	7.52938	8.00518	7.61695	-0.0717203	0.00347046	protein_coding	Phosphoglycerate kinase family protein
AT1G56200	6.71927	6.69006	7.05468	6.19582	6.31152	6.13301	6.82134	6.21345	-0.13466	0.00900776	protein_coding	embryo defective 1303
AT1G56230	4.67077	4.62126	4.61055	4.31055	4.5592	4.40622	4.63419	4.42532	-0.0665347	0.0491002	protein_coding	Protein of unknown function (DUF1399)
AT1G56290	4.26275	4.4292	4.47312	4.21166	4.10959	3.95794	4.38836	4.09306	-0.100501	0.0390221	protein_coding	CwfJ-like family protein
AT1G56320	2.77742	2.65504	3.21131	2.42816	2.30996	2.44324	2.88126	2.39379	-0.267405	0.048693	protein_coding
AT1G56330	6.92447	7.1242	7.00568	6.50339	6.47834	6.60622	7.01812	6.52932	-0.104152	0.00220709	protein_coding	secretion-associated RAS 1B
AT1G56340	7.66785	7.8041	7.62119	7.53899	7.51057	7.53534	7.69771	7.5283	-0.032106	0.0381302	protein_coding	calreticulin 1a
AT1G56345	2.3738	2.56725	2.68386	2.13622	2.21341	1.78613	2.54164	2.04526	-0.313477	0.0358383	protein_coding	Pseudouridine synthase family protein
AT1G56420	2.77742	2.85364	3.04884	1.5714	2.53969	2.12671	2.8933	2.07927	-0.47664	0.0493931	protein_coding
AT1G56423	4.2148	4.10222	4.27602	3.56628	3.80178	3.85488	4.19768	3.74098	-0.166176	0.0111052	protein_coding
AT1G56430	4.13118	4.4104	4.30331	3.76537	3.88771	3.62364	4.28163	3.75891	-0.187846	0.00939639	protein_coding	nicotianamine synthase 4
AT1G56450	6.20934	6.40365	6.45026	5.96988	6.0148	6.11401	6.35441	6.0329	-0.0749086	0.0195283	protein_coding	20S proteasome beta subunit G1
AT1G56500	7.49714	7.41017	7.40887	7.21283	7.23638	7.18168	7.43872	7.2103	-0.0449966	0.0023463	protein_coding	haloacid dehalogenase-like hydrolase family protein
AT1G56590	4.30915	4.29217	4.22936	4.02038	4.07337	4.16906	4.27689	4.0876	-0.0653076	0.0191058	protein_coding	Clathrin adaptor complexes medium subunit family protein
AT1G56610	3.69172	3.79921	3.72333	3.39657	3.61284	3.49246	3.73809	3.50062	-0.0946895	0.0277482	protein_coding	Protein with RNI-like/FBD-like domains
AT1G56680	1.72276	2.15038	1.93967	1.06731	1.1915	1.42417	1.93761	1.22766	-0.658364	0.0118032	protein_coding	Chitinase family protein
AT1G56700	5.85	5.81055	5.89958	5.24901	5.47026	5.56608	5.85338	5.42845	-0.108729	0.012018	protein_coding	Peptidase C15, pyroglutamyl peptidase I-like
AT1G57610	4.70588	4.59375	4.66064	3.48392	3.75681	3.69358	4.65342	3.64477	-0.352465	0.000340582	protein_coding	Protein of unknown function (DUF607)
AT1G57660	6.85535	7.04111	6.9432	6.15111	6.21923	6.28892	6.94655	6.21975	-0.15944	0.000404846	protein_coding	Translation protein SH3-like family protein
AT1G57670	0.273995	0.354875	0.318028	0	0	0	0.315633	0	#NUM!	0.000174177	protein_coding	Toll-Interleukin-Resistance (TIR) domain family protein
AT1G57765	4.2148	4.08256	4.32122	3.60576	3.56147	3.83954	4.20619	3.66892	-0.197159	0.00826084	protein_coding
AT1G57770	5.34091	5.3631	5.53923	5.17219	5.20329	5.12839	5.41441	5.16795	-0.0672116	0.0206148	protein_coding	FAD/NAD(P)-binding oxidoreductase family protein
AT1G57860	6.08074	6.39571	6.26102	5.32028	5.36932	5.59528	6.24582	5.4283	-0.202393	0.00278162	protein_coding	Translation protein SH3-like family protein
AT1G58025	4.74015	4.86623	4.95256	4.31055	4.47147	4.66311	4.85298	4.48171	-0.114823	0.0356299	protein_coding	DNA-binding bromodomain-containing protein
AT1G58180	5.87078	5.65157	5.94649	5.33766	5.42067	5.40344	5.82294	5.38726	-0.112198	0.00905831	protein_coding	beta carbonic anhydrase 6
AT1G58235	3.93799	4.05862	4.05303	3.49096	3.79067	3.43236	4.01655	3.57133	-0.169493	0.0194036	protein_coding
AT1G58280	4.3977	4.50794	4.68159	4.00077	4.10959	3.85488	4.52908	3.98841	-0.183402	0.00815748	protein_coding	Phosphoglycerate mutase family protein
AT1G58380	5.58152	5.80258	5.63363	4.74413	4.97365	5.00371	5.67257	4.90717	-0.209113	0.00192995	protein_coding	Ribosomal protein S5 family protein
AT1G58400	3.34584	3.09295	3.07017	2.45233	2.72222	2.89897	3.16966	2.69117	-0.236091	0.0381597	protein_coding	Disease resistance protein (CC-NBS-LRR class) family
AT1G58410	2.48577	2.56725	2.79056	2.17174	2.30996	2.22445	2.61453	2.23538	-0.22603	0.0190007	protein_coding	Disease resistance protein (CC-NBS-LRR class) family
AT1G58602	7.97306	7.96752	7.99514	7.11118	7.40633	7.32187	7.97857	7.27979	-0.132233	0.00137181	protein_coding	LRR and NB-ARC domains-containing disease resistance protein
AT1G58643	0.432193	0.776517	0.928943	0.102187	0.0998801	0.267312	0.712551	0.15646	-2.1872	0.0239858	protein_coding	Inositol-pentakisphosphate 2-kinase family protein
AT1G58684	6.55516	6.68005	6.56554	5.92417	6.00038	6.14004	6.60025	6.02153	-0.132389	0.00150366	protein_coding	Ribosomal protein S5 family protein
AT1G58936	0.640098	0.776517	0.928943	0.102187	0.0998801	0.267312	0.781853	0.15646	-2.3211	0.00335347	protein_coding	Inositol-pentakisphosphate 2-kinase family protein
AT1G58983	6.55194	6.68657	6.57116	5.92678	6.0064	6.14004	6.60323	6.0244	-0.132352	0.00152439	protein_coding	Ribosomal protein S5 family protein
AT1G59312	0.432193	0.776517	0.928943	0.102187	0.0998801	0.267312	0.712551	0.15646	-2.1872	0.0239858	protein_coding	Inositol-pentakisphosphate 2-kinase family protein
AT1G59359	6.54333	6.67261	6.54378	5.92417	5.99838	6.13744	6.58657	6.02	-0.129765	0.00171944	protein_coding	Ribosomal protein S5 family protein
AT1G59560	3.1274	2.81605	2.81605	2.54109	2.48559	2.70266	2.91983	2.57644	-0.180504	0.0486735	protein_coding	E3 Ubiquitin ligase family protein
AT1G59600	4.02397	4.28531	4.34767	3.65678	3.56147	3.62364	4.21898	3.61396	-0.223313	0.00419822	protein_coding	ZCW7
AT1G59650	4.48114	4.20032	4.49695	4.09627	4.02678	4.02729	4.3928	4.05011	-0.117179	0.025845	protein_coding	Protein of unknown function (DUF1336)
AT1G59700	4.67077	4.8195	4.63938	4.53166	4.42192	4.36395	4.70989	4.43918	-0.0854001	0.021795	protein_coding	glutathione S-transferase TAU 16
AT1G59760	5.69554	5.68323	5.5955	5.39888	5.42067	5.26673	5.65809	5.3621	-0.0775191	0.00675045	protein_coding	RNA helicase, ATP-dependent, SK12/DOB1 protein
AT1G59830	5.07158	5.26013	5.16581	4.72334	5.00124	4.84313	5.16584	4.8559	-0.0892627	0.0332144	protein_coding	protein phosphatase 2A-2
AT1G59840	4.7514	4.68521	4.8698	4.15067	4.1794	4.45737	4.7688	4.26248	-0.161933	0.010558	protein_coding	cofactor assembly of complex C
AT1G59850	1.52725	1.69198	1.5108	1.21077	1.1915	1.24944	1.57668	1.21724	-0.373276	0.00397744	protein_coding	ARM repeat superfamily protein
AT1G59880	0.0591203	0.052671	0.0351488	0	0	0	0.04898	0	#NUM!	0.00239153	pre_trna	pre-tRNA
AT1G59940	1.72276	1.99083	1.76748	0.98984	1.04957	1.15344	1.82703	1.06429	-0.779611	0.00134322	protein_coding	response regulator 3
AT1G59960	5.34091	5.56072	5.51609	4.63068	4.83273	4.92899	5.47257	4.79747	-0.189947	0.00364217	protein_coding	NAD(P)-linked oxidoreductase superfamily protein
AT1G59990	5.46222	5.44235	5.32073	5.00014	4.72596	5.21417	5.40843	4.98009	-0.119039	0.0444178	protein_coding	DEA(D/H)-box RNA helicase family protein
AT1G60030	1.8949	1.7329	2.71129	0.98984	1.25755	0.939853	2.11303	1.06241	-0.991969	0.0299487	protein_coding	nucleobase-ascorbate transporter 7
AT1G60095	2.66297	2.55589	2.30626	1.67402	1.65069	1.5042	2.50838	1.60964	-0.64002	0.00161012	protein_coding	Mannose-binding lectin superfamily protein
AT1G60110	2.66297	2.46165	2.26984	1.98473	1.65069	1.96645	2.46482	1.86729	-0.400537	0.018994	protein_coding	Mannose-binding lectin superfamily protein
AT1G60170	5.78762	5.74122	5.85263	5.46774	5.56893	5.43354	5.79383	5.49007	-0.0776912	0.0042601	protein_coding	pre-mRNA processing ribonucleoprotein binding region-containing protein
AT1G60230	4.29385	4.40408	4.29427	4.25369	4.17086	4.18128	4.33073	4.20194	-0.043555	0.0457883	protein_coding	Radical SAM superfamily protein
AT1G60420	5.71865	5.90981	5.90849	5.33766	5.5449	5.65202	5.84565	5.51153	-0.0849113	0.0406195	protein_coding	DC1 domain-containing protein
AT1G60430	3.69172	3.69951	3.68235	3.42628	3.43872	3.41176	3.69119	3.42559	-0.107735	8.70099e-06	protein_coding	actin-related protein C3
AT1G60440	4.86965	4.73138	4.8637	4.10548	4.22138	4.28686	4.82158	4.20457	-0.197545	0.000896027	protein_coding	pantothenate kinase 1
AT1G60480	1.00734	0.776517	0.881449	0.0769364	0	0.205462	0.888436	0.0941327	-3.2385	0.000897649	pseudogene
AT1G60600	5.76377	5.56072	5.65673	5.39888	5.38418	5.39821	5.66041	5.39376	-0.0696165	0.0105622	protein_coding	UbiA prenyltransferase family protein
AT1G60650	3.82544	3.87429	3.92419	3.36624	3.53508	3.43236	3.87464	3.44456	-0.169742	0.00163038	protein_coding	RNA-binding (RRM/RBD/RNP motifs) family protein with retrovirus zinc finger-like domain
AT1G60660	4.27838	4.50203	4.51263	3.73007	3.87725	3.65904	4.43101	3.75545	-0.23865	0.00248612	protein_coding	cytochrome B5-like protein
AT1G60680	4.46073	4.27841	4.35203	3.87715	3.77947	4.05412	4.36372	3.90358	-0.160761	0.00877238	protein_coding	NAD(P)-linked oxidoreductase superfamily protein
AT1G60740	2.34439	2.44943	2.42696	1.90257	1.90553	2.12671	2.40693	1.97827	-0.282951	0.00606715	protein_coding	Thioredoxin superfamily protein
AT1G60770	5.16705	5.3696	5.26167	4.75295	4.74335	4.81203	5.26611	4.76944	-0.142916	0.00134398	protein_coding	Tetratricopeptide repeat (TPR)-like superfamily protein
AT1G60780	6.79867	6.86822	6.82291	6.55809	6.62942	6.54723	6.82993	6.57825	-0.0541681	0.001562	protein_coding	Clathrin adaptor complexes medium subunit family protein
AT1G60850	3.92812	4.11001	3.81467	3.57956	3.42442	3.74389	3.95093	3.58262	-0.141176	0.0432325	protein_coding	DNA-directed RNA polymerase family protein
AT1G60870	5.92641	6.06209	6.10738	5.23648	5.67144	5.63435	6.03196	5.51409	-0.129504	0.0256994	protein_coding	maternal effect embryo arrest 9
AT1G60960	3.19486	3.54723	3.75002	3.04096	2.93234	2.89304	3.49737	2.95545	-0.242895	0.0321715	protein_coding	iron regulated transporter 3
AT1G60989	3.09245	3.22747	3.37459	2.51367	2.76076	2.59713	3.2315	2.62386	-0.300517	0.00509197	protein_coding	SCR-like 7
AT1G60990	4.84886	4.99798	4.90585	4.63068	4.79431	4.61886	4.91756	4.68128	-0.0710399	0.0296273	protein_coding	Glycine cleavage T-protein family
AT1G61150	5.6482	5.76195	5.62464	5.32194	5.37305	5.45971	5.67826	5.3849	-0.07653	0.00738154	protein_coding	LisH and RanBPM domains containing protein
AT1G61190	6.67912	6.73639	6.76766	6.54079	6.65912	6.572	6.72772	6.59064	-0.0296992	0.0353982	protein_coding	LRR and NB-ARC domains-containing disease resistance protein
AT1G61350	4.54716	4.49015	4.61781	3.82234	4.12736	3.98608	4.5517	3.97859	-0.194148	0.00388777	protein_coding	ARM repeat superfamily protein
AT1G61370	2.43087	2.69701	2.59832	2.27331	2.10994	1.65204	2.5754	2.01176	-0.356335	0.0489613	protein_coding	S-locus lectin protein kinase family protein
AT1G61415	0.273995	0.246003	0.45411	0	0	0	0.324703	0	#NUM!	0.0075994	protein_coding
AT1G61490	2.24159	2.11985	2.02956	1.85967	1.7458	1.65204	2.13034	1.7525	-0.281664	0.0117007	protein_coding	S-locus lectin protein kinase family protein
AT1G61570	4.62259	4.47816	4.80127	3.48392	3.32009	3.67641	4.63401	3.49347	-0.407597	0.00120385	protein_coding	translocase of the inner mitochondrial membrane 13
AT1G61580	5.44154	5.24075	5.2983	4.51793	4.59796	4.69755	5.32687	4.60448	-0.210249	0.000799258	protein_coding	R-protein L3 B
AT1G61667	3.22744	3.04453	3.39164	2.20639	2.45776	2.73618	3.2212	2.46678	-0.38497	0.0145614	protein_coding	Protein of unknown function, DUF538
AT1G61670	5.11576	5.20484	5.34719	4.65598	4.93719	4.71447	5.2226	4.76921	-0.131016	0.0141517	protein_coding	Lung seven transmembrane receptor family protein
AT1G61740	7.10847	7.00606	7.07197	6.60268	6.6216	6.44829	7.06217	6.55753	-0.106959	0.00128092	protein_coding	Sulfite exporter TauE/SafE family protein
AT1G61780	5.20844	5.22291	5.20009	4.4031	4.70244	4.82766	5.21048	4.6444	-0.165925	0.0109208	protein_coding	postsynaptic protein-related
AT1G61790	6.16377	6.21254	6.0892	5.98243	5.96378	6.01505	6.15517	5.98709	-0.0399442	0.0124016	protein_coding	Oligosaccharyltransferase complex/magnesium transporter family protein
AT1G61820	4.2148	4.31593	4.2482	3.87715	3.8981	3.92924	4.25965	3.9015	-0.126706	0.000427436	protein_coding	beta glucosidase 46
AT1G61870	5.22467	5.28957	5.2663	4.7588	4.92199	4.81203	5.26018	4.83094	-0.122809	0.00114624	protein_coding	pentatricopeptide repeat 336
AT1G61980	3.46457	3.41517	3.59671	2.83489	2.93234	2.44324	3.49215	2.73682	-0.351615	0.0089645	protein_coding	Mitochondrial transcription termination factor family protein
AT1G61990	4.07857	4.13694	4.04227	3.59272	3.6254	3.13846	4.08592	3.45219	-0.243149	0.0165117	protein_coding	Mitochondrial transcription termination factor family protein
AT1G62010	2.25239	2.49772	2.30626	1.98473	2.07373	1.96645	2.35213	2.00831	-0.227986	0.013482	protein_coding	Mitochondrial transcription termination factor family protein
AT1G62040	4.87993	5.09534	5.17076	4.52481	4.6965	4.57321	5.04868	4.59817	-0.134845	0.0111636	protein_coding	Ubiquitin-like superfamily protein
AT1G62045	2.18763	2.23828	2.34179	1.67402	1.38121	1.15344	2.2559	1.40289	-0.685298	0.00561298	protein_coding
AT1G62110	2.82077	2.87207	2.93713	2.24024	1.99847	2.02187	2.87666	2.08686	-0.463059	0.000713951	protein_coding	Mitochondrial transcription termination factor family protein
AT1G62180	8.18222	8.1557	8.40619	7.65919	7.86459	7.99822	8.24804	7.84066	-0.0730748	0.0323658	protein_coding	5'adenylylphosphosulfate reductase 2
AT1G62305	2.94352	3.01165	2.91372	2.56799	2.76076	2.48328	2.95629	2.60401	-0.183054	0.0155262	protein_coding	Core-2/I-branching beta-1,6-N-acetylglucosaminyltransferase family protein
AT1G62370	2.90375	2.44943	2.88991	2.13622	2.14526	2.40205	2.7477	2.22785	-0.302573	0.039595	protein_coding	RING/U-box superfamily protein
AT1G62380	8.60043	8.62386	8.92624	8.42031	8.31635	8.45737	8.71684	8.39801	-0.0537586	0.0478605	protein_coding	ACC oxidase 2
AT1G62390	6.9924	7.16589	7.01809	6.64436	6.71125	6.5994	7.05879	6.65167	-0.0857056	0.00296582	protein_coding	Octicosapeptide/Phox/Bem1p (PB1) domain-containing protein / tetratricopeptide repeat (TPR)-containing protein
AT1G62400	2.25239	2.39947	2.47575	2.06247	2.17974	2.02187	2.37587	2.08803	-0.186316	0.0235812	protein_coding	Protein kinase superfamily protein
AT1G62480	7.87033	7.87808	8.02963	7.38345	7.32761	7.33861	7.92602	7.34989	-0.108873	0.000456223	protein_coding	Vacuolar calcium-binding protein-related
AT1G62600	4.44696	4.69818	4.71245	4.29453	4.22138	4.40622	4.6192	4.30738	-0.100832	0.0373223	protein_coding	Flavin-binding monooxygenase family protein
AT1G62630	4.73075	4.72546	4.85654	4.46165	4.52943	4.2755	4.77092	4.4222	-0.109503	0.0161206	protein_coding	Disease resistance protein (CC-NBS-LRR class) family
AT1G62640	5.54211	5.6622	5.72223	5.36859	5.26881	5.22601	5.64218	5.28781	-0.0935826	0.00637645	protein_coding	3-ketoacyl-acyl carrier protein synthase III
AT1G62730	3.32099	3.12359	3.2304	2.42816	2.45776	2.73618	3.22499	2.5407	-0.344069	0.00381372	protein_coding	Terpenoid synthases superfamily protein
AT1G62740	6.02701	6.09189	6.11253	5.82963	5.95882	5.97348	6.07714	5.92065	-0.0376388	0.0406243	protein_coding	stress-inducible protein, putative
AT1G62770	4.3977	4.14832	4.39071	3.98089	3.9884	3.94366	4.31225	3.97098	-0.118944	0.0147988	protein_coding	Plant invertase/pectin methylesterase inhibitor superfamily protein
AT1G62780	6.97332	6.90673	7.13788	6.55809	6.50067	6.62424	7.00597	6.561	-0.0946699	0.00454189	protein_coding
AT1G62790	4.94014	5.37284	5.20009	4.77043	4.81639	4.83542	5.17103	4.80741	-0.105191	0.0460178	protein_coding	Bifunctional inhibitor/lipid-transfer protein/seed storage 2S albumin superfamily protein
AT1G63000	6.09921	6.29512	6.39001	6.00229	5.96378	5.77002	6.26145	5.91203	-0.082843	0.0353282	protein_coding	nucleotide-rhamnose synthase/epimerase-reductase
AT1G63050	3.92812	3.81835	3.72333	3.18695	3.48081	3.51194	3.82327	3.39323	-0.172145	0.0226324	protein_coding	MBOAT (membrane bound O-acyl transferase) family protein
AT1G63070	1.27009	1.09864	1.21378	0.865236	1.0118	0.88112	1.19417	0.919384	-0.377271	0.0160311	protein_coding	pentatricopeptide (PPR) repeat-containing protein
AT1G63090	4.84886	4.73138	4.98663	4.31055	4.27817	4.45737	4.85562	4.3487	-0.159072	0.0053121	protein_coding	phloem protein 2-A11
AT1G63150	2.5298	2.31655	2.48118	1.94424	1.84924	2.10993	2.44251	1.9678	-0.311779	0.00893621	protein_coding	Tetratricopeptide repeat (TPR)-like superfamily protein
AT1G63160	2.94352	3.2698	3.00519	2.3682	2.71448	2.66833	3.07284	2.58367	-0.250149	0.0295705	protein_coding	replication factor C 2
AT1G63170	5.13306	5.13405	5.15086	4.7588	4.90148	4.71447	5.13932	4.79158	-0.101076	0.00358555	protein_coding	Zinc finger, C3HC4 type (RING finger) family protein
AT1G63220	4.86965	4.93799	5.00614	3.84452	4.03622	4.2755	4.93793	4.05208	-0.285242	0.00247657	protein_coding	Calcium-dependent lipid-binding (CaLB domain) family protein
AT1G63290	5.05352	5.04748	4.97536	4.83276	4.91689	4.82766	5.02545	4.85911	-0.0485631	0.012227	protein_coding	Aldolase-type TIM barrel family protein
AT1G63295	2.90375	2.56725	3.24923	2.17174	2.07373	2.40205	2.90674	2.21584	-0.391549	0.034646	protein_coding	Remorin family protein
AT1G63300	4.33928	4.31256	4.48111	3.99087	4.16226	3.95794	4.37765	4.03702	-0.116864	0.0142971	protein_coding	Myosin heavy chain-related protein
AT1G63310	3.19486	3.4767	2.86571	2.67085	2.42939	2.12671	3.17909	2.40898	-0.400189	0.0312049	protein_coding
AT1G63460	4.95967	5.11095	5.00337	4.28645	4.33282	4.25252	5.02466	4.2906	-0.227848	0.000131443	protein_coding	glutathione peroxidase 8
AT1G63500	5.68971	5.62192	5.57699	5.21111	5.28869	5.37711	5.62954	5.2923	-0.0891207	0.00437659	protein_coding	Protein kinase protein with tetratricopeptide repeat domain
AT1G63660	5.026	5.25838	5.0089	4.89782	4.70835	4.80414	5.09776	4.80344	-0.0857952	0.0389671	protein_coding	GMP synthase (glutamine-hydrolyzing), putative / glutamine amidotransferase, putative
AT1G63680	6.01306	5.99428	5.76865	5.62067	5.70437	5.49441	5.92533	5.60648	-0.0797996	0.0327109	protein_coding	acid-amino acid ligases;ligases;ATP binding;ATP binding;ligases
AT1G63690	6.06356	6.09777	6.01961	5.82685	5.95136	5.91247	6.06032	5.89689	-0.0394382	0.0193547	protein_coding	SIGNAL PEPTIDE PEPTIDASE-LIKE 2
AT1G63780	4.56	4.74144	4.55108	4.15954	4.22138	4.30931	4.61751	4.23008	-0.12643	0.00690438	protein_coding	Ribosomal RNA processing Brix domain protein
AT1G63810	4.89014	4.95539	5.06843	4.50406	4.6965	4.71447	4.97132	4.63834	-0.100019	0.017374	protein_coding
AT1G63970	6.32676	6.44118	6.45229	5.88149	5.92873	5.73313	6.40674	5.84779	-0.131701	0.00142881	protein_coding	isoprenoid F
AT1G63980	6.64283	6.62089	6.75041	6.46812	6.42005	6.44069	6.67137	6.44295	-0.0502617	0.00572851	protein_coding	D111/G-patch domain-containing protein
AT1G64040	6.0815	5.97735	6.15059	5.32589	5.54159	5.53308	6.06981	5.46685	-0.150942	0.00224171	protein_coding	type one serine/threonine protein phosphatase 3
AT1G64090	6.2336	6.20891	6.32493	5.46119	5.6284	5.65641	6.25581	5.582	-0.164415	0.000666493	protein_coding	Reticulan like protein B3
AT1G64190	6.89181	6.83454	6.89942	6.44835	6.62473	6.43559	6.87526	6.50289	-0.0803317	0.00443841	protein_coding	6-phosphogluconate dehydrogenase family protein
AT1G64200	4.70588	4.4104	4.57367	4.32639	4.28611	4.34234	4.56332	4.31828	-0.0796258	0.0481177	protein_coding	vacuolar H+-ATPase subunit E isoform 3
AT1G64220	1.17307	1.46791	1.79338	0.524271	0.513962	0.68905	1.47812	0.575761	-1.36022	0.00863435	protein_coding	translocase of outer membrane 7 kDa subunit 2
AT1G64260	0.504166	0.550696	0.45411	0.28582	0.146644	0.205462	0.502991	0.212642	-1.2421	0.00407609	protein_coding	MuDR family transposase
AT1G64330	5.92144	5.63006	5.61741	5.23648	5.38418	5.48458	5.72297	5.36842	-0.0922681	0.0445677	protein_coding	myosin heavy chain-related
AT1G64350	3.98639	4.05459	3.83973	3.69389	3.22425	3.56888	3.96024	3.49567	-0.180017	0.0393461	protein_coding	Transducin/WD40 repeat-like superfamily protein
AT1G64355	5.37766	5.15678	5.25702	4.74707	4.82186	4.87358	5.26382	4.81417	-0.128823	0.00364402	protein_coding
AT1G64370	7.96877	8.10643	8.37384	7.29463	7.61898	7.58736	8.14968	7.50032	-0.11979	0.0145734	protein_coding
AT1G64380	2.18763	2.08867	1.93967	1.51721	1.87766	1.65204	2.07199	1.68231	-0.300578	0.0377679	protein_coding	Integrase-type DNA-binding superfamily protein
AT1G64390	6.87905	6.82865	6.98617	6.71677	6.75478	6.60395	6.89796	6.69183	-0.0437683	0.0336144	protein_coding	glycosyl hydrolase 9C2
AT1G64400	5.45536	5.46378	5.60284	5.20255	5.33913	5.13469	5.50733	5.22546	-0.0757952	0.0214044	protein_coding	AMP-dependent synthetase and ligase family protein
AT1G64470	3.29048	3.12359	3.48992	2.81257	2.93234	2.70266	3.30133	2.81585	-0.229474	0.0177585	protein_coding	Ubiquitin-like superfamily protein
AT1G64510	8.00681	8.05087	8.14222	7.73459	7.71246	7.61803	8.06663	7.68836	-0.0692905	0.00211867	protein_coding	Translation elongation factor EF1B/ribosomal protein S6 family protein
AT1G64520	6.27315	6.41313	6.28214	5.88684	5.85331	6.07851	6.3228	5.93955	-0.0902104	0.0100946	protein_coding	regulatory particle non-ATPase 12A
AT1G64680	6.53957	6.20891	6.29579	5.79589	5.94135	5.82559	6.34809	5.85427	-0.116833	0.0103948	protein_coding
AT1G64750	6.18466	6.28656	6.45635	5.46835	5.61586	5.74964	6.30919	5.61129	-0.169122	0.00354627	protein_coding	deletion of SUV3 suppressor 1(I)
AT1G64770	6.79731	6.82511	7.06667	6.3276	6.47488	6.32151	6.89636	6.37466	-0.113487	0.00624568	protein_coding	NDH-dependent cyclic electron flow 1
AT1G64850	5.12443	5.42372	5.48862	4.64969	4.73178	4.68902	5.34559	4.69016	-0.188711	0.00462936	protein_coding	Calcium-binding EF hand family protein
AT1G64880	6.15955	6.37647	6.34695	5.79304	5.8345	5.91613	6.29432	5.84789	-0.106135	0.00438976	protein_coding	Ribosomal protein S5 family protein
AT1G64930	1.52725	1.25965	1.54169	1.17622	0.892144	1.0506	1.44286	1.03966	-0.472829	0.0306643	protein_coding	cytochrome P450, family 87, subfamily A, polypeptide 7
AT1G64940	1.57867	1.86136	1.71426	1.27749	1.25755	1.29515	1.7181	1.27673	-0.428358	0.00584749	protein_coding	cytochrome P450, family 87, subfamily A, polypeptide 6
AT1G64990	5.05805	5.15678	5.04168	4.38051	4.66642	4.63672	5.0855	4.56122	-0.156972	0.00580459	protein_coding	GPCR-type G protein 1
AT1G65020	4.23096	4.37206	4.53582	3.8985	3.88771	4.18128	4.37961	3.98916	-0.134717	0.0401398	protein_coding
AT1G65032	2.25239	2.42467	2.26984	2.02412	1.87766	1.96645	2.31563	1.95608	-0.243442	0.00659126	protein_coding
AT1G65150	2.90375	2.67617	2.68386	2.17174	2.21341	1.78613	2.7546	2.05709	-0.421234	0.0108547	protein_coding	TRAF-like family protein
AT1G65180	1.8114	1.84913	1.79338	1.46091	1.38121	1.5042	1.81797	1.44877	-0.327494	0.000735772	protein_coding	Cysteine/Histidine-rich C1 domain family protein
AT1G65190	6.39109	6.22961	6.35349	5.92506	5.92703	6.08177	6.32473	5.97795	-0.0813528	0.00823097	protein_coding	Protein kinase superfamily protein
AT1G65260	7.91478	7.86951	8.00837	7.52918	7.59363	7.60107	7.93088	7.57463	-0.0663069	0.00160203	protein_coding	plastid transcriptionally active 4
AT1G65290	6.95154	6.99454	7.1802	6.2591	6.21508	6.37303	7.04209	6.2824	-0.164688	0.000846599	protein_coding	mitochondrial acyl carrier protein 2
AT1G65295	5.08052	4.91595	5.05244	4.43997	4.49219	4.51645	5.0163	4.48287	-0.162201	0.000660197	protein_coding
AT1G65410	5.01671	4.98533	5.0999	4.68699	4.78873	4.68043	5.03398	4.71872	-0.0933046	0.00299364	protein_coding	non-intrinsic ABC protein 11
AT1G65480	1.30104	1.46791	1.31019	1.06731	0.618199	0.205462	1.35971	0.630322	-1.10914	0.0457529	protein_coding	PEBP (phosphatidylethanolamine-binding protein) family protein
AT1G65481	1.03264	0.723086	0.897773	0.28582	0.513962	0.385277	0.884498	0.39502	-1.16293	0.0117152	protein_coding
AT1G65484	1.30104	1.081	1.15906	0.524271	0.71541	0.205462	1.18037	0.481714	-1.29299	0.012542	protein_coding
AT1G65490	5.63611	5.62735	5.7881	4.91888	5.09906	5.48951	5.68385	5.16915	-0.136943	0.0432744	protein_coding
AT1G65500	2.04868	2.39947	2.59832	0.98984	1.04957	1.78613	2.34882	1.27518	-0.881236	0.0237632	protein_coding
AT1G65520	3.29048	3.55866	3.24923	3.07887	2.93234	2.97957	3.36612	2.99693	-0.167604	0.025418	protein_coding	delta(3), delta(2)-enoyl CoA isomerase 1
AT1G65540	6.39289	6.28312	6.28442	5.947	6.02905	6.1012	6.32014	6.02575	-0.0688159	0.00689047	protein_coding	LETM1-like protein
AT1G65560	3.38015	3.25583	3.474	2.51367	2.73781	3.13846	3.36999	2.79665	-0.269048	0.0413407	protein_coding	Zinc-binding dehydrogenase family protein
AT1G65610	4.0606	4.10222	4.06901	3.98089	3.8128	3.92924	4.07728	3.90764	-0.061307	0.0297592	protein_coding	Six-hairpin glycosidases superfamily protein
AT1G65700	3.66818	3.60348	3.73674	3.16949	3.06737	3.28157	3.66946	3.17281	-0.209809	0.00241954	protein_coding	Small nuclear ribonucleoprotein family protein
AT1G65760	0.273995	0.246003	0.167759	0	0	0	0.229252	0	#NUM!	0.00196053	protein_coding	Protein of unknown function (DUF295)
AT1G65820	6.49678	6.85669	6.86014	6.25703	6.30177	6.46088	6.73787	6.33989	-0.0878342	0.0425068	protein_coding	microsomal glutathione s-transferase, putative
AT1G65840	6.66975	6.58222	6.62984	6.08843	6.25605	6.11719	6.62727	6.15389	-0.106916	0.00119515	protein_coding	polyamine oxidase 4
AT1G65930	9.49533	9.40062	9.55666	9.03914	9.07659	9.05597	9.4842	9.05724	-0.0664558	0.000791851	protein_coding	cytosolic NADP+-dependent isocitrate dehydrogenase
AT1G65960	8.6228	8.62215	8.67262	8.39283	8.48868	8.47361	8.63919	8.4517	-0.0316542	0.00535204	protein_coding	glutamate decarboxylase 2
AT1G65985	4.0606	3.84659	4.13125	3.49798	3.61284	3.82403	4.01281	3.64495	-0.138716	0.0455133	protein_coding	Plant protein of unknown function (DUF247)
AT1G66070	5.11576	5.22291	5.03627	4.97523	4.93214	4.947	5.12498	4.95146	-0.0496923	0.0353687	protein_coding	Translation initiation factor eIF3 subunit
AT1G66200	10.257	10.2013	10.2737	10.0725	10.0498	10.1426	10.244	10.0883	-0.0220964	0.0118237	protein_coding	glutamine synthase clone F11
AT1G66240	7.12369	7.13665	7.17774	6.66007	6.59471	6.775	7.14603	6.67659	-0.0980294	0.00104565	protein_coding	homolog of anti-oxidant 1
AT1G66270	6.28415	6.9437	6.48939	5.88906	5.62161	5.3557	6.57241	5.62212	-0.225308	0.018676	protein_coding	Glycosyl hydrolase superfamily protein
AT1G66280	5.58253	6.36837	5.44436	4.86474	4.49904	4.45737	5.79842	4.60705	-0.331817	0.0195032	protein_coding	Glycosyl hydrolase superfamily protein
AT1G66345	2.25239	2.05679	2.30626	1.67402	1.79111	1.58001	2.20515	1.68171	-0.390943	0.00577637	protein_coding	Pentatricopeptide repeat (PPR) superfamily protein
AT1G66400	2.90375	2.83496	2.76462	1.76983	2.03659	2.27094	2.83445	2.02579	-0.484583	0.00575772	protein_coding	calmodulin like 23
AT1G66410	6.99477	7.16028	7.14669	6.33153	6.7083	6.56716	7.10058	6.53566	-0.119603	0.00981249	protein_coding	calmodulin 4
AT1G66430	6.59681	6.59615	6.7847	6.29979	6.3289	6.42021	6.65922	6.34963	-0.0686796	0.0129318	protein_coding	pfkB-like carbohydrate kinase family protein
AT1G66470	2.11983	2.32112	2.26984	1.51721	1.79111	1.84877	2.23693	1.71903	-0.379923	0.0120585	protein_coding	ROOT HAIR DEFECTIVE6
AT1G66480	2.94352	2.81605	2.53834	2.27331	2.30996	2.07525	2.76597	2.2195	-0.317546	0.0175258	protein_coding	plastid movement impaired 2
AT1G66530	5.07158	5.01467	4.87284	4.56543	4.68154	4.71867	4.98636	4.65521	-0.0991405	0.0115421	protein_coding	Arginyl-tRNA synthetase, class Ic
AT1G66580	7.29775	7.48506	7.47035	6.64988	6.68673	6.77702	7.41772	6.70454	-0.145837	0.000552714	protein_coding	senescence associated gene 24
AT1G66590	3.21124	3.4524	3.46597	2.76686	3.05813	2.61526	3.37654	2.81342	-0.263222	0.021668	protein_coding	cytochrome c oxidase 19-1
AT1G66660	2.63895	2.67617	2.96018	2.09982	2.30996	2.52224	2.75843	2.31067	-0.255538	0.0476891	protein_coding	Protein with RING/U-box and TRAF-like domains
AT1G66670	6.95398	7.14425	7.1542	6.8692	6.73462	6.90413	7.08414	6.83599	-0.0514441	0.0405636	protein_coding	CLP protease proteolytic subunit 3
AT1G66700	2.56439	2.44943	2.42696	1.51721	0.973005	1.72064	2.48026	1.40362	-0.82134	0.00904495	protein_coding	S-adenosyl-L-methionine-dependent methyltransferases superfamily protein
AT1G66725	3.09245	3.38981	3.26782	2.74345	2.69077	2.56017	3.25003	2.6648	-0.286427	0.00458027	mirna	MIR163; miRNA
AT1G66740	3.92812	4.12546	4.15141	3.52569	3.39537	3.62364	4.06833	3.5149	-0.210952	0.0046058	protein_coding	ASF1 like histone chaperone
AT1G66800	1.30104	1.01617	1.44698	0.728843	0.892144	0.385277	1.25473	0.668755	-0.907828	0.0401946	protein_coding	NAD(P)-binding Rossmann-fold superfamily protein
AT1G66820	3.82544	3.81835	3.66842	3.28749	3.32009	3.41176	3.77074	3.33978	-0.175092	0.00243027	protein_coding	glycine-rich protein
AT1G66830	1.17307	1.36753	1.68689	0.821189	0.973005	0.819895	1.40917	0.871363	-0.693496	0.0272727	protein_coding	Leucine-rich repeat protein kinase family protein
AT1G66840	5.17542	4.90256	5.1205	4.58531	4.62323	4.57321	5.06616	4.59392	-0.141168	0.00506665	protein_coding	Plant protein of unknown function (DUF827)
AT1G66950	2.04868	1.49195	1.93967	1.14082	0.892144	1.0506	1.82677	1.02786	-0.829657	0.0125084	protein_coding	pleiotropic drug resistance 11
AT1G67030	3.96723	3.84659	3.87654	3.4409	3.58738	3.3041	3.89679	3.44413	-0.178145	0.00718417	protein_coding	zinc finger protein 6
AT1G67080	5.13306	5.28957	5.27091	4.76462	4.98183	4.78024	5.23118	4.84223	-0.111465	0.0104698	protein_coding	abscisic acid (aba)-deficient 4
AT1G67110	3.05664	2.61181	2.34179	1.62362	1.99847	2.02187	2.67008	1.88132	-0.505135	0.0323441	protein_coding	cytochrome P450, family 735, subfamily A, polypeptide 2
AT1G67170	3.90816	3.67872	3.86437	3.46972	3.48081	3.25869	3.81708	3.40307	-0.165632	0.0147838	protein_coding
AT1G67190	3.66818	3.56999	3.59671	3.1158	3.01104	3.16332	3.61163	3.09672	-0.221908	0.000660544	protein_coding	F-box/RNI-like superfamily protein
AT1G67195	5.17542	5.09926	5.38174	4.66223	4.83273	4.69755	5.21881	4.73084	-0.141624	0.00790495	mirna	MIR414 (MICRORNA 414)
AT1G67230	6.87134	6.94533	6.90833	6.75238	6.84481	6.77298	6.90833	6.79006	-0.0249133	0.0283744	protein_coding	little nuclei1
AT1G67250	4.49458	4.78587	4.90585	3.83347	3.91866	4.10634	4.72877	3.95282	-0.258581	0.00607317	protein_coding	Proteasome maturation factor UMP1
AT1G67280	8.02661	8.04428	8.15226	7.77267	7.93377	7.7925	8.07439	7.83298	-0.0437911	0.0197151	protein_coding	Glyoxalase/Bleomycin resistance protein/Dioxygenase superfamily protein
AT1G67350	6.62765	6.55538	6.7847	5.34546	5.53827	5.84492	6.65591	5.57622	-0.255349	0.00253814	protein_coding
AT1G67430	8.19875	8.36012	8.3052	7.7892	7.93187	7.93826	8.28802	7.88645	-0.071653	0.00409424	protein_coding	Ribosomal protein L22p/L17e family protein
AT1G67440	4.33928	4.299	4.40757	3.71811	4.15362	3.56888	4.34862	3.81354	-0.189427	0.039871	protein_coding	Minichromosome maintenance (MCM2/3/5) family protein
AT1G67480	6.47659	6.45958	6.5275	5.95467	6.19415	6.03539	6.48789	6.0614	-0.0980972	0.00433258	protein_coding	Galactose oxidase/kelch repeat superfamily protein
AT1G67490	4.90028	4.95106	4.8698	4.53166	4.77752	4.39577	4.90705	4.56831	-0.103193	0.0413056	protein_coding	glucosidase 1
AT1G67600	1.8114	1.7727	1.74112	1.06731	1.04957	0.939853	1.77507	1.01891	-0.800849	7.18535e-05	protein_coding	Acid phosphatase/vanadium-dependent haloperoxidase-related protein
AT1G67660	4.38332	4.22921	4.31229	3.66926	3.8981	3.89995	4.30827	3.82244	-0.172616	0.00538593	protein_coding	Restriction endonuclease, type II-like superfamily protein
AT1G67690	3.90816	3.6682	3.75002	3.27121	3.45289	3.25869	3.77546	3.3276	-0.182173	0.00898375	protein_coding	Zincin-like metalloproteases family protein
AT1G67730	6.75324	6.85554	6.83543	6.50339	6.52937	6.51017	6.81473	6.51431	-0.0650455	0.000738518	protein_coding	beta-ketoacyl reductase 1
AT1G67780	1.62831	1.95669	1.68689	1.46091	1.1915	1.42417	1.7573	1.35886	-0.370961	0.0389432	protein_coding	Zinc-finger domain of monoamine-oxidase A repressor R1 protein
AT1G67785	6.338	6.42097	6.48245	5.34156	5.5182	5.40344	6.4138	5.42107	-0.242603	0.000117661	protein_coding
AT1G67830	4.32429	4.46608	4.55865	4.00077	4.06417	4.10634	4.44967	4.05709	-0.133252	0.00628463	protein_coding	alpha-fucosidase 1
AT1G67850	3.80399	3.85589	3.77623	3.71811	3.7104	3.76028	3.81204	3.7296	-0.031542	0.0423095	protein_coding	Protein of unknown function (DUF707)
AT1G67860	4.18193	4.17084	4.35638	3.31951	3.8667	3.77648	4.23638	3.65423	-0.213265	0.0316962	protein_coding
AT1G67865	5.2723	5.38894	5.67774	4.03973	4.54605	4.26406	5.44632	4.28328	-0.346567	0.00358494	protein_coding
AT1G67920	2.53866	2.39947	2.98286	1.67402	2.17974	2.07525	2.64033	1.97634	-0.417888	0.0469195	protein_coding
AT1G67940	4.24694	4.33267	4.09006	3.60576	3.28885	3.43236	4.22322	3.44232	-0.294961	0.00253108	protein_coding	non-intrinsic ABC protein 3
AT1G67950	4.54716	4.66948	4.61781	4.12373	4.47841	4.18128	4.61148	4.26114	-0.113992	0.0386325	protein_coding	RNA-binding (RRM/RBD/RNP motifs) family protein
AT1G68000	4.85929	4.8195	5.03084	4.53847	4.66033	4.59164	4.90321	4.59682	-0.0930919	0.0142477	protein_coding	phosphatidylinositol synthase 1
AT1G68070	4.64688	4.54288	4.58853	3.92995	4.40016	4.25252	4.59276	4.19421	-0.130964	0.048534	protein_coding	Zinc finger, C3HC4 type (RING finger) family protein
AT1G68140	5.34833	5.44235	5.54305	5.10489	5.19066	5.16578	5.44458	5.15378	-0.0791897	0.00923119	protein_coding	Protein of unknown function (DUF1644)
AT1G68160	3.78223	3.68915	3.81467	2.87853	3.5217	3.00729	3.76201	3.13584	-0.262653	0.0351807	protein_coding	Protein of unknown function (DUF3755)
AT1G68185	3.46457	3.5124	3.35733	3.28749	3.20764	3.0612	3.44477	3.18544	-0.112913	0.0323284	protein_coding	Ubiquitin-like superfamily protein
AT1G68230	2.63895	2.63359	2.50738	2.17174	2.14526	1.78613	2.59331	2.03438	-0.350206	0.0131805	protein_coding	Reticulon family protein
AT1G68238	3.98639	3.55866	3.78916	2.69546	3.06737	2.48328	3.77807	2.7487	-0.458899	0.00813544	protein_coding
AT1G68240	1.41857	1.14304	1.57192	0.63018	0.892144	0.385277	1.37784	0.635867	-1.11562	0.0183179	protein_coding	basic helix-loop-helix (bHLH) DNA-binding superfamily protein
AT1G68300	5.28783	5.46984	5.62464	5.06767	5.01085	5.25522	5.46077	5.11125	-0.0954292	0.0458836	protein_coding	Adenine nucleotide alpha hydrolases-like superfamily protein
AT1G68310	4.48114	4.65359	4.58853	3.84452	4.01728	4.22916	4.57442	4.03032	-0.182694	0.0111821	protein_coding	Protein of unknown function (DUF59)
AT1G68430	1.41857	1.56175	1.74112	1.06731	0.973005	1.0506	1.57382	1.0303	-0.611198	0.00511747	protein_coding
AT1G68440	6.51998	6.57098	6.7102	6.185	6.09377	6.23327	6.60038	6.17068	-0.0971208	0.00357625	protein_coding
AT1G68500	2.86286	2.20957	2.79056	1.5714	2.07373	1.58001	2.621	1.74171	-0.589608	0.0294931	protein_coding
AT1G68540	3.64424	3.41517	3.37459	2.67085	2.73781	2.83233	3.478	2.74699	-0.340405	0.00160458	protein_coding	NAD(P)-binding Rossmann-fold superfamily protein
AT1G68585	3.19486	3.36399	3.7098	2.51367	2.80561	2.863	3.42288	2.72743	-0.327672	0.0202001	protein_coding
AT1G68590	8.04158	8.09764	8.15289	7.89458	7.74808	7.75415	8.09737	7.79894	-0.054176	0.00661732	protein_coding	Ribosomal protein PSRP-3/Ycf65
AT1G68650	3.46457	3.38981	3.58193	3.1158	3.28885	3.23543	3.47877	3.21336	-0.114496	0.0248481	protein_coding	Uncharacterized protein family (UPF0016)
AT1G68660	6.11671	6.46262	6.49631	5.74964	5.8666	5.71223	6.35855	5.77615	-0.138588	0.0109652	protein_coding	Ribosomal protein L12/ ATP-dependent Clp protease adaptor protein ClpS family protein
AT1G68680	4.07857	4.09439	4.07958	3.23809	3.17383	3.58736	4.08418	3.33309	-0.293183	0.00428257	protein_coding
AT1G68740	4.33928	4.44776	4.62504	3.73007	4.05492	3.98608	4.47069	3.92369	-0.188286	0.0133442	protein_coding	EXS (ERD1/XPR1/SYG1) family protein
AT1G68760	3.54433	3.6682	3.40849	2.83489	3.13921	2.89304	3.54034	2.95571	-0.260383	0.00813246	protein_coding	nudix hydrolase 1
AT1G68790	6.34544	6.2553	6.30482	6.02674	6.14265	6.20362	6.30185	6.12434	-0.0412222	0.037742	protein_coding	little nuclei3
AT1G68945	3.82544	3.85589	3.86437	3.28749	3.40997	3.21179	3.84856	3.30308	-0.220507	0.00075765	protein_coding
AT1G69020	2.43087	2.65504	2.53834	2.30564	2.21341	2.31598	2.54141	2.27834	-0.157646	0.0221656	protein_coding	Prolyl oligopeptidase family protein
AT1G69030	4.70588	4.79072	4.68851	4.31055	4.45749	4.53562	4.72837	4.43455	-0.0925543	0.0159043	protein_coding	BSD domain-containing protein
AT1G69040	5.32594	5.39213	5.2801	5.05822	5.13464	4.947	5.33272	5.04662	-0.0795548	0.0107443	protein_coding	ACT domain repeat 4
AT1G69070	5.20844	5.5057	5.40711	4.86566	4.93214	5.05057	5.37375	4.94946	-0.11866	0.0145212	protein_coding
AT1G69200	5.77484	5.87596	5.74563	5.30205	5.42786	5.47469	5.79881	5.40153	-0.102387	0.00361389	protein_coding	fructokinase-like 2
AT1G69210	2.31437	2.47378	2.41032	1.90257	2.07373	2.02187	2.39949	1.99939	-0.263166	0.00432083	protein_coding	Uncharacterised protein family UPF0090
AT1G69252	5.15015	4.92038	5.15086	4.62429	4.85956	4.50677	5.0738	4.66354	-0.121642	0.0335258	other_rna	other RNA
AT1G69325	2.11983	2.29403	1.79338	1.46091	1.69903	1.24944	2.06908	1.4698	-0.493374	0.037718	protein_coding	Remorin family protein
AT1G69330	3.09245	3.2698	3.32219	2.71965	2.78336	3.0612	3.22815	2.85474	-0.177349	0.0412185	protein_coding	RING/U-box superfamily protein
AT1G69350	1.30104	1.14304	1.07711	0.728843	0.71541	0.68905	1.17373	0.711101	-0.722975	0.00236682	protein_coding	Tetratricopeptide repeat (TPR)-like superfamily protein
AT1G69410	6.44577	6.34051	6.64058	5.90542	6.05482	6.20362	6.47562	6.05462	-0.0969821	0.0267334	protein_coding	eukaryotic elongation factor 5A-3
AT1G69420	6.12105	6.17591	6.20224	5.88951	5.98343	5.87909	6.1664	5.91734	-0.0594788	0.00367741	protein_coding	DHHC-type zinc finger family protein
AT1G69450	5.71291	5.67538	5.63899	5.48609	5.60639	5.56608	5.67576	5.55285	-0.0315843	0.0408786	protein_coding	Early-responsive to dehydration stress protein (ERD4)
AT1G69460	5.63611	5.53781	5.68813	5.31798	5.42427	5.47469	5.62068	5.40565	-0.0562781	0.028085	protein_coding	emp24/gp25L/p24 family/GOLD family protein
AT1G69530	7.38428	7.47417	7.50602	7.14745	7.20429	6.85348	7.45482	7.06841	-0.0767889	0.0280395	protein_coding	expansin A1
AT1G69580	3.73768	3.99696	3.92419	3.45539	3.57448	3.55015	3.88628	3.52667	-0.140081	0.0135394	protein_coding	Homeodomain-like superfamily protein
AT1G69620	7.66116	7.76795	7.71689	6.85015	6.98909	7.09227	7.71533	6.97717	-0.145086	0.00064942	protein_coding	ribosomal protein L34
AT1G69640	5.33344	5.14166	5.23829	4.80476	4.9572	4.8508	5.2378	4.87092	-0.104766	0.00681026	protein_coding	sphingoid base hydroxylase 1
AT1G69680	2.77742	3.04453	3.15251	2.13622	2.59182	2.44324	2.99148	2.39043	-0.323592	0.0261494	protein_coding	Mog1/PsbP/DUF1795-like photosystem II reaction center PsbP family protein
AT1G69820	0.143492	0.0655436	0.0863167	0	0	0	0.0984509	0	#NUM!	0.0134305	protein_coding	gamma-glutamyl transpeptidase 3
AT1G69935	4.44002	4.57699	4.65359	4.2031	4.21308	4.38524	4.55687	4.26714	-0.0947729	0.0280788	protein_coding	short hypocotyl in white light1
AT1G69960	5.44847	5.35329	5.34719	4.90312	5.06718	5.07698	5.38298	5.01576	-0.101938	0.00489823	protein_coding	serine/threonine protein phosphatase 2A
AT1G69980	4.0606	4.18565	4.33891	3.87715	3.6254	3.56888	4.19505	3.69048	-0.184882	0.0153641	protein_coding
AT1G70000	4.49458	4.71615	5.04707	3.84452	3.9884	3.94366	4.7526	3.92552	-0.275832	0.00759432	protein_coding	myb-like transcription factor family protein
AT1G70070	6.15955	6.16847	6.14306	6.06501	6.05946	5.91613	6.15702	6.01353	-0.0340202	0.0436376	protein_coding	DEAD/DEAH box helicase, putative
AT1G70100	5.22467	5.17916	5.243	5.13219	5.08093	5.12206	5.21561	5.11173	-0.0290256	0.013469	protein_coding
AT1G70150	3.01991	2.96088	3.04884	2.48573	2.53969	2.76895	3.00987	2.59812	-0.212234	0.0104587	protein_coding	zinc ion binding
AT1G70160	6.66678	6.73103	6.74046	6.39676	6.57379	6.54369	6.71276	6.50475	-0.0454128	0.0248336	protein_coding
AT1G70190	4.86965	4.98956	4.87587	4.04931	4.19634	4.1934	4.91169	4.14635	-0.244378	0.000251252	protein_coding	Ribosomal protein L7/L12, oligomerisation;Ribosomal protein L7/L12, C-terminal/adaptor protein ClpS-like
AT1G70200	6.34172	6.43033	6.43389	5.61745	5.78217	5.5892	6.40198	5.66294	-0.176968	0.000390743	protein_coding	RNA-binding (RRM/RBD/RNP motifs) family protein
AT1G70210	4.50791	4.6158	4.68159	4.43997	4.45044	4.37463	4.60176	4.42168	-0.0575917	0.032247	protein_coding	CYCLIN D1;1
AT1G70230	4.80635	4.99798	4.99223	4.55873	4.72596	4.71447	4.93219	4.66639	-0.0799207	0.0326854	protein_coding	TRICHOME BIREFRINGENCE-LIKE 27
AT1G70270	1.41857	1.20252	1.63055	0.28582	0.71541	0.939853	1.41722	0.647028	-1.13116	0.0279195	protein_coding
AT1G70310	6.51669	6.51048	6.67058	5.82963	6.09828	6.09152	6.56592	6.00647	-0.128478	0.00553213	protein_coding	spermidine synthase 2
AT1G70350	3.09245	3.19855	2.88991	2.13622	2.51289	2.48328	3.0603	2.37746	-0.364251	0.0106554	protein_coding
AT1G70410	7.68921	7.75062	7.87302	7.59197	7.58481	7.55014	7.77095	7.57564	-0.0367228	0.0245382	protein_coding	beta carbonic anhydrase 4
AT1G70420	4.0053	3.84659	3.8521	3.35083	3.6254	3.32629	3.90133	3.43417	-0.184005	0.0128173	protein_coding	Protein of unknown function (DUF1645)
AT1G70490	7.00655	7.09556	7.22429	6.51121	6.69047	6.7216	7.1088	6.6411	-0.098185	0.0068105	protein_coding	Ras-related small GTP-binding family protein
AT1G70560	4.38332	4.30579	4.32122	4.06828	4.20474	4.13175	4.33678	4.13492	-0.0687625	0.0117965	protein_coding	tryptophan aminotransferase of Arabidopsis 1
AT1G70570	5.42056	5.4485	5.44027	5.18528	5.19909	5.27246	5.43644	5.21894	-0.0589059	0.00154039	protein_coding	anthranilate phosphoribosyltransferase, putative
AT1G70600	7.70809	7.85654	7.5109	6.69557	6.94781	7.09308	7.69185	6.91215	-0.154195	0.00705404	protein_coding	Ribosomal protein L18e/L15 superfamily protein
AT1G70650	1.8114	1.88588	1.63055	1.21077	1.32071	1.42417	1.77594	1.31855	-0.429632	0.00943298	protein_coding	Ran BP2/NZF zinc finger-like superfamily protein
AT1G70660	4.14829	4.00533	4.33891	3.16949	3.7104	3.65904	4.16418	3.51297	-0.245339	0.0300646	protein_coding	MMS ZWEI homologue 2
AT1G70670	4.42605	4.29217	4.61055	3.60576	3.79067	3.36966	4.44292	3.5887	-0.308049	0.0050283	protein_coding	Caleosin-related family protein
AT1G70730	7.31301	7.33906	7.36583	7.08013	7.1324	7.18927	7.3393	7.13393	-0.040945	0.00421707	protein_coding	Phosphoglucomutase/phosphomannomutase family protein
AT1G70760	6.79187	6.65589	6.79114	6.37598	6.47488	6.46838	6.7463	6.43975	-0.0670925	0.00519614	protein_coding	inorganic carbon transport protein-related
AT1G70770	7.04362	7.01542	7.20573	6.34229	6.40919	6.49311	7.08826	6.41486	-0.144012	0.000792895	protein_coding	Protein of unknown function DUF2359, transmembrane
AT1G70810	4.33928	4.44776	4.90585	3.81113	3.76819	4.05412	4.5643	3.87781	-0.235149	0.0244878	protein_coding	Calcium-dependent lipid-binding (CaLB domain) family protein
AT1G70850	6.87049	6.72153	6.5476	6.28871	6.07023	5.98921	6.71321	6.11605	-0.134402	0.00987935	protein_coding	MLP-like protein 34
AT1G70860	1.52725	1.36753	1.23661	0.821189	1.12228	0.68905	1.37713	0.877506	-0.650185	0.0310967	protein_coding	Polyketide cyclase/dehydrase and lipid transport superfamily protein
AT1G71015	2.43087	2.29403	2.44341	1.81545	1.60067	1.78613	2.38944	1.73408	-0.462498	0.00136134	protein_coding
AT1G71060	2.43087	2.29403	2.26984	2.02412	1.87766	2.02187	2.33158	1.97455	-0.239782	0.00688172	protein_coding	Tetratricopeptide repeat (TPR)-like superfamily protein
AT1G71070	5.17542	5.23007	5.31627	5.11405	5.13464	5.07042	5.24059	5.10637	-0.0374304	0.0410549	protein_coding	Core-2/I-branching beta-1,6-N-acetylglucosaminyltransferase family protein
AT1G71090	5.31081	5.19022	5.35591	4.79341	4.94723	4.52607	5.28565	4.75557	-0.152463	0.0161663	protein_coding	Auxin efflux carrier family protein
AT1G71100	3.78223	4.15587	4.18114	3.52569	3.53508	3.76028	4.03974	3.60701	-0.163458	0.0448282	protein_coding	Ribose 5-phosphate isomerase, type A protein
AT1G71130	3.43698	3.60348	3.95892	2.9416	3.27297	2.89304	3.66646	3.03587	-0.272278	0.0317569	protein_coding	Integrase-type DNA-binding superfamily protein
AT1G71280	0.956936	0.595762	0.849224	0	0.146644	0	0.800641	0.0488814	-4.0338	0.00308257	protein_coding	DEA(D/H)-box RNA helicase family protein
AT1G71310	3.38015	3.40255	3.35733	2.96203	3.12158	3.23543	3.38001	3.10635	-0.121809	0.0271367	protein_coding	cobalt ion binding
AT1G71370	0.273995	0.406378	0.387673	0	0	0	0.356015	0	#NUM!	0.00100152	protein_coding	DEA(D/H)-box RNA helicase family protein
AT1G71430	3.35088	3.01165	3.39164	2.42816	2.6172	2.66833	3.25139	2.57123	-0.338595	0.00847084	protein_coding
AT1G71500	7.67746	7.70828	7.75856	7.36247	7.39152	7.41046	7.71477	7.38815	-0.0624094	0.000285576	protein_coding	Rieske (2Fe-2S) domain-containing protein
AT1G71720	5.53561	5.5057	5.45657	5.02947	5.11251	5.20821	5.4993	5.11673	-0.104025	0.0024901	protein_coding	Nucleic acid-binding proteins superfamily
AT1G71730	4.71739	5.00635	4.83905	4.4031	4.49219	4.60077	4.85426	4.49869	-0.109749	0.0247478	protein_coding
AT1G71750	2.3738	2.83496	2.59832	2.17174	1.91907	1.90881	2.60236	1.99987	-0.379914	0.0190815	protein_coding	Hypoxanthine-guanine phosphoribosyltransferase
AT1G71780	4.0053	3.89247	3.65436	3.30359	3.5217	2.92246	3.85071	3.24925	-0.245018	0.0416616	protein_coding
AT1G71840	5.45536	5.47889	5.51609	5.05347	5.12583	5.12206	5.48345	5.10045	-0.104458	0.000200981	protein_coding	transducin family protein / WD-40 repeat family protein
AT1G71850	2.94352	3.16903	2.96018	2.51367	2.59182	2.27094	3.02424	2.45881	-0.298611	0.00944754	protein_coding	Ubiquitin carboxyl-terminal hydrolase family protein
AT1G71900	4.70588	4.70076	4.63223	4.51101	4.59157	4.43713	4.67962	4.51324	-0.05223	0.0301254	protein_coding	Protein of unknown function (DUF803)
AT1G71950	5.15863	5.25136	5.21454	4.72334	4.8859	4.81203	5.20817	4.80709	-0.115614	0.00177577	protein_coding	Proteinase inhibitor, propeptide
AT1G72010	5.37038	5.56922	5.49258	5.19394	5.24865	5.2201	5.47739	5.2209	-0.0691916	0.0129118	protein_coding	TCP family transcription factor
AT1G72020	6.96368	7.11746	7.1851	6.51208	6.35176	6.57876	7.08874	6.48087	-0.129343	0.00294117	protein_coding
AT1G72030	4.91035	4.99798	5.20492	4.57209	4.60432	4.48721	5.03775	4.55454	-0.145474	0.00680257	protein_coding	Acyl-CoA N-acyltransferases (NAT) superfamily protein
AT1G72050	5.34091	5.17546	4.97536	4.7877	4.6357	4.82766	5.16391	4.75035	-0.120428	0.0266811	protein_coding	transcription factor IIIA
AT1G72090	4.80635	4.98533	4.99223	4.51793	4.49904	4.72286	4.92797	4.57994	-0.105665	0.0207979	protein_coding	Methylthiotransferase
AT1G72160	7.06856	6.84391	6.89793	6.64751	6.73752	6.67698	6.9368	6.68734	-0.0528378	0.026503	protein_coding	Sec14p-like phosphatidylinositol transfer family protein
AT1G72170	3.9478	4.23634	4.27602	3.53935	3.5217	3.72731	4.15339	3.59612	-0.207847	0.0104487	protein_coding	Domain of unknown function (DUF543)
AT1G72175	3.35088	3.4767	3.4579	2.85687	3.15662	3.08741	3.42849	3.03364	-0.176526	0.016134	protein_coding	RING/U-box protein with domain of unknown function (DUF 1232)
AT1G72240	1.30104	1.36753	1.57192	0.907977	0.71541	1.15344	1.4135	0.92561	-0.610792	0.0317491	protein_coding
AT1G72280	2.58968	2.61181	2.81605	2.17174	2.03659	2.31598	2.67251	2.17477	-0.297333	0.0100167	protein_coding	endoplasmic reticulum oxidoreductins 1
AT1G72360	4.24694	4.3525	4.42424	3.69389	4.01728	4.02729	4.34123	3.91282	-0.149894	0.0240047	protein_coding	Integrase-type DNA-binding superfamily protein
AT1G72440	5.73006	5.75948	5.63542	5.27781	5.42786	5.30074	5.70832	5.33547	-0.0974504	0.00337584	protein_coding	CCAAT-binding factor
AT1G72470	4.02397	3.74022	4.06901	3.22125	3.53508	3.49246	3.9444	3.41626	-0.207389	0.0206296	protein_coding	exocyst subunit exo70 family protein D1
AT1G72480	5.13306	5.15678	5.17076	4.69311	4.88067	4.77218	5.15353	4.78199	-0.107951	0.0025846	protein_coding	Lung seven transmembrane receptor family protein
AT1G72510	6.37118	6.34051	6.587	6.04121	6.0915	6.25078	6.4329	6.12783	-0.0700923	0.0380312	protein_coding	Protein of unknown function (DUF1677)
AT1G72550	6.19705	6.28139	6.24977	6.03158	6.11173	6.16105	6.24274	6.10145	-0.0330259	0.0349524	protein_coding	tRNA synthetase beta subunit family protein
AT1G72590	0.393666	0.188322	0.167759	0	0	0	0.249916	0	#NUM!	0.0256937	protein_coding	3-oxo-5-alpha-steroid 4-dehydrogenase family protein
AT1G72610	1.62831	1.25965	1.44698	0.28582	0.279748	0.385277	1.44498	0.316949	-2.18873	0.000542738	protein_coding	germin-like protein 1
AT1G72640	5.6482	5.5972	5.69501	5.33766	5.35807	5.26099	5.6468	5.31891	-0.0863042	0.00131093	protein_coding	NAD(P)-binding Rossmann-fold superfamily protein
AT1G72670	3.19486	3.29734	3.17238	3.00204	2.6172	2.863	3.22153	2.82741	-0.188262	0.0295251	protein_coding	IQ-domain 8
AT1G72680	4.62259	4.77611	4.74267	4.09627	4.10959	4.13175	4.71379	4.11254	-0.196859	0.000228915	protein_coding	cinnamyl-alcohol dehydrogenase
AT1G72690	2.18763	2.44943	2.6274	1.62362	1.91907	2.07525	2.42149	1.87265	-0.370817	0.0406087	protein_coding
AT1G72740	4.87993	4.95539	4.94103	4.50406	4.61065	4.80414	4.92545	4.63962	-0.0862487	0.0346114	protein_coding	Homeodomain-like/winged-helix DNA-binding family protein
AT1G73030	6.02238	6.02138	6.13549	5.65871	5.67446	5.86779	6.05975	5.73365	-0.0798027	0.013409	protein_coding	SNF7 family protein
AT1G73060	6.78915	6.80845	6.79595	6.72874	6.69495	6.65961	6.79785	6.69443	-0.0221167	0.00756437	protein_coding	Low PSII Accumulation 3
AT1G73110	5.87592	5.70653	5.57699	5.46119	5.50806	5.4344	5.71982	5.46789	-0.0649849	0.0475998	protein_coding	P-loop containing nucleoside triphosphate hydrolases superfamily protein
AT1G73170	5.6542	5.55788	5.7323	5.52437	5.48412	5.39821	5.64813	5.4689	-0.0465217	0.0459562	protein_coding	P-loop containing nucleoside triphosphate hydrolases superfamily protein
AT1G73177	2.3738	2.77745	3.44162	1.62362	1.79111	2.02187	2.86429	1.8122	-0.660432	0.0338969	protein_coding	bonsai
AT1G73230	7.09969	7.27729	7.2843	6.92359	6.88193	6.94234	7.22043	6.91595	-0.0621555	0.00843584	protein_coding	Nascent polypeptide-associated complex NAC
AT1G73250	3.59515	3.87429	3.87654	3.13392	3.19083	3.16332	3.78199	3.16269	-0.257995	0.00284303	protein_coding	GDP-4-keto-6-deoxymannose-3,5-epimerase-4-reductase 1
AT1G73260	5.31081	5.80816	5.53156	4.38051	4.87542	4.947	5.55018	4.73431	-0.229379	0.0235136	protein_coding	kunitz trypsin inhibitor 1
AT1G73370	3.9478	3.96296	3.75002	3.42628	3.38063	3.3041	3.88693	3.37034	-0.205738	0.00260662	protein_coding	sucrose synthase 6
AT1G73380	3.29048	3.68915	3.68235	2.98217	3.22425	3.16332	3.55399	3.12325	-0.186394	0.0458272	protein_coding
AT1G73390	5.54857	5.5407	5.53156	5.41749	5.38048	5.4395	5.54027	5.41249	-0.033665	0.00203974	protein_coding	Endosomal targeting BRO1-like domain-containing protein
AT1G73630	2.43087	2.52127	2.91372	1.85967	2.03659	2.02187	2.62195	1.97271	-0.410462	0.0149526	protein_coding	EF hand calcium-binding protein family
AT1G73650	5.46222	5.3631	5.29377	4.91888	4.94723	4.96125	5.37303	4.94245	-0.12051	0.00103389	protein_coding	Protein of unknown function (DUF1295)
AT1G73655	6.8348	6.89776	7.07461	6.06501	6.35365	6.35965	6.93572	6.25944	-0.148013	0.00500569	protein_coding	FKBP-like peptidyl-prolyl cis-trans isomerase family protein
AT1G73730	4.70588	4.7564	4.71584	4.58531	4.51262	4.34234	4.72604	4.48009	-0.0771035	0.0288402	protein_coding	ETHYLENE-INSENSITIVE3-like 3
AT1G73770	2.3738	2.49772	2.23247	1.34126	1.7458	1.84877	2.36799	1.64528	-0.525334	0.0138935	protein_coding
AT1G73780	0.702618	0.723086	0.897773	0.409966	0.513962	0.545144	0.774492	0.489691	-0.661379	0.0184802	protein_coding	Bifunctional inhibitor/lipid-transfer protein/seed storage 2S albumin superfamily protein
AT1G73790	3.09245	2.67617	3.07017	1.85967	1.49511	2.12671	2.94627	1.82716	-0.689282	0.00794256	protein_coding	Protein of unknown function (DUF3743)
AT1G73820	3.25931	3.4767	3.474	3.00204	3.25691	2.97957	3.40333	3.0795	-0.144251	0.0473618	protein_coding	Ssu72-like family protein
AT1G73850	3.25931	3.21308	3.13236	2.78989	2.56599	2.92246	3.20158	2.75945	-0.214405	0.0160846	protein_coding	Protein of unknown function (DUF1666)
AT1G73885	7.24203	7.30639	7.37175	6.68793	7.05558	6.81869	7.30672	6.85407	-0.0922641	0.0164941	protein_coding
AT1G73940	4.89014	5.2121	5.19038	4.34206	4.22963	4.46739	5.09754	4.34636	-0.229993	0.00380728	protein_coding
AT1G73990	5.97039	5.99639	5.92029	5.76134	5.78777	5.69954	5.96236	5.74955	-0.0524339	0.0034633	protein_coding	signal peptide peptidase
AT1G74030	6.38208	6.29512	6.36864	5.94187	5.94886	5.89402	6.34861	5.92825	-0.098835	0.000195189	protein_coding	enolase 1
AT1G74050	7.26771	7.36274	7.28487	7.15468	7.14663	7.12111	7.30511	7.14081	-0.0328185	0.00604529	protein_coding	Ribosomal protein L6 family protein
AT1G74150	1.30104	1.3146	1.31019	0.728843	0.618199	1.0506	1.30861	0.799213	-0.711384	0.0171601	protein_coding	Galactose oxidase/kelch repeat superfamily protein
AT1G74200	1.03264	1.20252	1.15906	0.821189	0.973005	0.819895	1.13141	0.871363	-0.376773	0.0224889	protein_coding	receptor like protein 16
AT1G74230	5.94612	5.85061	5.87857	5.03912	5.39523	5.38242	5.89177	5.27225	-0.160281	0.00669044	protein_coding	glycine-rich RNA-binding protein 5
AT1G74240	2.53866	3.04453	3.24923	2.20639	2.40045	2.31598	2.94414	2.30761	-0.351447	0.0435505	protein_coding	Mitochondrial substrate carrier family protein
AT1G74270	6.0815	6.28139	6.35567	5.41749	5.52492	5.47469	6.23952	5.47237	-0.18927	0.000935261	protein_coding	Ribosomal protein L35Ae family protein
AT1G74370	4.09632	3.83724	4.16139	3.4409	3.5217	3.25869	4.03165	3.4071	-0.242827	0.00770326	protein_coding	RING/U-box superfamily protein
AT1G74380	6.06807	6.14781	6.28898	5.59474	5.85064	5.84492	6.16829	5.76343	-0.0979411	0.0189338	protein_coding	xyloglucan xylosyltransferase 5
AT1G74400	1.30104	1.3146	0.990229	0.63018	0.513962	0.385277	1.20196	0.509806	-1.23736	0.00556556	protein_coding	Tetratricopeptide repeat (TPR)-like superfamily protein
AT1G74410	3.43698	3.80881	3.52125	2.92088	3.12158	2.73618	3.58901	2.92621	-0.294552	0.0138361	protein_coding	RING/U-box superfamily protein
AT1G74500	2.6866	2.75775	3.13236	2.09982	1.79111	1.90881	2.8589	1.93325	-0.564438	0.00495403	protein_coding	activation-tagged BRI1(brassinosteroid-insensitive 1)-suppressor 1
AT1G74510	4.93028	4.781	4.89991	4.38051	4.34805	4.43713	4.8704	4.38856	-0.15029	0.000780478	protein_coding	Galactose oxidase/kelch repeat superfamily protein
AT1G74520	5.44154	5.45157	5.64966	4.94477	5.3238	5.11571	5.51426	5.12809	-0.104745	0.04006	protein_coding	HVA22 homologue A
AT1G74560	6.61539	6.63849	6.68966	5.84895	5.99316	6.2652	6.64785	6.03577	-0.13935	0.00783685	protein_coding	NAP1-related protein 1
AT1G74600	2.48577	2.29403	2.30626	1.98473	1.87766	2.07525	2.36202	1.97921	-0.255095	0.010477	protein_coding	pentatricopeptide (PPR) repeat-containing protein
AT1G74640	5.23272	5.5057	5.36457	4.99519	5.10804	4.84313	5.36766	4.98212	-0.107534	0.0247952	protein_coding	alpha/beta-Hydrolases superfamily protein
AT1G74660	2.94352	3.10812	2.93713	2.3682	2.53969	2.73618	2.99626	2.54802	-0.233784	0.02028	protein_coding	mini zinc finger 1
AT1G74680	4.0424	4.03017	3.95892	3.61869	3.63785	3.87006	4.0105	3.70887	-0.112803	0.0237181	protein_coding	Exostosin family protein
AT1G74700	2.6866	2.44943	2.47575	2.24024	1.87766	1.65204	2.53726	1.92331	-0.399677	0.0304337	protein_coding	tRNAse Z1
AT1G74730	6.88927	7.03498	7.00568	6.73913	6.72298	6.66615	6.97664	6.70942	-0.056345	0.0057807	protein_coding	Protein of unknown function (DUF1118)
AT1G74830	1.8114	1.84913	1.68689	1.21077	1.1915	0.545144	1.78247	0.982473	-0.859392	0.023399	protein_coding	Protein of unknown function, DUF593
AT1G74860	3.25931	3.42769	3.30429	3.00204	2.99176	3.13846	3.33043	3.04409	-0.129699	0.0143014	protein_coding
AT1G74870	0.877043	0.877057	0.897773	0.63018	0.513962	0.68905	0.883958	0.611064	-0.532654	0.00626319	protein_coding	RING/U-box superfamily protein
AT1G74910	6.59681	6.71963	6.68448	6.41725	6.48869	6.45334	6.66697	6.45309	-0.0470405	0.00698492	protein_coding	ADP-glucose pyrophosphorylase family protein
AT1G74960	7.24203	7.25989	7.1111	6.77276	6.77606	6.77096	7.20434	6.77326	-0.0890159	0.000779978	protein_coding	fatty acid biosynthesis 1
AT1G75150	3.1274	3.41517	3.17238	2.98217	2.89132	2.97957	3.23832	2.95102	-0.134031	0.0380706	protein_coding
AT1G75166	1.17307	1.20252	0.798984	0.409966	0.71541	0.385277	1.05819	0.503551	-1.07139	0.0297579	small_nucleolar_rna	snoRNA
AT1G75170	4.43306	4.58819	4.76574	3.87715	3.8667	3.91467	4.59566	3.88617	-0.241922	0.00187369	protein_coding	Sec14p-like phosphatidylinositol transfer family protein
AT1G75190	3.51823	3.38981	3.69614	3.15181	3.08566	3.28157	3.53473	3.17302	-0.155743	0.0268286	protein_coding
AT1G75200	4.59788	4.77611	4.68851	4.43267	4.49219	4.49703	4.6875	4.47396	-0.0672649	0.0182979	protein_coding	flavodoxin family protein / radical SAM domain-containing protein
AT1G75210	5.75821	5.82245	5.79452	5.72296	5.70437	5.72063	5.79173	5.71599	-0.0189918	0.0177598	protein_coding	HAD-superfamily hydrolase, subfamily IG, 5'-nucleotidase
AT1G75220	5.78582	5.7244	5.56576	5.18528	5.23642	5.44458	5.69199	5.28876	-0.106005	0.0172597	protein_coding	Major facilitator superfamily protein
AT1G75270	5.28008	5.28957	5.43617	4.55201	4.62948	4.66311	5.33527	4.61487	-0.209274	0.000280968	protein_coding	dehydroascorbate reductase 2
AT1G75330	6.4423	6.55538	6.6477	6.0364	6.02905	6.22739	6.54846	6.09762	-0.10291	0.00686823	protein_coding	ornithine carbamoyltransferase
AT1G75350	8.1539	8.09617	8.19963	7.44098	7.62368	7.68072	8.1499	7.58179	-0.104243	0.00191204	protein_coding	Ribosomal protein L31
AT1G75400	4.76256	4.6956	4.72932	4.4031	4.49219	4.33141	4.72916	4.4089	-0.101164	0.00313438	protein_coding	RING/U-box superfamily protein
AT1G75480	0.273995	0.406378	0.318028	0.149977	0.0751846	0.205462	0.3328	0.143541	-1.21319	0.0251081	pseudogene
AT1G75510	5.12443	5.03117	5.23357	4.69921	4.58515	4.96832	5.12972	4.75089	-0.110683	0.0413451	protein_coding	Transcription initiation factor IIF, beta subunit
AT1G75550	2.53866	2.5897	2.11418	1.72272	1.95932	1.72064	2.41418	1.80089	-0.422822	0.0227209	protein_coding	glycine-rich protein
AT1G75560	4.92035	5.12639	4.90585	4.41796	4.44337	4.48721	4.9842	4.44951	-0.163714	0.00194953	protein_coding	zinc knuckle (CCHC-type) family protein
AT1G75630	5.76377	5.59442	6.12278	4.86023	5.12583	4.96832	5.82699	4.98479	-0.225218	0.00836601	protein_coding	vacuolar H+-pumping ATPase 16 kDa proteolipid subunit 4
AT1G75670	3.69172	3.64695	3.75002	2.92088	2.93234	2.48328	3.69623	2.77883	-0.411575	0.00369022	protein_coding	DNA-directed RNA polymerases
AT1G75720	0.877043	1.01617	1.23661	0.728843	0.401603	0.205462	1.04327	0.445303	-1.22826	0.03196	protein_coding	Plant protein of unknown function (DUF827)
AT1G75750	7.10628	7.02575	6.91866	6.1609	6.20046	6.61526	7.0169	6.32554	-0.149644	0.0111908	protein_coding	GAST1 protein homolog 1
AT1G75760	4.58536	4.58819	4.67464	4.32639	4.45044	4.28686	4.61606	4.35456	-0.0841345	0.0103296	protein_coding	ER lumen protein retaining receptor family protein
AT1G75770	2.18763	2.39947	2.65591	1.85967	1.99847	1.90881	2.41434	1.92232	-0.328781	0.0253323	protein_coding
AT1G75810	3.16153	3.42769	3.68235	2.69546	2.82752	2.9513	3.42386	2.82476	-0.277495	0.0232472	protein_coding
AT1G75840	5.64217	5.71166	5.67077	5.21962	5.27281	5.3503	5.67487	5.28091	-0.1038	0.000785645	protein_coding	RAC-like GTP binding protein 5
AT1G75860	3.96723	3.98853	3.95892	3.88787	3.80178	3.80836	3.97156	3.83267	-0.0513577	0.00875365	protein_coding
AT1G75950	7.62493	7.8002	7.88962	7.10215	7.25469	7.3055	7.77158	7.22078	-0.106054	0.00508775	protein_coding	S phase kinase-associated protein 1
AT1G75980	3.49165	3.58124	3.8521	3.02163	3.15662	3.32629	3.64167	3.16818	-0.200944	0.0275298	protein_coding	Single hybrid motif superfamily protein
AT1G76010	7.21588	7.22804	7.1802	6.75385	6.95715	6.86678	7.20804	6.85926	-0.0715539	0.00450247	protein_coding	Alba DNA/RNA-binding protein
AT1G76060	3.1274	3.37696	3.37459	2.39849	2.91198	2.76895	3.29298	2.69314	-0.290107	0.0261001	protein_coding	LYR family of Fe/S cluster biogenesis protein
AT1G76065	1.8114	1.69198	2.11418	1.06731	1.1915	1.33945	1.87252	1.19942	-0.642644	0.010493	protein_coding	LYR family of Fe/S cluster biogenesis protein
AT1G76080	8.03584	8.09028	8.18869	7.67164	7.72419	7.54306	8.10494	7.6463	-0.0840399	0.00280085	protein_coding	chloroplastic drought-induced stress protein of 32 kD
AT1G76090	5.07158	5.35329	5.03084	4.67466	4.78873	4.68902	5.1519	4.71747	-0.127091	0.0156074	protein_coding	sterol methyltransferase 3
AT1G76120	3.19486	3.5241	3.15251	2.9416	2.78336	2.70266	3.29049	2.80921	-0.22814	0.0244986	protein_coding	Pseudouridine synthase family protein
AT1G76150	5.3849	5.3793	5.43617	4.89782	5.14777	5.2319	5.40012	5.0925	-0.0846188	0.0392514	protein_coding	enoyl-CoA hydratase 2
AT1G76180	8.71903	8.70226	8.87903	7.94034	8.31635	8.3626	8.76677	8.20643	-0.0952911	0.0181198	protein_coding	Dehydrin family protein
AT1G76200	6.52654	6.72977	6.66006	5.41007	5.85331	5.75374	6.63879	5.67238	-0.226968	0.00276417	protein_coding
AT1G76270	3.98639	4.22921	4.10047	3.92995	3.72214	3.83954	4.10535	3.83054	-0.0999574	0.0409798	protein_coding	O-fucosyltransferase family protein
AT1G76300	4.70588	4.58445	4.6202	3.97417	4.0456	4.1934	4.63684	4.07106	-0.187739	0.00156631	protein_coding	snRNP core protein SMD3
AT1G76405	4.07857	3.90147	4.18114	3.53935	3.46692	3.58736	4.05373	3.53121	-0.199087	0.00418126	protein_coding
AT1G76450	6.72214	6.76719	6.80552	6.63643	6.52434	6.622	6.76495	6.59426	-0.0368686	0.0161178	protein_coding	Photosystem II reaction center PsbP family protein
AT1G76560	3.22744	2.96088	3.15251	2.67085	2.69077	2.59713	3.11361	2.65292	-0.231009	0.00545852	protein_coding	CP12 domain-containing protein 3
AT1G76730	5.57413	5.7091	5.64256	5.18962	5.47721	5.37711	5.64193	5.34798	-0.0771942	0.0340041	protein_coding	NagB/RpiA/CoA transferase-like superfamily protein
AT1G76790	5.26447	5.23364	5.19038	4.31055	4.70835	4.68043	5.2295	4.56645	-0.1956	0.00697881	protein_coding	O-methyltransferase family protein
AT1G76860	4.48114	4.58819	4.80127	3.69389	4.09159	3.82403	4.62353	3.86984	-0.256721	0.00739496	protein_coding	Small nuclear ribonucleoprotein family protein
AT1G76980	3.6199	3.5006	3.35733	2.67085	2.87037	3.16332	3.49261	2.90151	-0.267502	0.0217557	protein_coding
AT1G76990	7.40757	7.47869	7.58041	7.09754	7.27277	7.26587	7.48889	7.21206	-0.0543396	0.0220517	protein_coding	ACT domain repeat 3
AT1G77000	3.22744	3.16903	3.07017	2.89986	2.76076	2.89304	3.15555	2.85122	-0.146312	0.00916718	protein_coding	RNI-like superfamily protein
AT1G77030	5.20026	5.25487	5.16084	4.89251	4.74335	4.97536	5.20532	4.87041	-0.0959458	0.0101947	protein_coding	hydrolases, acting on acid anhydrides, in phosphorus-containing anhydrides;ATP-dependent helicases;nucleic acid binding;ATP binding;RNA binding;helicases
AT1G77120	8.48643	8.55171	8.52493	7.62597	7.92681	7.99216	8.52102	7.84831	-0.118644	0.00417177	protein_coding	alcohol dehydrogenase 1
AT1G77122	4.35411	4.60482	4.54347	4.087	4.10062	3.89995	4.5008	4.02919	-0.159691	0.00901309	protein_coding	Uncharacterised protein family UPF0090
AT1G77330	5.89126	5.99428	6.05215	5.1186	5.02514	5.1472	5.97923	5.09698	-0.230316	0.000122606	protein_coding	2-oxoglutarate (2OG) and Fe(II)-dependent oxygenase superfamily protein
AT1G77350	4.13118	4.47213	4.54347	3.42628	3.61284	3.72731	4.38226	3.58881	-0.288169	0.00681749	protein_coding
AT1G77370	4.57274	4.82425	4.88192	4.06828	4.32513	4.38524	4.75964	4.25955	-0.16015	0.0211856	protein_coding	Glutaredoxin family protein
AT1G77380	2.53866	2.73779	2.79056	1.76983	1.79111	1.96645	2.689	1.84246	-0.545436	0.00101942	protein_coding	amino acid permease 3
AT1G77450	4.13118	4.22921	4.27602	3.57956	3.93893	3.74389	4.21213	3.75413	-0.166073	0.0151148	protein_coding	NAC domain containing protein 32
AT1G77540	3.56996	3.74022	3.567	2.27331	2.87037	3.23543	3.62573	2.79303	-0.376437	0.0437024	protein_coding	Acyl-CoA N-acyltransferases (NAT) superfamily protein
AT1G77580	5.15863	5.13786	5.19038	4.65598	5.02514	4.8508	5.16229	4.84397	-0.0918197	0.0417507	protein_coding	Plant protein of unknown function (DUF869)
AT1G77610	5.18375	5.08747	5.15086	4.66846	4.91689	4.88857	5.1407	4.82464	-0.0915424	0.0193093	protein_coding	EamA-like transporter family protein
AT1G77670	5.3921	5.43306	5.48067	4.9702	5.07636	5.10291	5.43528	5.04983	-0.106121	0.00129937	protein_coding	Pyridoxal phosphate (PLP)-dependent transferases superfamily protein
AT1G77690	5.15863	4.97257	4.83905	4.61786	4.57871	4.58245	4.99008	4.59301	-0.119625	0.0131934	protein_coding	like AUX1 3
AT1G77710	5.71291	5.96238	5.93491	4.78196	5.16508	5.07698	5.87006	5.00801	-0.229139	0.0035493	protein_coding
AT1G77750	4.19846	4.49015	4.66064	3.94029	3.8128	4.04077	4.44975	3.93129	-0.178723	0.0260106	protein_coding	Ribosomal protein S13/S18 family
AT1G77770	4.46756	4.46608	4.3822	4.25369	4.246	4.35318	4.43861	4.28429	-0.0510531	0.0257743	protein_coding	Protein of unknown function (DUF1644)
AT1G77840	5.63003	5.95375	5.76538	5.47902	5.50467	5.55203	5.78305	5.51191	-0.0692804	0.0479965	protein_coding	Translation initiation factor IF2/IF5
AT1G77885	4.07857	4.00533	4.04766	3.30359	3.42442	3.25869	4.04385	3.3289	-0.280687	0.000185978	protein_coding
AT1G77920	5.20026	5.07161	5.16581	4.64338	4.79431	4.91808	5.14589	4.78526	-0.104825	0.0150148	protein_coding	bZIP transcription factor family protein
AT1G77930	6.28093	6.27101	6.36864	5.7319	5.80719	5.88658	6.30686	5.80856	-0.118743	0.000787075	protein_coding	Chaperone DnaJ-domain superfamily protein
AT1G77940	7.27162	7.5527	7.38884	7.06368	6.93714	7.13059	7.40439	7.0438	-0.0720251	0.0221391	protein_coding	Ribosomal protein L7Ae/L30e/S12e/Gadd45 family protein
AT1G77990	4.70588	4.52551	4.85143	4.27833	4.22138	4.26406	4.69427	4.25459	-0.141882	0.0101108	protein_coding	STAS domain / Sulfate transporter family
AT1G78020	7.24203	7.2816	7.43788	6.66631	7.04627	7.03281	7.32051	6.91513	-0.0821875	0.0425718	protein_coding	Protein of unknown function (DUF581)
AT1G78040	8.74528	8.86469	9.02038	8.17607	8.32792	8.34302	8.87678	8.28234	-0.0999988	0.00343645	protein_coding	Pollen Ole e 1 allergen and extensin family protein
AT1G78100	4.92035	4.92921	4.9583	4.45446	4.59796	4.44728	4.93595	4.4999	-0.133436	0.000981202	protein_coding	F-box family protein
AT1G78110	4.14829	3.80881	4.06901	3.55288	3.6502	3.36966	4.00871	3.52425	-0.185823	0.0210965	protein_coding
AT1G78140	5.44154	5.51746	5.47268	5.14117	5.27281	5.25522	5.47723	5.22307	-0.0685494	0.00556597	protein_coding	S-adenosyl-L-methionine-dependent methyltransferases superfamily protein
AT1G78172	0.877043	1.01617	0.897773	0.728843	0.401603	0.545144	0.930328	0.55853	-0.736105	0.0233772	protein_coding
AT1G78200	4.83835	4.68521	4.98101	4.09627	4.13617	4.10634	4.83485	4.11292	-0.233308	0.00111393	protein_coding	Protein phosphatase 2C family protein
AT1G78340	4.14829	3.98853	4.62504	3.57956	3.15662	3.43236	4.25395	3.38952	-0.327726	0.0192057	protein_coding	glutathione S-transferase TAU 22
AT1G78380	9.27243	9.19724	9.45843	8.31605	8.44815	8.35723	9.30937	8.37381	-0.152799	0.000421757	protein_coding	glutathione S-transferase TAU 19
AT1G78420	5.0444	5.07956	5.14081	4.72334	4.82186	4.96832	5.08826	4.83784	-0.0728098	0.0307403	protein_coding	RING/U-box superfamily protein
AT1G78510	5.52255	5.54931	5.56952	5.17656	5.31994	5.31745	5.54713	5.27132	-0.0735763	0.00500887	protein_coding	solanesyl diphosphate synthase 1
AT1G78530	3.25931	3.15404	3.04884	2.67085	2.82752	2.97957	3.15406	2.82598	-0.158461	0.0383393	protein_coding	Protein kinase superfamily protein
AT1G78550	2.77742	3.3509	3.30429	2.3682	2.56599	2.27094	3.14421	2.40171	-0.388633	0.0217446	protein_coding	2-oxoglutarate (2OG) and Fe(II)-dependent oxygenase superfamily protein
AT1G78560	4.94994	5.03526	4.9294	4.53847	4.64807	4.35318	4.97153	4.51324	-0.139526	0.00757711	protein_coding	Sodium Bile acid symporter family
AT1G78620	5.72437	5.69363	5.70868	5.10489	5.2158	5.13469	5.70889	5.15179	-0.148137	8.41454e-05	protein_coding	Protein of unknown function DUF92, transmembrane
AT1G78660	5.23673	5.5155	5.478	5.06532	5.13464	5.05722	5.41008	5.08573	-0.0891948	0.0232804	protein_coding	gamma-glutamyl hydrolase 1
AT1G78780	2.11983	2.11985	1.98532	1.62362	1.79111	1.72064	2.075	1.71179	-0.277605	0.00534334	protein_coding	pathogenesis-related family protein
AT1G78790	3.09245	2.87207	3.04884	2.54109	2.66666	2.40205	3.00445	2.5366	-0.244207	0.0100899	protein_coding
AT1G78865	2.82077	3.01165	3.13236	2.39849	2.40045	2.70266	2.98826	2.50053	-0.257071	0.0229303	other_rna
AT1G78900	9.08957	9.10697	9.08601	8.98994	9.03541	9.04138	9.09418	9.02225	-0.0114574	0.0146876	protein_coding	vacuolar ATP synthase subunit A
AT1G78995	4.71739	4.79072	4.91178	4.23702	4.47147	4.33141	4.80663	4.34663	-0.145127	0.00655339	protein_coding
AT1G79010	6.71641	6.79039	6.88444	6.48587	6.50917	6.40986	6.79708	6.4683	-0.0715289	0.00451937	protein_coding	Alpha-helical ferredoxin
AT1G79040	12.0012	12.1659	12.2468	11.5843	11.7733	11.6528	12.1379	11.6702	-0.0566992	0.00677945	protein_coding	photosystem II subunit R
AT1G79050	4.91035	4.90256	4.70224	4.46165	4.246	4.36395	4.83838	4.3572	-0.151124	0.00646622	protein_coding	recA DNA recombination family protein
AT1G79075	4.27838	4.31256	4.7493	2.20639	2.45776	2.59713	4.44675	2.42043	-0.877487	0.000436725	other_rna	other RNA
AT1G79080	4.19846	4.29217	4.04766	3.79982	3.82375	3.99995	4.17943	3.87451	-0.109294	0.0327595	protein_coding	Pentatricopeptide repeat (PPR) superfamily protein
AT1G79210	5.32594	5.56072	5.57326	5.0343	5.13464	5.05057	5.48664	5.07317	-0.113035	0.00868113	protein_coding	N-terminal nucleophile aminohydrolases (Ntn hydrolases) superfamily protein
AT1G79260	3.71488	3.68915	3.567	3.22125	3.12158	3.45267	3.65701	3.26517	-0.163508	0.0223008	protein_coding
AT1G79390	4.13118	4.48417	4.45701	3.8985	3.93893	3.95794	4.35745	3.93179	-0.148298	0.0206667	protein_coding
AT1G79410	4.46756	4.59929	4.56618	4.01061	4.22138	3.87006	4.54434	4.03402	-0.171854	0.00958261	protein_coding	organic cation/carnitine transporter5
AT1G79450	2.94352	3.24172	3.19198	2.76686	2.56599	2.52224	3.12574	2.61836	-0.255533	0.0130443	protein_coding	ALA-interacting subunit 5
AT1G79470	3.46457	3.78955	3.48992	2.89986	3.04883	2.89304	3.58135	2.94724	-0.281136	0.00546058	protein_coding	Aldolase-type TIM barrel family protein
AT1G79490	3.32099	3.21308	3.21131	2.85687	2.80561	2.9513	3.24846	2.87126	-0.178073	0.00253111	protein_coding	Pentatricopeptide repeat (PPR) superfamily protein
AT1G79550	8.26597	8.27696	8.26817	7.94419	7.9179	7.99563	8.27037	7.95257	-0.0565296	0.000160987	protein_coding	phosphoglycerate kinase
AT1G79590	4.71739	4.73138	4.89991	4.54526	4.56573	4.59164	4.78289	4.56754	-0.0664645	0.0231788	protein_coding	syntaxin of plants 52
AT1G79650	4.99794	4.9115	4.92355	4.74118	4.53942	4.60984	4.94433	4.63015	-0.094717	0.00844237	protein_coding	Rad23 UV excision repair protein family
AT1G79690	6.47659	6.53527	6.438	6.17191	6.28207	6.36769	6.48329	6.27389	-0.0473651	0.0297561	protein_coding	nudix hydrolase homolog 3
AT1G79820	3.59515	3.54723	3.52125	2.87853	3.20764	3.16332	3.55454	3.08316	-0.205254	0.0110408	protein_coding	Major facilitator superfamily protein
AT1G79920	7.49547	7.66851	7.61469	7.31297	7.30989	7.46709	7.59289	7.36332	-0.0442938	0.0344706	protein_coding	Heat shock protein 70 (Hsp 70) family protein
AT1G79930	7.10774	7.2135	7.20311	6.77468	6.89583	6.96018	7.17479	6.8769	-0.0611778	0.00960366	protein_coding	heat shock protein 91
AT1G79940	6.20934	6.29683	6.35784	6.09307	6.11173	6.06867	6.288	6.09116	-0.0458852	0.0118044	protein_coding	DnaJ / Sec63 Brl domains-containing protein
AT1G79990	6.8584	6.8168	6.87537	6.45377	6.61217	6.69414	6.85019	6.58669	-0.05659	0.0222324	protein_coding	structural molecules
AT1G80270	4.80635	4.80038	4.8698	4.15067	4.294	4.38524	4.82551	4.27664	-0.174205	0.00157229	protein_coding	PENTATRICOPEPTIDE REPEAT 596
AT1G80500	5.34833	5.49385	5.58071	5.12315	5.15211	5.28384	5.4743	5.18637	-0.0779496	0.0264997	protein_coding	SNARE-like superfamily protein
AT1G80520	2.04868	2.34771	2.30626	1.46091	1.69903	1.0506	2.23422	1.40351	-0.670728	0.01706	protein_coding	Sterile alpha motif (SAM) domain-containing protein
AT1G80550	4.0053	3.89247	4.03686	3.56628	3.76819	3.49246	3.97821	3.60897	-0.140531	0.0167353	protein_coding	Pentatricopeptide repeat (PPR) superfamily protein
AT1G80560	5.53561	5.68323	5.66377	5.34934	5.27281	5.4993	5.62754	5.37382	-0.0665569	0.0351688	protein_coding	isopropylmalate dehydrogenase 2
AT1G80620	4.98847	4.97257	4.99223	4.55201	4.52609	4.64557	4.98442	4.57456	-0.123795	0.000369165	protein_coding	S15/NS1, RNA-binding protein
AT1G80700	3.16153	3.33105	3.2304	2.96203	2.83835	3.08741	3.24099	2.9626	-0.129572	0.033059	protein_coding
AT1G80720	2.77742	2.65504	3.00519	2.09982	2.21341	2.59713	2.81255	2.30345	-0.288079	0.0490318	protein_coding	Mitochondrial glycoprotein family protein
AT1G80750	5.67797	5.76195	5.59918	5.49313	5.32765	5.24942	5.6797	5.35673	-0.0844616	0.0197375	protein_coding	Ribosomal protein L30/L7 family protein
AT1G80770	5.54857	5.58886	5.62464	5.31402	5.47026	5.45469	5.58736	5.41299	-0.0457404	0.03261	protein_coding	P-loop containing nucleoside triphosphate hydrolases superfamily protein
AT1G80830	6.29637	6.20528	6.17788	5.83794	5.95136	6.02526	6.22651	5.93819	-0.0684015	0.0114866	protein_coding	natural resistance-associated macrophage protein 1
AT1G80860	4.02397	4.35905	4.03686	3.49798	3.75681	3.72731	4.13996	3.6607	-0.177497	0.0248033	protein_coding	phospholipid N-methyltransferase
AT1G80890	2.95329	3.10812	3.01798	2.51367	2.73781	2.53181	3.02646	2.59443	-0.222215	0.00699306	protein_coding
AT1G80910	4.63478	4.6267	4.53582	4.30256	4.40016	4.47733	4.5991	4.39335	-0.0660297	0.0261348	protein_coding	Protein of unknown function (DUF1712)
AT1G80930	6.76992	6.80246	6.72709	6.61885	6.67545	6.68344	6.76649	6.65925	-0.0230483	0.0228477	protein_coding	MIF4G domain-containing protein / MA3 domain-containing protein
AT1G80940	5.34091	5.25838	5.48067	4.86566	5.11696	5.05722	5.35999	5.01328	-0.0964744	0.0254672	protein_coding
AT1G81001	0.877043	1.3146	1.31019	0	0.806482	0	1.16728	0.268827	-2.1184	0.0423494	pseudogene
AT2G01100	5.64217	5.55788	5.73898	5.09105	5.25675	5.3503	5.64634	5.2327	-0.109761	0.0108967	protein_coding
AT2G01110	6.50345	6.455	6.48443	6.26938	6.28405	6.29644	6.48096	6.28329	-0.0446875	0.000253834	protein_coding	Sec-independent periplasmic protein translocase
AT2G01250	8.55703	8.67856	8.62835	7.9557	8.02311	8.0624	8.62131	8.01374	-0.105432	0.000207464	protein_coding	Ribosomal protein L30/L7 family protein
AT2G01350	6.26533	6.41155	6.28214	6.00721	6.17292	6.11082	6.31967	6.09698	-0.0517542	0.029084	protein_coding	quinolinate phoshoribosyltransferase
AT2G01470	5.51597	5.46073	5.81046	5.0343	5.13024	5.33397	5.59572	5.16617	-0.115228	0.0373259	protein_coding	SEC12P-like 2 protein
AT2G01530	5.0444	4.87083	4.98101	4.68699	4.66642	4.69755	4.96541	4.68365	-0.0842792	0.00544109	protein_coding	MLP-like protein 329
AT2G01540	3.96723	3.98853	4.18114	3.16949	3.27297	3.11316	4.04563	3.18521	-0.344979	0.000479095	protein_coding	Calcium-dependent lipid-binding (CaLB domain) family protein
AT2G01610	2.73272	2.89028	2.76462	1.90257	2.27849	2.52224	2.79587	2.23443	-0.323391	0.0395588	protein_coding	Plant invertase/pectin methylesterase inhibitor superfamily protein
AT2G01640	3.49165	3.62538	3.62583	3.09745	3.01104	2.66833	3.58095	2.92561	-0.291607	0.00907706	protein_coding
AT2G01660	2.90375	3.16903	3.37459	2.67085	2.82752	2.59713	3.14912	2.6985	-0.222793	0.041583	protein_coding	plasmodesmata-located protein 6
AT2G01670	6.86359	6.65322	7.07857	5.97993	6.14919	6.15796	6.86513	6.09569	-0.171496	0.0047811	protein_coding	nudix hydrolase homolog 17
AT2G01680	5.54857	5.49087	5.44844	5.17219	5.18643	4.93261	5.49596	5.09708	-0.108701	0.0102668	protein_coding	Ankyrin repeat family protein
AT2G01710	4.50791	4.6158	4.57367	4.31055	4.45044	4.20542	4.56579	4.32214	-0.0791198	0.0348565	protein_coding	Chaperone DnaJ-domain superfamily protein
AT2G01735	3.76013	3.84659	3.64017	3.31951	3.53508	3.55015	3.74896	3.46824	-0.112286	0.0424913	protein_coding	RING-finger protein for embryogenesis
AT2G01750	3.96723	3.82783	4.03686	3.16949	3.60017	3.55015	3.94397	3.43993	-0.197269	0.0278485	protein_coding	microtubule-associated proteins 70-3
AT2G01760	3.88792	3.92815	3.8521	3.4115	3.53508	3.62364	3.88939	3.52341	-0.142572	0.00498322	protein_coding	response regulator 14
AT2G01818	2.43087	2.47378	2.44341	1.90257	2.21341	1.96645	2.44935	2.02748	-0.272713	0.0115874	protein_coding	PLATZ transcription factor family protein
AT2G01830	5.026	5.08747	4.93522	4.63068	4.65421	4.53562	5.01623	4.60684	-0.122827	0.0020142	protein_coding	CHASE domain containing histidine kinase protein
AT2G01850	7.0042	7.10971	7.21174	6.70166	6.84616	6.87245	7.10855	6.80675	-0.0625887	0.0196054	protein_coding	endoxyloglucan transferase A3
AT2G01870	3.98639	4.05459	4.1713	3.22125	3.32009	3.51194	4.07076	3.35109	-0.280665	0.00204936	protein_coding
AT2G01880	2.82077	2.90825	2.81605	2.3682	2.10994	2.63317	2.84836	2.37044	-0.264977	0.0360983	protein_coding	purple acid phosphatase 7
AT2G01900	4.09632	3.92815	3.95892	3.48392	3.56147	3.51194	3.99446	3.51911	-0.182791	0.00108886	protein_coding	DNAse I-like superfamily protein
AT2G01913	1.97384	2.02419	2.1547	1.40233	1.65069	1.24944	2.05091	1.43415	-0.516064	0.0087069	protein_coding
AT2G01918	3.56996	3.5006	3.42515	3.13392	2.8491	3.11316	3.49857	3.03206	-0.206466	0.00980886	protein_coding	PsbQ-like 3
AT2G02050	5.90139	6.02344	6.13295	4.76462	5.03929	5.17803	6.01926	4.99398	-0.269396	0.00178428	protein_coding	NADH-ubiquinone oxidoreductase B18 subunit, putative
AT2G02060	3.01991	3.02818	2.98286	2.39849	2.73781	2.52224	3.01031	2.55284	-0.237809	0.0102651	protein_coding	Homeodomain-like superfamily protein
AT2G02100	7.18511	6.87395	7.34026	6.07677	6.48869	6.67914	7.13311	6.41487	-0.153111	0.0329197	protein_coding	low-molecular-weight cysteine-rich 69
AT2G02120	3.49165	3.19855	3.37459	0.524271	0.279748	0.205462	3.35493	0.336494	-3.31763	1.95152e-05	protein_coding	Scorpion toxin-like knottin superfamily protein
AT2G02130	6.912	6.81084	7.14292	4.57209	4.7491	4.61886	6.95525	4.64668	-0.581902	3.23016e-05	protein_coding	low-molecular-weight cysteine-rich 68
AT2G02160	6.912	6.78675	7.0043	6.55977	6.63098	6.54841	6.90102	6.57972	-0.0687828	0.00919854	protein_coding	CCCH-type zinc finger family protein
AT2G02230	3.56996	3.64695	3.80197	3.09745	3.24067	2.40205	3.67296	2.91339	-0.334243	0.0470555	protein_coding	phloem protein 2-B1
AT2G02360	3.96723	4.08652	4.23881	3.5119	3.83461	3.72731	4.09752	3.69127	-0.150632	0.0300104	protein_coding	phloem protein 2-B10
AT2G02390	6.04996	6.26927	6.25956	5.78159	5.81818	5.9558	6.19293	5.85186	-0.081728	0.0186182	protein_coding	glutathione S-transferase zeta 1
AT2G02410	4.46756	4.20032	4.2482	3.79982	3.69856	3.91467	4.30536	3.80435	-0.178484	0.00833168	protein_coding
AT2G02470	4.46756	4.6826	4.79487	4.29453	4.1794	4.26979	4.64834	4.24791	-0.129964	0.0172758	protein_coding	alfin-like 6
AT2G02480	4.72312	4.79072	4.76901	4.34206	4.44337	4.43713	4.76095	4.40752	-0.111283	0.00077103	protein_coding	AAA-type ATPase family protein
AT2G02500	5.18375	5.15302	5.28467	4.63705	4.59796	4.70604	5.20715	4.64701	-0.164189	0.000384275	protein_coding	Nucleotide-diphospho-sugar transferases superfamily protein
AT2G02510	5.19203	5.67275	5.47668	4.47593	4.78873	4.76407	5.44715	4.67625	-0.220152	0.0109564	protein_coding	NADH dehydrogenase (ubiquinone)s
AT2G02740	4.83835	4.59375	4.61055	3.70605	3.90842	4.01368	4.68088	3.87605	-0.272192	0.00256239	protein_coding	ssDNA-binding transcriptional regulator
AT2G02820	4.62259	4.4104	4.30331	4.16836	3.95892	3.83954	4.44543	3.98894	-0.156318	0.0273036	protein_coding	myb domain protein 88
AT2G02870	5.16705	5.21571	5.22409	4.7877	4.74335	4.6718	5.20228	4.73428	-0.135999	0.000253846	protein_coding	Galactose oxidase/kelch repeat superfamily protein
AT2G02910	3.6199	3.65762	3.77623	3.33525	3.42442	3.53117	3.68458	3.43028	-0.103175	0.0259958	protein_coding	Protein of unknown function (DUF616)
AT2G02980	2.94352	2.77745	2.71129	2.24024	2.21341	1.84877	2.81075	2.10081	-0.42001	0.00785584	protein_coding	Pentatricopeptide repeat (PPR) superfamily protein
AT2G03090	4.48114	4.34592	4.23881	4.03009	3.8667	3.53117	4.35529	3.80932	-0.193234	0.0284368	protein_coding	expansin A15
AT2G03120	6.10361	6.41941	6.41107	5.83241	5.96378	5.91978	6.31136	5.90532	-0.0959354	0.0215219	protein_coding	signal peptide peptidase
AT2G03200	3.46457	3.22747	3.474	3.18695	2.95242	2.83233	3.38868	2.99056	-0.180306	0.0390617	protein_coding	Eukaryotic aspartyl protease family protein
AT2G03220	4.53419	4.4961	4.55108	4.31055	4.246	4.10634	4.52712	4.22096	-0.101023	0.00801589	protein_coding	fucosyltransferase 1
AT2G03350	5.26447	5.23007	5.22409	4.86023	4.77188	4.93261	5.23954	4.85491	-0.109997	0.00133114	protein_coding	Protein of unknown function, DUF538
AT2G03390	6.31922	6.2071	6.16057	5.97742	5.91856	5.9343	6.22897	5.94343	-0.0676974	0.00474001	protein_coding	uvrB/uvrC motif-containing protein
AT2G03430	3.40884	3.7098	3.8521	3.16949	3.19083	3.0612	3.65692	3.14051	-0.219631	0.0194676	protein_coding	Ankyrin repeat family protein
AT2G03470	5.2723	4.95539	5.079	4.60493	4.8109	4.85844	5.10223	4.75809	-0.100745	0.0462869	protein_coding	ELM2 domain-containing protein
AT2G03505	1.52725	1.88588	1.57192	1.22437	0.892144	1.24944	1.66169	1.12199	-0.566593	0.0286322	protein_coding	Carbohydrate-binding X8 domain superfamily protein
AT2G03510	5.39927	5.53492	5.58071	5.26964	5.29263	5.19621	5.50497	5.25283	-0.0676398	0.0150593	protein_coding	SPFH/Band 7/PHB domain-containing membrane-associated protein family
AT2G03640	5.75262	5.97948	5.84492	5.56833	5.42786	5.56608	5.85901	5.52076	-0.0857898	0.0137318	protein_coding	Nuclear transport factor 2 (NTF2) family protein with RNA binding (RRM-RBD-RNP motifs) domain
AT2G03730	5.20844	5.37284	5.3296	5.12767	5.17793	5.10291	5.30363	5.13617	-0.0462867	0.0360331	protein_coding	ACT domain repeat 5
AT2G03810	4.42605	4.33267	4.6465	3.98089	3.9884	3.89995	4.46841	3.95641	-0.175568	0.00623488	protein_coding	18S pre-ribosomal assembly protein gar2-related
AT2G03820	6.02701	6.07806	6.03326	5.63346	5.84528	5.65202	6.04611	5.71025	-0.0824523	0.00849189	protein_coding	nonsense-mediated mRNA decay NMD3 family protein
AT2G03870	4.82776	4.85701	4.95256	4.02038	4.13617	4.35318	4.87911	4.16991	-0.226602	0.00246723	protein_coding	Small nuclear ribonucleoprotein family protein
AT2G03890	6.58428	6.39092	6.59714	6.07208	6.36118	6.19158	6.52412	6.20828	-0.0715884	0.0420837	protein_coding	phosphoinositide 4-kinase gamma 7
AT2G04025	1.52725	1.5156	1.68689	0.409966	0.806482	0.939853	1.57658	0.718767	-1.1332	0.00701969	protein_coding
AT2G04030	8.37451	8.37837	8.3347	7.8161	7.67368	7.90549	8.36253	7.79842	-0.100757	0.00121401	protein_coding	Chaperone protein htpG family protein
AT2G04039	6.50345	6.66517	6.5217	6.26322	6.2781	6.14866	6.56344	6.22999	-0.0752217	0.00701866	protein_coding
AT2G04090	1.85375	2.00761	2.17454	1.24452	1.1915	1.5426	2.01197	1.32621	-0.601301	0.00872987	protein_coding	MATE efflux family protein
AT2G04110	3.92812	3.77002	4.06901	3.36624	3.38063	3.00729	3.92238	3.25139	-0.270676	0.0109373	pseudogene
AT2G04170	4.04551	4.177	3.97225	3.61869	3.54833	3.65027	4.06492	3.60576	-0.172923	0.00237978	protein_coding	TRAF-like family protein
AT2G04360	5.15863	5.42372	5.33842	4.79909	5.11251	4.95414	5.30692	4.95525	-0.0989185	0.0423103	protein_coding
AT2G04400	5.69554	6.02138	5.86031	5.29401	5.41345	5.34488	5.85908	5.35078	-0.130924	0.00712266	protein_coding	Aldolase-type TIM barrel family protein
AT2G04410	5.67797	5.70396	5.5354	4.90312	5.14777	5.32848	5.63911	5.12646	-0.137506	0.018653	protein_coding	RPM1-interacting protein 4 (RIN4) family protein
AT2G04520	6.5573	6.56532	6.67755	5.75842	5.92238	6.00649	6.60006	5.89576	-0.1628	0.00103487	protein_coding	Nucleic acid-binding, OB-fold-like protein
AT2G04530	4.11385	4.2505	4.20062	3.99087	3.76819	3.94366	4.18832	3.9009	-0.102565	0.0216711	protein_coding	Metallo-hydrolase/oxidoreductase superfamily protein
AT2G04540	3.82544	4.00533	4.04766	3.60576	3.56147	3.60562	3.95948	3.59095	-0.140944	0.00614009	protein_coding	Beta-ketoacyl synthase
AT2G04550	4.41195	4.27149	4.28517	3.84452	4.05492	4.10634	4.32287	4.00192	-0.111296	0.0249215	protein_coding	indole-3-butyric acid response 5
AT2G04630	5.08052	5.08747	5.15586	4.18584	4.49904	4.4269	5.10795	4.37059	-0.224917	0.00165117	protein_coding	RNA polymerase Rpb6
AT2G04700	6.86359	7.05125	7.18142	6.23202	6.45037	6.59484	7.03209	6.42574	-0.13009	0.012374	protein_coding	ferredoxin thioredoxin reductase catalytic beta chain family protein
AT2G04740	4.0424	3.98006	4.06901	3.42628	3.60017	3.55015	4.03049	3.52553	-0.193116	0.000959604	protein_coding	ankyrin repeat family protein
AT2G04800	2.86286	2.65504	2.53834	2.06247	2.37091	2.27094	2.68541	2.23477	-0.265014	0.026538	protein_coding
AT2G04842	7.15155	7.10485	7.1802	6.98726	7.04159	6.97254	7.14553	7.00047	-0.0295904	0.00880905	protein_coding	threonyl-tRNA synthetase, putative / threonine--tRNA ligase, putative
AT2G04845	2.90375	2.85364	3.13236	2.33726	2.73781	2.56017	2.96325	2.54508	-0.219471	0.0440961	protein_coding	Acyl-CoA N-acyltransferases (NAT) superfamily protein
AT2G04900	4.59788	5.01259	5.10508	4.39561	4.42192	4.44728	4.90518	4.4216	-0.149737	0.0366926	protein_coding
AT2G04940	4.29385	4.37206	4.29427	3.94029	3.99809	4.05412	4.32006	3.9975	-0.111953	0.00153264	protein_coding	scramblase-related
AT2G05050	0.1892	0.118389	0.194435	0	0.050059	0	0.167341	0.0166863	-3.32606	0.00708501	protein_coding	Protein phosphatase 2C family protein
AT2G05120	4.36879	4.46608	4.41593	4.12373	4.21308	4.21734	4.41693	4.18472	-0.0779145	0.00499705	protein_coding	Nucleoporin, Nup133/Nup155-like
AT2G05140	0.393666	0.456105	0.578456	0	0	0.298169	0.476076	0.0993898	-2.26002	0.0292036	protein_coding	phosphoribosylaminoimidazole carboxylase family protein / AIR carboxylase family protein
AT2G05220	6.89519	7.12468	6.94464	6.74749	6.61584	6.74031	6.98817	6.70121	-0.0604925	0.0247044	protein_coding	Ribosomal S17 family protein
AT2G05260	3.51823	3.2698	3.24923	2.83489	3.03006	3.11316	3.34575	2.9927	-0.160881	0.041761	protein_coding	alpha/beta-Hydrolases superfamily protein
AT2G05310	6.89689	6.79402	6.85938	6.29174	6.42365	6.34343	6.85009	6.35294	-0.1087	0.000520613	protein_coding
AT2G05320	3.71488	3.84659	3.8521	3.42628	3.30456	3.45267	3.80453	3.3945	-0.164517	0.00304408	protein_coding	beta-1,2-N-acetylglucosaminyltransferase II
AT2G05380	10.07	9.86257	10.1344	8.69447	8.81797	8.73638	10.0223	8.74961	-0.195923	0.000143018	protein_coding	glycine-rich protein 3 short isoform
AT2G05440	8.55422	8.70022	8.77078	7.93711	8.07536	8.00511	8.67507	8.00586	-0.115819	0.000882385	protein_coding	GLYCINE RICH PROTEIN 9
AT2G05510	5.16284	5.4001	5.61741	3.78843	4.62636	4.1191	5.39345	4.17796	-0.368409	0.0117686	protein_coding	Glycine-rich protein family
AT2G05520	10.394	10.0699	10.4935	9.44939	9.76325	9.67678	10.3191	9.62981	-0.0997429	0.0121581	protein_coding	glycine-rich protein 3
AT2G05590	3.92812	3.84659	3.95892	3.49798	3.72214	3.49246	3.91121	3.57086	-0.131344	0.0146945	protein_coding	TLD-domain containing nucleolar protein
AT2G05620	7.23303	7.19959	7.35609	6.7332	6.7433	6.88931	7.2629	6.7886	-0.097432	0.00239018	protein_coding	proton gradient regulation 5
AT2G05632	2.86286	2.92601	3.02718	2.39849	2.40045	2.52224	2.93868	2.44039	-0.268056	0.00137996	protein_coding
AT2G05765	1.41857	0.802125	1.15906	0.63018	0.513962	0.385277	1.12659	0.509806	-1.14394	0.0326084	small_nucleolar_rna	snoRNA
AT2G05830	5.74702	5.9031	5.72895	5.33766	5.45627	5.65202	5.79302	5.48198	-0.0796184	0.043859	protein_coding	NagB/RpiA/CoA transferase-like superfamily protein
AT2G05910	2.04868	1.92172	2.07249	1.72272	1.49511	1.24944	2.0143	1.48909	-0.435844	0.0220426	protein_coding	Protein of unknown function (DUF567)
AT2G05990	7.19338	7.32992	7.26013	6.74651	6.84347	6.8439	7.26114	6.81129	-0.0922679	0.000912999	protein_coding	NAD(P)-binding Rossmann-fold superfamily protein
AT2G06000	4.11385	3.84659	3.92419	3.39657	3.6254	3.13846	3.96155	3.38681	-0.226137	0.0236157	protein_coding	Pentatricopeptide repeat (PPR) superfamily protein
AT2G06010	4.0424	3.94566	3.95892	3.23809	3.58738	3.41176	3.98233	3.41241	-0.22282	0.00564182	protein_coding	OBP3-responsive gene 4
AT2G06025	5.61472	5.64622	5.562	5.28188	5.37305	5.419	5.60765	5.35798	-0.0657072	0.00612733	protein_coding	Acyl-CoA N-acyltransferases (NAT) superfamily protein
AT2G06925	4.82776	5.06361	5.13069	4.44724	4.49219	4.5639	5.00736	4.50111	-0.153768	0.00665739	protein_coding	Phospholipase A2 family protein
AT2G06990	5.69554	5.66749	5.562	5.1678	5.47721	5.22601	5.64168	5.29034	-0.0927636	0.0272256	protein_coding	RNA helicase, ATP-dependent, SK12/DOB1 protein
AT2G07130	0.143492	0.0655436	0.167759	0	0	0	0.125598	0	#NUM!	0.0151803	pseudogene
AT2G07340	4.52111	4.36557	4.1713	3.84452	3.63785	4.09346	4.35266	3.85861	-0.173815	0.0409601	protein_coding	PREFOLDIN 1
AT2G07640	0.983122	0.654026	0.781496	0.149977	0.170156	0.14084	0.806214	0.153658	-2.39144	0.00246502	protein_coding	NAD(P)-binding Rossmann-fold superfamily protein
AT2G07672	0.273995	0.128238	0.167759	0.0769364	0	0	0.189998	0.0256455	-2.88921	0.0312708	protein_coding
AT2G07750	0.606801	0.456105	0.45411	0.0769364	0.146644	0.106385	0.505672	0.109989	-2.20085	0.00190526	protein_coding	DEA(D/H)-box RNA helicase family protein
AT2G07758	0.273995	0.406378	0.318028	0.219497	0.214731	0.106385	0.3328	0.180204	-0.885023	0.0466851	pre_trna	pre-tRNA
AT2G09795	3.19486	3.16903	3.39164	2.30564	2.97223	2.73618	3.25184	2.67135	-0.28369	0.048875	other_rna	other RNA
AT2G09970	1.03264	0.913113	0.578456	0.409966	0.279748	0.385277	0.841402	0.358331	-1.2315	0.0270312	protein_coding	Protein of unknown function (DUF1677)
AT2G09990	6.21544	6.07806	6.1791	4.93447	5.25877	5.22601	6.15753	5.13975	-0.260655	0.000784607	protein_coding	Ribosomal protein S5 domain 2-like superfamily protein
AT2G11620	0.956936	1.06378	1.05588	0.798651	0.584627	0.32838	1.02553	0.570552	-0.845941	0.0315293	protein_coding
AT2G11890	5.60545	5.46073	5.52385	5.14565	5.2768	5.22601	5.53001	5.21615	-0.0842964	0.00519897	protein_coding	adenylate cyclases
AT2G11910	5.99898	6.10948	6.11766	5.64929	5.51145	5.81778	6.07537	5.65951	-0.102296	0.0125468	protein_coding
AT2G12190	3.11004	2.92301	2.93713	2.69546	2.65445	2.35966	2.99006	2.56986	-0.218485	0.0259615	protein_coding	Cytochrome P450 superfamily protein
AT2G12200	0.504166	0.580597	0.45411	0.0512357	0.0998801	0.205462	0.512958	0.118859	-2.10959	0.00253339	protein_coding	P-loop containing nucleoside triphosphate hydrolases superfamily protein
AT2G12280	1.50935	2.00193	1.81021	0.66349	1.26848	0.977346	1.77383	0.969773	-0.871148	0.023626	protein_coding	P-loop containing nucleoside triphosphate hydrolases superfamily protein
AT2G13360	9.99256	10.0625	10.1453	9.55202	9.77246	9.72533	10.0668	9.68327	-0.0560401	0.00878174	protein_coding	alanine:glyoxylate aminotransferase
AT2G13540	5.62393	5.68062	5.63542	5.06767	5.2648	5.23777	5.64665	5.19008	-0.121639	0.00205112	protein_coding	ARM repeat superfamily protein
AT2G13550	2.31437	2.20957	2.1547	1.51721	1.7458	1.72064	2.22621	1.66122	-0.422349	0.00280234	protein_coding
AT2G13840	3.01991	3.24172	2.96018	2.83489	2.76076	2.52224	3.07393	2.70596	-0.183944	0.0446442	protein_coding	Polymerase/histidinol phosphatase-like
AT2G14045	4.87993	4.9115	4.8698	4.31055	4.45749	4.50677	4.88708	4.42494	-0.143315	0.00155398	protein_coding
AT2G14090	2.90375	2.90825	2.92547	2.54109	2.17974	2.59713	2.91249	2.43932	-0.255775	0.0224952	pseudogene
AT2G14110	3.54433	3.12359	3.53666	2.83489	2.69077	3.0612	3.40153	2.86229	-0.249014	0.0374506	protein_coding	Haloacid dehalogenase-like hydrolase (HAD) superfamily protein
AT2G14247	3.25931	3.5124	3.53666	1.27749	2.6172	2.31598	3.43612	2.07023	-0.730992	0.0302618	protein_coding	Expressed protein
AT2G14285	3.6199	3.5124	3.81467	3.04096	3.17383	3.25869	3.64899	3.15783	-0.208566	0.0107076	protein_coding	Small nuclear ribonucleoprotein family protein
AT2G14460	3.51823	3.5241	3.80197	3.28749	3.22425	3.0612	3.61477	3.19098	-0.179903	0.0213235	protein_coding
AT2G14660	2.82077	2.96088	2.96018	2.33726	2.30996	2.56017	2.91394	2.40246	-0.278458	0.00510981	protein_coding
AT2G14720	6.3657	6.30872	6.34695	6.05197	6.23264	6.20212	6.34046	6.16224	-0.0411318	0.0377692	protein_coding	vacuolar sorting receptor 4
AT2G14750	6.4732	6.49867	6.38577	6.06973	6.25403	6.02864	6.45254	6.11747	-0.0769336	0.0122916	protein_coding	APS kinase
AT2G14820	1.62831	1.64987	1.74112	0.907977	1.04957	0.819895	1.6731	0.925815	-0.853727	0.000578972	protein_coding	Phototropic-responsive NPH3 family protein
AT2G14840	0.702618	0.709207	0.578456	0.0769364	0.0751846	0.298169	0.663427	0.150097	-2.14404	0.00385401	pseudogene
AT2G14878	5.17542	5.26537	5.58071	4.07767	4.51262	4.34234	5.3405	4.31088	-0.308994	0.00429311	other_rna
AT2G14910	7.47017	7.53689	7.62073	7.10904	7.37487	7.23981	7.5426	7.24124	-0.0588248	0.0269017	protein_coding
AT2G15128	2.48577	2.29403	2.34179	1.81545	2.07373	1.90881	2.37386	1.93266	-0.296647	0.00969846	other_rna	other RNA
AT2G15220	2.73272	2.64435	2.65591	1.62362	2.07373	2.10121	2.67766	1.93286	-0.47024	0.00906767	protein_coding	Plant basic secretory protein (BSP) family protein
AT2G15230	4.13118	4.37206	4.51263	3.92995	3.8981	3.72731	4.33862	3.85179	-0.171707	0.0190084	protein_coding	lipase 1
AT2G15270	3.59515	4.03836	3.91242	3.30359	3.13921	3.11316	3.84864	3.18532	-0.272912	0.010153	protein_coding
AT2G15280	4.02397	4.22204	4.37365	3.78843	3.80178	3.92924	4.20655	3.83981	-0.131602	0.0296074	protein_coding	Reticulon family protein
AT2G15292	4.19846	4.23634	4.05838	3.53935	3.67458	3.65904	4.16439	3.62432	-0.200395	0.00143492	other_rna
AT2G15318	0.273995	0.354875	0.167759	0.149977	0	0	0.265543	0.0499923	-2.40917	0.0430764	protein_coding
AT2G15560	4.57274	4.70076	4.82657	4.30256	4.54605	4.29813	4.70002	4.38224	-0.100998	0.0444972	protein_coding	Putative endonuclease or glycosyl hydrolase
AT2G15760	2.31437	2.42467	2.02956	1.76983	1.54886	1.84877	2.2562	1.72249	-0.389403	0.0226452	protein_coding	Protein of unknown function (DUF1645)
AT2G15840	0.877043	1.01617	1.15906	0.63018	0.71541	0.545144	1.01743	0.630245	-0.690939	0.0152074	pseudogene
AT2G15860	5.28783	5.50865	5.41964	5.04392	5.05795	5.13469	5.40537	5.07885	-0.0898921	0.00959195	protein_coding
AT2G15910	4.7514	4.90704	4.89991	4.07767	3.95892	4.38524	4.85278	4.14061	-0.228968	0.00648682	protein_coding	CSL zinc finger domain-containing protein
AT2G15980	2.58968	2.65504	2.26984	1.90257	2.10994	2.22445	2.50485	2.07899	-0.268843	0.0485247	protein_coding	Tetratricopeptide repeat (TPR)-like superfamily protein
AT2G16060	7.81914	7.60047	8.0479	6.73171	7.09111	7.17711	7.8225	6.99998	-0.16028	0.0118911	protein_coding	hemoglobin 1
AT2G16070	5.12443	5.03526	5.1855	4.70528	4.57224	4.48721	5.11506	4.58824	-0.156811	0.00238824	protein_coding	plastid division2
AT2G16270	3.71488	3.72001	3.77623	3.61869	3.5217	3.65904	3.73704	3.59981	-0.0539763	0.0386583	protein_coding
AT2G16280	6.92447	6.86247	6.95496	6.59943	6.67091	6.61975	6.91397	6.63003	-0.0604984	0.00119323	protein_coding	3-ketoacyl-CoA synthase 9
AT2G16365	5.58674	5.34672	5.50046	5.14565	5.13464	4.99626	5.47797	5.09218	-0.105357	0.0105394	protein_coding	F-box family protein
AT2G16400	5.10703	5.35329	5.29377	4.93963	4.9572	5.10291	5.25136	4.99991	-0.0707892	0.0498201	protein_coding	BEL1-like homeodomain 7
AT2G16460	4.0424	3.97154	4.12106	3.42628	3.45289	3.69358	4.045	3.52425	-0.198824	0.00546539	protein_coding	Protein of unknown function (DUF1640)
AT2G16510	6.28093	6.30194	6.29579	5.92115	6.12063	6.04879	6.29289	6.03019	-0.0615174	0.0110075	protein_coding	ATPase, F0/V0 complex, subunit C protein
AT2G16570	2.40262	2.30764	1.98532	1.5714	1.83503	1.78613	2.23186	1.73085	-0.366761	0.028841	protein_coding	GLN phosphoribosyl pyrophosphate amidotransferase 1
AT2G16600	9.11537	9.12654	9.3377	7.96395	8.27459	8.3753	9.1932	8.20461	-0.164132	0.00231928	protein_coding	rotamase CYP 3
AT2G16640	6.35653	6.486	6.3815	6.0364	6.24592	6.19158	6.40801	6.15797	-0.0574223	0.0281075	protein_coding	multimeric translocon complex in the outer envelope membrane 132
AT2G16660	5.11576	5.05959	5.03627	3.83347	3.9884	4.44728	5.07054	4.08972	-0.310138	0.00617421	protein_coding	Major facilitator superfamily protein
AT2G16700	4.11385	4.27149	4.49695	3.96073	3.87725	3.77648	4.2941	3.87149	-0.149467	0.0265764	protein_coding	actin depolymerizing factor 5
AT2G16710	3.9478	4.15587	4.25753	3.31951	3.43872	3.4727	4.1204	3.41031	-0.272882	0.0022629	protein_coding	Iron-sulphur cluster biosynthesis family protein
AT2G16860	5.91145	5.93414	5.90553	5.34934	5.491	5.61646	5.91704	5.4856	-0.109226	0.00513581	protein_coding	GCIP-interacting family protein
AT2G16930	4.62259	4.84772	4.87587	4.30656	4.43981	4.4269	4.78206	4.39109	-0.123053	0.0125344	protein_coding	Ribosomal protein L27 family protein
AT2G17030	3.29048	3.62538	3.37459	2.83489	2.78336	3.0345	3.43015	2.88425	-0.250075	0.0124673	protein_coding	F-box family protein with a domain of unknown function (DUF295)
AT2G17130	5.47585	5.55788	5.65673	5.02947	5.16077	5.10291	5.56349	5.09772	-0.126138	0.00196597	protein_coding	isocitrate dehydrogenase subunit 2
AT2G17240	5.85	6.01102	5.92908	5.20255	5.37305	5.27816	5.93003	5.28459	-0.166249	0.000678804	protein_coding
AT2G17340	6.2336	6.23318	6.31379	5.91199	6.03142	6.08827	6.26019	6.01056	-0.0587068	0.0129427	protein_coding	Uncharacterised conserved protein (UCP030210)
AT2G17350	4.46756	4.47213	4.82028	3.77694	3.85608	4.21734	4.58666	3.95012	-0.215546	0.0236444	protein_coding
AT2G17360	7.60492	7.82022	7.75073	7.22503	7.16933	7.23542	7.72529	7.20993	-0.099604	0.00150865	protein_coding	Ribosomal protein S4 (RPS4A) family protein
AT2G17380	5.33344	5.17174	5.40711	4.92409	4.70244	4.93261	5.3041	4.85305	-0.128217	0.0116918	protein_coding	associated protein 19
AT2G17390	6.98527	7.00397	7.11624	6.52243	6.67394	6.69627	7.03516	6.63088	-0.0853832	0.00406357	protein_coding	ankyrin repeat-containing 2B
AT2G17420	6.97691	7.15134	7.44352	6.59453	6.68148	6.70159	7.19059	6.6592	-0.110762	0.0191868	protein_coding	NADPH-dependent thioredoxin reductase A
AT2G17440	4.87993	4.92481	4.94103	4.64338	4.78314	4.73949	4.91525	4.722	-0.0578674	0.0128386	protein_coding	plant intracellular ras group-related LRR 5
AT2G17500	4.58536	4.89356	4.9294	4.38051	4.30965	4.36395	4.80277	4.35137	-0.142399	0.0153904	protein_coding	Auxin efflux carrier family protein
AT2G17540	4.64688	4.57699	4.44072	4.31849	4.20474	4.15673	4.55486	4.22665	-0.107892	0.0131621	protein_coding
AT2G17560	5.88616	6.22155	6.09702	5.52437	5.75955	5.59378	6.06824	5.6259	-0.109196	0.0212019	protein_coding	high mobility group B4
AT2G17570	3.22744	2.92601	2.98286	2.33726	2.42939	2.66833	3.04544	2.47833	-0.297283	0.0137617	protein_coding	Undecaprenyl pyrophosphate synthetase family protein
AT2G17580	4.0053	4.27841	4.1713	3.85548	3.66244	3.71055	4.15167	3.74282	-0.149566	0.0141908	protein_coding	Polynucleotide adenylyltransferase family protein
AT2G17630	4.31674	4.18196	4.36504	3.85548	3.82375	4.0205	4.28791	3.89991	-0.136836	0.00908394	protein_coding	Pyridoxal phosphate (PLP)-dependent transferases superfamily protein
AT2G17670	3.05664	3.25583	3.07017	2.89986	2.89132	2.70266	3.12755	2.83128	-0.143577	0.0311521	protein_coding	Tetratricopeptide repeat (TPR)-like superfamily protein
AT2G17695	5.42759	5.31	5.43205	5.00507	4.96216	4.92537	5.38988	4.9642	-0.118693	0.000765981	protein_coding
AT2G17710	3.71488	3.77002	4.03686	3.06004	3.48081	3.34814	3.84059	3.29633	-0.220467	0.0267526	protein_coding
AT2G17720	6.0948	6.23763	6.32493	5.36476	5.43858	5.5187	6.21912	5.44068	-0.192924	0.000638806	protein_coding	2-oxoglutarate (2OG) and Fe(II)-dependent oxygenase superfamily protein
AT2G17730	4.07857	3.90147	3.62583	3.35083	3.5082	3.32629	3.86862	3.3951	-0.188364	0.0299548	protein_coding	NEP-interacting protein 2
AT2G17760	5.06258	5.04342	5.079	4.83276	4.93214	4.947	5.06166	4.90397	-0.0456622	0.0134009	protein_coding	Eukaryotic aspartyl protease family protein
AT2G17800	5.026	5.2265	5.15586	4.61141	4.75483	4.61886	5.13612	4.6617	-0.139823	0.00319143	protein_coding	Arabidopsis RAC-like 1
AT2G17830	1.8114	2.00761	1.98532	1.27749	1.54886	1.5042	1.93477	1.44351	-0.42258	0.00927699	protein_coding	F-box and associated interaction domains-containing protein
AT2G17970	3.92812	4.00533	3.91242	3.60576	3.43872	3.77648	3.94862	3.60699	-0.130555	0.0282773	protein_coding	2-oxoglutarate (2OG) and Fe(II)-dependent oxygenase superfamily protein
AT2G17972	5.08941	5.07559	5.17569	4.34983	4.42192	4.63672	5.11356	4.46949	-0.194218	0.00216272	protein_coding
AT2G18020	8.41927	8.68721	8.68066	7.96774	8.0052	7.99086	8.59571	7.98793	-0.105795	0.00239608	protein_coding	Ribosomal protein L2 family
AT2G18040	6.8135	6.8842	6.90388	6.23831	6.31346	6.50774	6.86719	6.35317	-0.112244	0.00374516	protein_coding	peptidylprolyl cis/trans isomerase, NIMA-interacting 1
AT2G18110	5.83422	5.97416	5.80887	5.36668	5.67144	5.57768	5.87242	5.5386	-0.0844333	0.0323513	protein_coding	Translation elongation factor EF1B/ribosomal protein S6 family protein
AT2G18140	0.904706	0.889418	0.746931	0.66349	0.635194	0.440016	0.847018	0.579567	-0.547418	0.0363373	protein_coding	Peroxidase superfamily protein
AT2G18150	4.79737	4.7745	4.90288	4.413	4.42315	4.46068	4.82492	4.43228	-0.122457	0.000736653	protein_coding	Peroxidase superfamily protein
AT2G18220	4.95967	5.21931	4.8698	4.26195	4.38546	4.58245	5.01626	4.40996	-0.185849	0.01244	protein_coding	Noc2p family
AT2G18290	4.26275	4.299	4.28517	3.90906	3.8667	3.64145	4.28231	3.80574	-0.170211	0.0047043	protein_coding	anaphase promoting complex 10
AT2G18328	5.13306	4.88451	5.11024	4.41055	4.33282	4.13175	5.0426	4.29171	-0.232618	0.00282836	protein_coding	RAD-like 4
AT2G18330	4.32429	4.55434	4.48905	3.70605	4.06417	4.02729	4.45589	3.93251	-0.180266	0.0169154	protein_coding	AAA-type ATPase family protein
AT2G18350	2.90375	2.83496	2.96018	2.48573	2.66666	2.73618	2.89963	2.62952	-0.141068	0.0312056	protein_coding	homeobox protein 24
AT2G18360	3.56996	3.22747	3.4579	2.96203	3.01104	3.21179	3.41844	3.06162	-0.159045	0.0477909	protein_coding	alpha/beta-Hydrolases superfamily protein
AT2G18390	4.38332	4.52551	4.60324	3.91955	3.94896	4.10634	4.50403	3.99162	-0.174242	0.00409464	protein_coding	ADP-ribosylation factor family protein
AT2G18400	4.0606	4.02194	4.06901	3.02163	3.20764	3.16332	4.05052	3.13086	-0.371546	9.20529e-05	protein_coding	ribosomal protein L6 family protein
AT2G18740	5.61164	5.55788	5.68467	4.95499	4.81639	4.96832	5.61806	4.91323	-0.1934	0.000318532	protein_coding	Small nuclear ribonucleoprotein family protein
AT2G18860	4.82776	4.76135	4.83282	4.24538	4.42911	4.48721	4.80731	4.38723	-0.13192	0.00534224	protein_coding	Syntaxin/t-SNARE family protein
AT2G18890	3.86739	3.81835	3.87654	3.48392	3.7104	3.56888	3.85409	3.58773	-0.103319	0.0176969	protein_coding	Protein kinase superfamily protein
AT2G18900	4.59788	4.79556	4.58853	4.26195	4.25411	4.33141	4.66066	4.28249	-0.122083	0.00623643	protein_coding	Transducin/WD40 repeat-like superfamily protein
AT2G18940	5.19203	5.29982	5.21454	4.80476	4.80539	4.75592	5.23546	4.78869	-0.128685	0.000261094	protein_coding	Tetratricopeptide repeat (TPR)-like superfamily protein
AT2G18950	5.11576	5.19389	5.17076	4.68699	4.79986	4.87358	5.16014	4.78681	-0.108345	0.00319248	protein_coding	homogentisate phytyltransferase 1
AT2G18990	4.23096	4.32265	4.33009	3.48392	3.73379	3.94366	4.29457	3.72046	-0.207033	0.0136821	protein_coding	thioredoxin domain-containing protein 9 homolog
AT2G19080	5.23272	5.2827	5.52771	4.68084	4.76054	4.79622	5.34771	4.74586	-0.17225	0.00347437	protein_coding	metaxin-related
AT2G19310	4.62259	4.87083	4.87587	4.06828	4.30965	4.35318	4.78976	4.2437	-0.17463	0.0109693	protein_coding	HSP20-like chaperones superfamily protein
AT2G19385	3.88792	3.75022	3.82725	3.2042	3.10373	3.56888	3.8218	3.29227	-0.215169	0.0226241	protein_coding	zinc ion binding
AT2G19430	4.26275	4.08652	3.99284	3.64419	3.67458	3.72731	4.11404	3.68203	-0.160053	0.00642845	protein_coding	DWD (DDB1-binding WD40 protein) hypersensitive to ABA 1
AT2G19460	3.6199	3.5241	3.75002	3.15181	3.13921	3.13846	3.63134	3.14316	-0.208288	0.0017425	protein_coding	Protein of unknown function (DUF3511)
AT2G19480	7.6234	7.56266	7.64138	7.10789	7.04159	7.08741	7.60915	7.07896	-0.104196	6.71957e-05	protein_coding	nucleosome assembly protein 1;2
AT2G19540	5.80213	5.89185	5.67077	5.44677	5.48067	5.59378	5.78825	5.50707	-0.0718423	0.0227337	protein_coding	Transducin family protein / WD-40 repeat family protein
AT2G19560	3.71488	3.77002	3.62583	3.30359	3.5082	3.41176	3.70358	3.40785	-0.120057	0.0151159	protein_coding	proteasome family protein
AT2G19590	6.04996	6.09582	6.15309	5.22808	5.43145	5.45971	6.09962	5.37308	-0.182972	0.000769765	protein_coding	ACC oxidase 1
AT2G19600	4.48114	4.46608	4.41593	4.10548	4.37061	4.20542	4.45438	4.22717	-0.0755326	0.0464911	protein_coding	K+ efflux antiporter 4
AT2G19640	3.29048	3.16903	3.2304	2.92088	2.6172	2.52224	3.22997	2.68677	-0.265645	0.0122763	protein_coding	ASH1-related protein 2
AT2G19670	3.78223	3.68915	3.69614	2.98217	3.33547	3.0345	3.72251	3.11738	-0.25594	0.00606925	protein_coding	protein arginine methyltransferase 1A
AT2G19680	5.17542	5.40801	5.35591	4.67466	4.61695	4.88109	5.31311	4.72424	-0.169477	0.00527011	protein_coding	Mitochondrial ATP synthase subunit G protein
AT2G19690	2.31437	2.23828	2.37646	1.98473	1.7458	1.84877	2.3097	1.85977	-0.312584	0.00489291	protein_coding	phospholipase A2-beta
AT2G19720	3.1274	3.16903	3.61134	2.62033	2.59182	2.70266	3.30259	2.63827	-0.324006	0.0137531	protein_coding	ribosomal protein S15A B
AT2G19730	7.51869	7.88491	7.64405	7.26411	7.0786	7.32491	7.68255	7.22254	-0.0890785	0.0243495	protein_coding	Ribosomal L28e protein family
AT2G19740	5.6482	5.79615	5.79452	4.93447	4.91177	5.20821	5.74629	5.01815	-0.195475	0.00244841	protein_coding	Ribosomal protein L31e family protein
AT2G19750	5.79128	5.94289	5.76538	4.99023	5.23232	5.20222	5.83318	5.14159	-0.182069	0.00183024	protein_coding	Ribosomal protein S30 family protein
AT2G19760	6.5621	6.65322	6.58236	5.81567	6.01719	6.07851	6.59923	5.97045	-0.144457	0.00170792	protein_coding	profilin 1
AT2G19790	5.48261	5.60824	5.57699	4.8104	5.04398	4.93261	5.55595	4.929	-0.172738	0.00125658	protein_coding	SNARE-like superfamily protein
AT2G19830	6.47997	6.60651	6.66708	6.15648	6.29195	6.29081	6.58452	6.24641	-0.0760502	0.00895179	protein_coding	SNF7 family protein
AT2G19860	5.17542	5.11095	5.1855	4.63705	4.70835	4.65436	5.15729	4.66659	-0.144245	0.000101971	protein_coding	hexokinase 2
AT2G19870	5.07158	5.14166	5.1806	4.65598	4.62323	4.62782	5.13128	4.63567	-0.146539	0.000121529	protein_coding	tRNA/rRNA methyltransferase (SpoU) family protein
AT2G19880	5.34833	5.37284	5.47268	5.1501	4.94723	5.11571	5.39795	5.07101	-0.0901384	0.0111667	protein_coding	Nucleotide-diphospho-sugar transferases superfamily protein
AT2G19940	5.96073	6.03166	6.04946	5.88149	5.72786	5.78612	6.01395	5.79849	-0.0526363	0.0146535	protein_coding	oxidoreductases, acting on the aldehyde or oxo group of donors, NAD or NADP as acceptor;copper ion binding
AT2G19970	5.79128	5.81055	5.92323	5.42486	5.09906	5.48458	5.84169	5.33617	-0.130581	0.0162545	protein_coding	CAP (Cysteine-rich secretory proteins, Antigen 5, and Pathogenesis-related 1 protein) superfamily protein
AT2G20010	4.82776	4.8754	4.83282	4.55201	4.70244	4.46739	4.84533	4.57395	-0.0831553	0.018205	protein_coding	Protein of unknown function (DUF810)
AT2G20060	5.09825	5.35329	5.19524	4.73526	4.7491	4.77218	5.21559	4.75218	-0.134242	0.00350271	protein_coding	Ribosomal protein L4/L1 family
AT2G20140	5.5836	5.81533	5.72054	5.21962	5.19909	5.2895	5.70649	5.23607	-0.124119	0.00292618	protein_coding	AAA-type ATPase family protein
AT2G20270	5.50272	5.47286	5.42793	4.81603	4.98183	4.85844	5.46784	4.88543	-0.162484	0.000427457	protein_coding	Thioredoxin superfamily protein
AT2G20280	5.71291	5.75948	5.82309	5.39137	5.47026	5.3503	5.76516	5.40398	-0.0933387	0.00160853	protein_coding	Zinc finger C-x8-C-x5-C-x3-H type family protein
AT2G20360	7.21385	7.32992	7.30807	6.96213	6.99274	6.9495	7.28395	6.96812	-0.0639499	0.00112784	protein_coding	NAD(P)-binding Rossmann-fold superfamily protein
AT2G20390	3.54433	3.65762	3.83973	2.96203	3.06737	3.23543	3.68056	3.08828	-0.253124	0.00721817	protein_coding
AT2G20420	7.42172	7.56195	7.41618	7.03745	7.0786	7.12744	7.46661	7.08117	-0.0764674	0.0020839	protein_coding	ATP citrate lyase (ACL) family protein
AT2G20450	6.25746	6.39092	6.2867	5.42486	5.38048	5.47964	6.31169	5.42833	-0.217519	5.85387e-05	protein_coding	Ribosomal protein L14
AT2G20480	1.41857	1.25965	1.44698	0.409966	0.806482	0.819895	1.37507	0.678781	-1.01849	0.00896378	protein_coding
AT2G20490	4.48114	4.71615	4.82657	3.95054	4.10959	4.37463	4.67462	4.14492	-0.173504	0.0297715	protein_coding	nucleolar RNA-binding Nop10p family protein
AT2G20515	1.8949	2.02419	2.11418	1.40233	1.25755	1.58001	2.01109	1.41329	-0.508915	0.00610691	protein_coding
AT2G20635	3.05664	3.19855	3.07017	2.64581	2.87037	2.76895	3.10845	2.76171	-0.170636	0.0118506	protein_coding	ATP binding;protein kinases;protein serine/threonine kinases
AT2G20680	3.35088	3.32437	3.64017	3.00204	3.20764	3.11316	3.43847	3.10761	-0.145961	0.0477958	protein_coding	Glycosyl hydrolase superfamily protein
AT2G20690	5.85522	5.83425	5.72223	4.98525	5.2648	5.26673	5.8039	5.17226	-0.166228	0.00348409	protein_coding	lumazine-binding family protein
AT2G20724	4.18193	4.47816	4.44889	3.04096	2.99176	3.18776	4.36966	3.07349	-0.507641	0.000308809	pseudogene
AT2G20810	4.24694	4.50203	4.58853	4.15067	4.12736	4.15673	4.44584	4.14492	-0.10111	0.0430846	protein_coding	galacturonosyltransferase 10
AT2G20820	6.8348	6.81561	7.18387	6.40425	6.50748	6.51017	6.94476	6.47396	-0.101276	0.0194912	protein_coding
AT2G20830	4.92035	4.85701	5.079	4.35757	4.42192	4.37463	4.95212	4.38471	-0.175566	0.00117707	protein_coding	transferases;folic acid binding
AT2G20840	3.90816	3.91042	3.75002	3.55288	3.54833	3.45267	3.8562	3.51796	-0.13244	0.00559521	protein_coding	Secretory carrier membrane protein (SCAMP) family protein
AT2G20890	8.83919	8.81999	8.97867	8.75554	8.72734	8.69861	8.87928	8.72717	-0.02493	0.0445517	protein_coding	photosystem II reaction center PSB29 protein
AT2G21010	0.792465	0.802125	0.849224	0.0769364	0.214731	0	0.814604	0.0972224	-3.06674	0.000388088	protein_coding	Calcium-dependent lipid-binding (CaLB domain) family protein
AT2G21020	2.53866	2.66564	2.81175	2.02412	2.05528	2.48328	2.67202	2.18756	-0.288606	0.0447181	pseudogene
AT2G21045	5.76932	5.83072	5.7323	5.12315	4.99157	5.42158	5.77745	5.17877	-0.157824	0.0101005	protein_coding	Rhodanese/Cell cycle control phosphatase superfamily protein
AT2G21060	4.18193	4.39774	4.33891	3.31951	3.92883	3.58736	4.30619	3.6119	-0.253654	0.0208621	protein_coding	glycine-rich protein 2B
AT2G21090	2.82077	3.15404	3.02718	2.27331	2.42939	2.59713	3.00066	2.43328	-0.302381	0.0135996	protein_coding	Pentatricopeptide repeat (PPR-like) superfamily protein
AT2G21130	4.23096	3.81835	4.06901	3.15181	3.53508	3.71055	4.03944	3.46581	-0.220963	0.0482302	protein_coding	Cyclophilin-like peptidyl-prolyl cis-trans isomerase family protein
AT2G21160	7.0089	7.17613	7.10465	6.63007	6.70386	6.61975	7.09656	6.65123	-0.0934993	0.00128329	protein_coding	Translocon-associated protein (TRAP), alpha subunit
AT2G21170	8.42103	8.40631	8.44039	8.12886	8.19834	8.21139	8.42258	8.17953	-0.0422438	0.000898138	protein_coding	triosephosphate isomerase
AT2G21180	3.09245	2.79688	2.7382	1.98473	2.53969	2.40205	2.87584	2.30882	-0.316827	0.0468547	protein_coding
AT2G21190	5.22467	5.49385	5.36888	4.89251	4.89112	4.99626	5.36247	4.92663	-0.122296	0.00691045	protein_coding	ER lumen protein retaining receptor family protein
AT2G21195	3.46457	3.4524	3.37459	1.98473	2.6172	2.63317	3.43052	2.4117	-0.508376	0.0091029	protein_coding
AT2G21290	4.61029	4.67999	4.74267	3.53935	3.91866	3.92924	4.67765	3.79575	-0.301399	0.00274552	protein_coding
AT2G21320	3.9478	3.98218	4.20062	3.27938	3.16525	2.89304	4.04354	3.11255	-0.377518	0.00260493	protein_coding	B-box zinc finger family protein
AT2G21385	6.40718	6.23229	6.34257	5.96229	5.98099	6.02526	6.32735	5.98951	-0.0791627	0.00341223	protein_coding
AT2G21470	5.555	5.74455	5.68121	5.54483	5.42427	5.40344	5.66025	5.45751	-0.0526231	0.0462049	protein_coding	SUMO-activating enzyme 2
AT2G21580	6.21949	6.37243	6.29277	5.86667	6.02076	6.06207	6.2949	5.98317	-0.0732739	0.0135975	protein_coding	Ribosomal protein S25 family protein
AT2G21790	6.44577	6.31715	6.25211	6.07677	6.20256	6.15796	6.33834	6.14576	-0.0445135	0.0467974	protein_coding	ribonucleotide reductase 1
AT2G21860	5.73574	5.43306	5.87554	5.00014	5.09002	5.07042	5.68145	5.05353	-0.168967	0.00926133	protein_coding	violaxanthin de-epoxidase-related
AT2G21870	8.58244	8.61738	8.73156	8.09978	8.11617	8.27122	8.64379	8.16239	-0.0826736	0.00244227	protein_coding	copper ion binding;cobalt ion binding;zinc ion binding
AT2G21900	0.504166	0.246003	0.318028	0.149977	0.146644	0	0.356065	0.0988737	-1.84848	0.0481803	protein_coding	WRKY DNA-binding protein 59
AT2G21970	6.3602	6.3635	6.61359	5.73784	6.00041	5.77406	6.44576	5.83744	-0.143016	0.00660609	protein_coding	stress enhanced protein 2
AT2G22080	5.81291	5.82008	5.96084	5.26964	5.60639	5.5892	5.86461	5.48841	-0.0956476	0.0346816	protein_coding
AT2G22122	3.38015	3.38981	3.90056	2.42816	2.51289	2.48328	3.55684	2.47478	-0.523298	0.00337966	protein_coding
AT2G22310	3.01991	3.16156	3.05954	2.87853	2.59182	2.80099	3.08034	2.75711	-0.15993	0.0276262	protein_coding	ubiquitin-specific protease 4
AT2G22360	5.56459	5.69622	5.64612	5.31402	5.24865	5.24942	5.63564	5.2707	-0.0965867	0.00115876	protein_coding	DNAJ heat shock family protein
AT2G22390	2.18763	2.29403	1.93967	1.5714	1.79111	1.65204	2.14045	1.67152	-0.356755	0.0189196	pseudogene
AT2G22400	6.06356	6.05606	6.07608	5.62067	5.62215	5.84492	6.06523	5.69591	-0.0906359	0.00780745	protein_coding	S-adenosyl-L-methionine-dependent methyltransferases superfamily protein
AT2G22450	5.11576	4.964	5.16084	4.39561	4.70835	4.77218	5.0802	4.62538	-0.135314	0.0253559	protein_coding	riboflavin biosynthesis protein, putative
AT2G22560	3.71488	3.79921	3.8521	3.56628	3.58738	3.58736	3.78873	3.58034	-0.0816184	0.00680825	protein_coding	Kinase interacting (KIP1-like) family protein
AT2G22570	3.01991	3.3509	3.39164	2.69546	2.80561	2.56017	3.25415	2.68708	-0.276243	0.0145461	protein_coding	nicotinamidase 1
AT2G22590	2.04868	1.92172	1.93967	1.67402	1.60067	1.24944	1.97003	1.50805	-0.385534	0.0279227	protein_coding	UDP-Glycosyltransferase superfamily protein
AT2G22640	3.80399	3.92815	4.1108	3.02163	3.27297	3.25869	3.94765	3.18443	-0.309959	0.00320612	protein_coding	BRICK1, putative
AT2G22670	7.26771	7.31146	7.34793	6.92879	7.11135	6.95663	7.30903	6.99892	-0.0625476	0.00720072	protein_coding	indoleacetic acid-induced protein 8
AT2G22770	4.24694	4.4292	4.13125	3.74193	3.54833	3.80836	4.26913	3.69954	-0.206596	0.00814077	protein_coding	basic helix-loop-helix (bHLH) DNA-binding superfamily protein
AT2G22780	6.59992	6.62225	6.46845	6.01701	6.20046	6.14554	6.56354	6.121	-0.100706	0.00364646	protein_coding	peroxisomal NAD-malate dehydrogenase 1
AT2G22795	7.21182	7.1433	7.24496	6.59616	6.60426	6.70477	7.20003	6.63506	-0.117893	0.00025246	protein_coding
AT2G22860	1.03264	1.46791	0.990229	0.728843	0.71541	0.545144	1.16359	0.663132	-0.811216	0.0377626	protein_coding	phytosulfokine 2 precursor
AT2G22870	4.23096	4.17084	4.16139	3.48392	3.7104	3.69358	4.18773	3.6293	-0.206478	0.00183056	protein_coding	P-loop containing nucleoside triphosphate hydrolases superfamily protein
AT2G22900	4.50791	4.55434	4.50481	4.38051	4.42192	4.36395	4.52235	4.38879	-0.0432488	0.00475635	protein_coding	Galactosyl transferase GMA12/MNN10 family protein
AT2G22910	4.87993	4.74644	4.77552	4.63068	4.50585	4.60077	4.80063	4.5791	-0.0681605	0.0160544	protein_coding	N-acetyl-l-glutamate synthase 1
AT2G23040	1.17307	1.56175	1.5108	0.63018	0.513962	1.0506	1.41521	0.73158	-0.951928	0.0283543	protein_coding
AT2G23070	6.44577	6.69654	6.63343	6.35296	6.31346	6.32426	6.59191	6.33023	-0.0584393	0.0264624	protein_coding	Protein kinase superfamily protein
AT2G23090	7.65967	7.90798	7.9556	7.16738	7.23536	7.37764	7.84108	7.26012	-0.111059	0.00630578	protein_coding	Uncharacterised protein family SERF
AT2G23093	2.18763	2.56725	2.50738	1.72272	1.87766	2.07525	2.42076	1.89188	-0.35564	0.0274454	protein_coding	Major facilitator superfamily protein
AT2G23340	4.16521	3.93693	3.93586	3.36624	3.80178	3.58736	4.01267	3.58513	-0.162538	0.0437989	protein_coding	DREB and EAR motif protein 3
AT2G23350	7.17679	7.27988	7.19969	7.04346	6.98056	6.82844	7.21879	6.95082	-0.0545736	0.019594	protein_coding	poly(A) binding protein 4
AT2G23370	3.6199	3.4401	3.7098	3.27121	3.25691	3.08741	3.58994	3.20518	-0.163553	0.0176526	protein_coding
AT2G23380	4.78462	4.80038	4.89991	4.44724	4.49219	4.54511	4.8283	4.49485	-0.103245	0.00189933	protein_coding	SET domain-containing protein
AT2G23390	6.20525	6.00058	6.05215	5.81567	5.78777	5.72063	6.08599	5.77469	-0.0757501	0.0100033	protein_coding
AT2G23430	4.99794	4.79072	4.98663	4.30256	4.35561	4.46739	4.9251	4.37519	-0.170808	0.0026887	protein_coding	Cyclin-dependent kinase inhibitor family protein
AT2G23540	5.36307	5.43926	5.6065	5.00507	5.16077	5.15342	5.46961	5.10642	-0.0991255	0.0145179	protein_coding	GDSL-like Lipase/Acylhydrolase superfamily protein
AT2G23600	7.06631	7.12804	6.98055	6.31773	6.21716	6.33798	7.0583	6.29096	-0.166042	0.000173572	protein_coding	acetone-cyanohydrin lyase
AT2G23610	5.58045	5.67012	5.49258	5.25316	5.07636	5.09001	5.58105	5.13984	-0.118812	0.00448624	protein_coding	methyl esterase 3
AT2G23620	2.3738	2.65504	2.47575	1.85967	1.87766	2.02187	2.50153	1.91973	-0.381903	0.00387517	protein_coding	methyl esterase 1
AT2G23670	1.03264	1.25965	0.990229	0.728843	0.401603	0.68905	1.09417	0.606499	-0.851262	0.0213244	protein_coding	homolog of Synechocystis YCF37
AT2G23680	3.32099	3.5241	3.55191	2.64581	2.82752	3.0345	3.46567	2.83594	-0.289305	0.00926589	protein_coding	Cold acclimation protein WCOR413 family
AT2G23780	4.76256	4.85237	4.85143	4.31849	4.42192	4.36395	4.82212	4.36812	-0.142655	0.000424142	protein_coding	RING/U-box superfamily protein
AT2G23820	4.72882	4.83368	4.91178	4.64969	4.45749	4.65436	4.82476	4.58718	-0.072849	0.0470443	protein_coding	Metal-dependent phosphohydrolase
AT2G23910	4.61029	4.63211	4.8698	3.85548	3.90842	3.4727	4.70407	3.74553	-0.328738	0.00394613	protein_coding	NAD(P)-binding Rossmann-fold superfamily protein
AT2G23930	5.61164	5.76195	5.7881	5.01976	4.99641	5.17803	5.72056	5.06473	-0.175671	0.00116262	protein_coding	probable small nuclear ribonucleoprotein G
AT2G23940	4.16521	4.08652	4.15141	3.57956	3.77947	3.76028	4.13438	3.70644	-0.157638	0.00328289	protein_coding	Protein of unknown function (DUF788)
AT2G23950	4.86965	4.8195	4.76247	4.19449	4.47147	4.2755	4.81721	4.31382	-0.15923	0.00459426	protein_coding	Leucine-rich repeat protein kinase family protein
AT2G23985	3.80399	3.62538	3.77623	3.09745	3.12158	3.0345	3.7352	3.08451	-0.276144	0.000444857	protein_coding
AT2G24020	6.98289	6.98821	7.20934	6.60593	6.53603	6.57876	7.06015	6.57358	-0.10302	0.00326031	protein_coding	Uncharacterised BCR, YbaB family COG0718
AT2G24060	6.40005	6.30533	6.30707	6.23202	6.14483	6.19158	6.33748	6.18948	-0.0340924	0.0211173	protein_coding	Translation initiation factor 3 protein
AT2G24070	1.30104	1.20252	1.15906	1.06731	0.71541	0.939853	1.22087	0.907523	-0.42791	0.0478131	protein_coding	Family of unknown function (DUF566)
AT2G24090	7.906	8.13151	8.15289	7.73756	7.70286	7.68502	8.06346	7.70848	-0.0649538	0.0115869	protein_coding	Ribosomal protein L35
AT2G24100	4.24694	4.24344	4.22936	4.01061	3.8667	3.91467	4.23991	3.93066	-0.109262	0.00191973	protein_coding
AT2G24190	3.05664	2.978	3.19198	2.02412	2.69077	2.63317	3.07554	2.44935	-0.328437	0.0479397	protein_coding	NAD(P)-binding Rossmann-fold superfamily protein
AT2G24200	7.60492	7.65472	7.68006	7.26925	7.35427	7.33315	7.64656	7.31889	-0.0631875	0.000631391	protein_coding	Cytosol aminopeptidase family protein
AT2G24300	3.1274	3.21308	3.11193	2.78989	2.64214	2.12671	3.1508	2.51958	-0.322535	0.0361349	protein_coding	Calmodulin-binding protein
AT2G24390	3.73768	4.0465	3.83973	3.28749	3.57448	3.49246	3.87464	3.45148	-0.166847	0.0274023	protein_coding	AIG2-like (avirulence induced gene) family protein
AT2G24395	3.92812	3.96296	4.14137	3.42628	3.67458	3.51194	4.01081	3.5376	-0.181124	0.00856322	protein_coding	chaperone protein dnaJ-related
AT2G24420	6.6307	6.68224	6.7068	6.55809	6.60267	6.51259	6.67325	6.55778	-0.0251808	0.0282361	protein_coding	DNA repair ATPase-related
AT2G24490	3.51823	3.55866	3.55191	3.28749	3.28885	3.08741	3.54293	3.22125	-0.137323	0.0091363	protein_coding	replicon protein A2
AT2G24500	5.23272	5.44543	5.38174	4.88183	4.93719	4.947	5.35329	4.92201	-0.12118	0.0028676	protein_coding	Zinc finger protein 622
AT2G24530	3.25931	3.01165	2.88991	2.69546	2.73781	2.73618	3.05362	2.72315	-0.165245	0.0393037	protein_coding
AT2G24610	2.63895	3.01165	3.02718	2.42816	2.30996	2.59713	2.89259	2.44508	-0.242479	0.0420635	protein_coding	cyclic nucleotide-gated channel 14
AT2G24640	4.27838	4.50203	4.4325	4.09627	4.1185	4.18128	4.40431	4.13202	-0.0920687	0.0183804	protein_coding	ubiquitin-specific protease 19
AT2G24692	1.361	1.49195	1.34563	0.775755	0.71541	0.939853	1.39953	0.810339	-0.788341	0.00194767	protein_coding
AT2G24762	3.98639	4.37852	4.4325	3.69389	3.8981	3.87006	4.26581	3.82069	-0.158987	0.0448995	protein_coding	glutamine dumper 4
AT2G24765	5.64217	5.69622	5.91145	5.24067	5.36183	5.10291	5.74995	5.23514	-0.135321	0.00980112	protein_coding	ADP-ribosylation factor 3
AT2G24820	6.9661	6.91008	6.97065	6.71074	6.72882	6.61975	6.94894	6.68644	-0.0555556	0.00252931	protein_coding	translocon at the inner envelope membrane of chloroplasts 55-II
AT2G24830	4.07857	4.14832	4.07958	3.49798	3.88771	3.56888	4.10216	3.65152	-0.167885	0.0209828	protein_coding	zinc finger (CCCH-type) family protein / D111/G-patch domain-containing protein
AT2G24990	4.19846	4.27149	4.16139	3.91955	3.88771	3.99303	4.21045	3.93343	-0.098185	0.00351275	protein_coding	Serine/threonine-protein kinase Rio1
AT2G25000	3.86739	3.95434	3.78916	3.28749	3.54833	3.28157	3.87029	3.37247	-0.198639	0.00762154	protein_coding	WRKY DNA-binding protein 60
AT2G25070	5.61164	5.77181	5.85109	5.07238	5.29657	5.42929	5.74485	5.26608	-0.125539	0.0189739	protein_coding	Protein phosphatase 2C family protein
AT2G25080	7.75214	7.6292	7.56827	7.51456	7.46412	7.46272	7.64987	7.48047	-0.0323072	0.0404306	protein_coding	glutathione peroxidase 1
AT2G25110	5.61779	5.7091	5.7323	5.12315	5.3238	5.5187	5.6864	5.32188	-0.0955785	0.0379388	protein_coding	stromal cell-derived factor 2-like protein precursor
AT2G25130	1.17307	1.20252	0.990229	0.907977	0.892144	0.68905	1.12194	0.829724	-0.435293	0.0392556	protein_coding	ARM repeat superfamily protein
AT2G25160	2.6866	2.61181	2.59832	2.06247	2.10994	1.84877	2.63224	2.00706	-0.391209	0.0018107	protein_coding	cytochrome P450, family 82, subfamily F, polypeptide 1
AT2G25190	4.42605	4.23634	4.44889	3.66926	4.15362	3.92924	4.37043	3.91737	-0.157889	0.0433757	protein_coding	PPPDE putative thiol peptidase family protein
AT2G25210	5.93136	5.83543	6.02918	4.43267	4.78873	4.6718	5.93199	4.63107	-0.357171	0.000394742	protein_coding	Ribosomal protein L39 family protein
AT2G25310	5.03523	5.04951	5.21454	4.44724	4.64807	4.51645	5.09976	4.53725	-0.16861	0.00240137	protein_coding	Protein of unknown function (DUF2012)
AT2G25355	2.94352	2.75775	3.00519	2.51367	2.51289	2.27094	2.90215	2.4325	-0.254682	0.0128734	protein_coding	PNAS-3 related
AT2G25430	6.77406	6.79885	6.73796	6.52415	6.62786	6.69627	6.77029	6.61609	-0.0332383	0.0438642	protein_coding	epsin N-terminal homology (ENTH) domain-containing protein / clathrin assembly protein-related
AT2G25480	4.90028	4.78587	4.90585	4.69921	4.62323	4.64557	4.864	4.656	-0.0630522	0.00996605	protein_coding	TPX2 (targeting protein for Xklp2) protein family
AT2G25520	6.89181	6.93879	7.02152	6.25082	6.46443	6.4882	6.9507	6.40115	-0.118829	0.00287945	protein_coding	Drug/metabolite transporter superfamily protein
AT2G25530	4.13118	4.00533	4.01502	3.39657	3.54833	3.85488	4.05051	3.59993	-0.170135	0.0328443	protein_coding	AFG1-like ATPase family protein
AT2G25570	3.40884	3.4887	3.44162	2.92088	2.99176	2.73618	3.44639	2.88294	-0.257542	0.00210504	protein_coding	binding
AT2G25580	3.49165	3.68915	3.50567	2.89986	3.17383	3.11316	3.56216	3.06228	-0.218143	0.00879515	protein_coding	Tetratricopeptide repeat (TPR)-like superfamily protein
AT2G25605	4.07857	4.10222	4.21984	3.57956	3.83461	3.89995	4.13354	3.77137	-0.132289	0.0277136	protein_coding
AT2G25610	4.70588	4.94671	5.04707	4.29453	4.42911	4.35318	4.89989	4.35894	-0.168771	0.00756038	protein_coding	ATPase, F0/V0 complex, subunit C protein
AT2G25620	4.64688	4.76629	4.70906	4.26195	4.14492	4.14429	4.70741	4.18372	-0.170147	0.000552685	protein_coding	DNA-binding protein phosphatase 1
AT2G25650	4.42605	4.6176	4.44072	4.22016	4.23784	4.10634	4.49479	4.18811	-0.101954	0.0143714	protein_coding	DNA-binding storekeeper protein-related transcriptional regulator
AT2G25670	6.77544	6.93879	6.85861	6.34326	6.32698	6.31042	6.85761	6.32689	-0.11621	0.000383554	protein_coding
AT2G25710	5.01671	4.82897	4.88192	4.4031	4.52609	4.4269	4.9092	4.45203	-0.141026	0.00246488	protein_coding	holocarboxylase synthase 1
AT2G25720	3.05664	3.4401	3.13236	2.5944	2.76076	2.59713	3.2097	2.65076	-0.276029	0.0124912	protein_coding
AT2G25780	0.504166	0.456105	0.318028	0.149977	0.146644	0	0.4261	0.0988737	-2.10753	0.0117872	protein_coding	Protein of unknown function (DUF1677)
AT2G25810	4.30915	4.61032	4.70906	3.88787	3.88771	3.91467	4.54284	3.89675	-0.221324	0.00585773	protein_coding	tonoplast intrinsic protein 4;1
AT2G25830	5.97519	5.99428	6.00583	5.62387	5.53827	5.5187	5.99177	5.56028	-0.107824	0.000209689	protein_coding	YebC-related
AT2G25840	5.555	5.52331	5.5354	5.32982	5.25271	5.42416	5.5379	5.33556	-0.0536994	0.0159649	protein_coding	Nucleotidylyl transferase superfamily protein
AT2G25870	6.38569	6.44272	6.44822	6.03158	5.99316	6.01846	6.42554	6.0144	-0.095398	5.70742e-05	protein_coding	haloacid dehalogenase-like hydrolase family protein
AT2G25950	4.33928	4.50203	4.48111	4.00077	4.06417	4.15673	4.44081	4.07389	-0.124414	0.00579711	protein_coding	Protein of unknown function (DUF1000)
AT2G25980	4.68257	4.80997	4.87587	4.35757	4.17086	4.04077	4.78947	4.18973	-0.193009	0.00515206	protein_coding	Mannose-binding lectin superfamily protein
AT2G26010	4.76256	4.77773	4.98663	3.62511	3.06737	3.72731	4.84231	3.47326	-0.479403	0.00325236	protein_coding	plant defensin 1.3
AT2G26020	2.34439	2.68308	2.23247	1.48934	1.1915	1.58001	2.41998	1.42028	-0.768817	0.0050637	protein_coding	plant defensin 1.2b
AT2G26060	4.78462	4.81475	4.74267	4.4031	4.49904	4.46739	4.78068	4.45651	-0.101303	0.000765664	protein_coding	Transducin/WD40 repeat-like superfamily protein
AT2G26140	6.9491	6.96907	6.84784	6.68486	6.78028	6.76082	6.922	6.74199	-0.0380165	0.0192638	protein_coding	FTSH protease 4
AT2G26230	5.3921	5.56072	5.62103	5.34934	5.31994	5.24942	5.52462	5.30623	-0.0581868	0.0430035	protein_coding	uricase / urate oxidase / nodulin 35, putative
AT2G26300	6.00369	6.08004	6.20947	5.61745	5.82364	5.86779	6.09773	5.76963	-0.0797953	0.028413	protein_coding	G protein alpha subunit 1
AT2G26340	5.63003	5.5972	5.49652	5.10029	5.18643	5.19621	5.57458	5.16098	-0.11122	0.00120303	protein_coding
AT2G26500	9.13697	8.89572	9.19535	8.44092	8.60939	8.60304	9.07601	8.55112	-0.0859457	0.00801305	protein_coding	cytochrome b6f complex subunit (petM), putative
AT2G26550	5.21658	5.21931	5.44027	4.89251	5.03459	4.84313	5.29206	4.92341	-0.10417	0.0170615	protein_coding	heme oxygenase 2
AT2G26590	4.97893	5.11482	5.04707	4.51101	4.76054	4.6718	5.04694	4.64778	-0.118867	0.00855257	protein_coding	regulatory particle non-ATPase 13
AT2G26650	6.02701	5.95158	6.03597	5.74375	5.89281	5.89402	6.00485	5.84353	-0.0392894	0.0464171	protein_coding	K+ transporter 1
AT2G26660	4.78462	4.90704	5.14081	4.43267	4.51262	4.49703	4.94416	4.48077	-0.141977	0.0124663	protein_coding	SPX domain gene 2
AT2G26670	6.84271	6.84624	7.15545	6.45557	6.62003	6.44069	6.94813	6.50543	-0.094981	0.020207	protein_coding	Plant haem oxygenase (decyclizing) family protein
AT2G26680	4.79553	4.80997	4.68851	4.41055	4.51937	4.48721	4.76467	4.47238	-0.0913343	0.00430001	protein_coding
AT2G26750	2.11983	2.224	2.05119	1.58884	1.94616	1.46474	2.13167	1.66658	-0.355094	0.0382601	protein_coding	alpha/beta-Hydrolases superfamily protein
AT2G26770	6.19705	6.00058	6.21667	5.64614	5.92366	5.72898	6.1381	5.76626	-0.0901568	0.0257325	protein_coding	plectin-related
AT2G26790	1.97384	1.92172	1.57192	1.27749	1.43929	1.5042	1.82249	1.40699	-0.373301	0.0439262	protein_coding	Pentatricopeptide repeat (PPR) superfamily protein
AT2G26900	7.30062	7.41724	7.48035	7.08246	7.26175	7.12428	7.3994	7.15616	-0.0482231	0.0322594	protein_coding	Sodium Bile acid symporter family
AT2G26930	5.35572	5.33347	5.39025	5.2573	5.16937	5.21417	5.35981	5.21361	-0.0398995	0.00847428	protein_coding	4-(cytidine 5'-phospho)-2-C-methyl-D-erithritol kinase
AT2G26970	3.56996	3.62538	3.69614	3.46972	3.39537	3.43236	3.63049	3.43249	-0.0809118	0.00948316	protein_coding	Polynucleotidyl transferase, ribonuclease H-like superfamily protein
AT2G26980	6.46639	6.04391	6.28898	5.90013	5.91856	5.94867	6.26643	5.92246	-0.0814475	0.049319	protein_coding	CBL-interacting protein kinase 3
AT2G26990	5.85522	5.96238	6.00583	5.62708	5.59366	5.55673	5.94114	5.59249	-0.0872507	0.00208549	protein_coding	proteasome family protein
AT2G27000	3.45084	3.6362	3.50567	3.00204	3.04883	3.29288	3.53091	3.11458	-0.180998	0.0169282	protein_coding	cytochrome P450, family 705, subfamily A, polypeptide 8
[truncated: 3,802 more rows]

## Sheet: HS_Upregulated (p<0.05)
Gene ID	WT_HS_rep1 log2(RPM+1)	WT_HS_rep2 log2(RPM+1)	WT_HS_rep3 log2(RPM+1)	cmt3_HS_rep1 log2(RPM+1)	cmt3_HS_rep2 log2(RPM+1)	cmt3_HS_rep3 log2(RPM+1)	WT_HS_average log2(RPM+1)	cmt3_HS_average log2(RPM+1)	log2FC	p value	type	annotation
[truncated: 1,294 more rows]

[truncated: 5 more sheets: HS_Downregulated (p<0.05), NS_upregulated_TE (q<0.05), NS_downregulated_TE (q<0.05), HS_upregulated_TE (q<0.05), HS_downregulated_TE (q<0.05)]
