# Supplementary material for: DNA methyltransferase CHROMOMETHYLASE3 prevents ONSEN transposon silencing under heat stress
Source: PLoS Genet. 2021 Aug 19;17(8):e1009710. doi: 10.1371/journal.pgen.1009710 (PMC8376061; doi:10.1371/journal.pgen.1009710)
Supplement: S2 Data — (XLSX) [file pgen.1009710.s014.xlsx]

## Sheet: TE list
S2 Data. TEs with cmt3 hyper CHH DMRs
ID	TE subfamily	TE family
AT1TE45570	ATDNA12T3_2	DNA
AT2TE21140	ATDNA12T3_2	DNA
AT2TE21145	ATDNA12T3_2	DNA
AT2TE09220	ATDNA12T3_2	DNA
AT4TE26350	ATDNA12T3_2	DNA
AT5TE61595	ATDNA12T3_2	DNA
AT5TE38780	ATDNA12T3_2	DNA
AT1TE54005	ATDNA12T3A	DNA
AT2TE28345	ATDNA12T3A	DNA
AT4TE19835	ATDNA12T3A	DNA
AT1TE50565	ATREP18	DNA
AT1TE50575	ATREP18	DNA
AT1TE50200	ATREP18	DNA
AT1TE50765	ATREP18	DNA
AT1TE50020	ATREP18	DNA
AT1TE50225	ATREP18	DNA
AT1TE49840	ATREP18	DNA
AT1TE49480	ATREP18	DNA
AT1TE49935	ATREP18	DNA
AT1TE50460	ATREP18	DNA
AT1TE50105	ATREP18	DNA
AT1TE49870	ATREP18	DNA
AT1TE50745	ATREP18	DNA
AT1TE50275	ATREP18	DNA
AT1TE49920	ATREP18	DNA
AT1TE49930	ATREP18	DNA
AT1TE50590	ATREP18	DNA
AT1TE50885	ATREP18	DNA
AT1TE50435	ATREP18	DNA
AT1TE49560	ATREP18	DNA
AT1TE49455	ATREP18	DNA
AT1TE49530	ATREP18	DNA
AT1TE50305	ATREP18	DNA
AT1TE50185	ATREP18	DNA
AT1TE49420	ATREP18	DNA
AT1TE50615	ATREP18	DNA
AT1TE50540	ATREP18	DNA
AT1TE49940	ATREP18	DNA
AT1TE50060	ATREP18	DNA
AT1TE49865	ATREP18	DNA
AT1TE50340	ATREP18	DNA
AT1TE49285	ATREP18	DNA
AT1TE49410	ATREP18	DNA
AT1TE53650	ATREP18	DNA
AT1TE50220	ATREP18	DNA
AT1TE50685	ATREP18	DNA
AT1TE49765	ATREP18	DNA
AT1TE49430	ATREP18	DNA
AT1TE50165	ATREP18	DNA
AT1TE50470	ATREP18	DNA
AT1TE50475	ATREP18	DNA
AT1TE49375	ATREP18	DNA
AT1TE49945	ATREP18	DNA
AT1TE50270	ATREP18	DNA
AT1TE50740	ATREP18	DNA
AT1TE49910	ATREP18	DNA
AT1TE50140	ATREP18	DNA
AT1TE49510	ATREP18	DNA
AT1TE50890	ATREP18	DNA
AT1TE53665	ATREP18	DNA
AT1TE50620	ATREP18	DNA
AT1TE49780	ATREP18	DNA
AT1TE49540	ATREP18	DNA
AT1TE49925	ATREP18	DNA
AT1TE50025	ATREP18	DNA
AT1TE50230	ATREP18	DNA
AT1TE50145	ATREP18	DNA
AT1TE49610	ATREP18	DNA
AT1TE49550	ATREP18	DNA
AT1TE50570	ATREP18	DNA
AT1TE50445	ATREP18	DNA
AT1TE50465	ATREP18	DNA
AT1TE49715	ATREP18	DNA
AT1TE49500	ATREP18	DNA
AT1TE50390	ATREP18	DNA
AT1TE49605	ATREP18	DNA
AT3TE66230	ATREP18	DNA
AT3TE50860	ATREP18	DNA
AT4TE14840	ATREP18	DNA
AT4TE14800	ATREP18	DNA
AT4TE14650	ATREP18	DNA
AT4TE14850	ATREP18	DNA
AT4TE14640	ATREP18	DNA
AT4TE14660	ATREP18	DNA
AT4TE14655	ATREP18	DNA
AT4TE14715	ATREP18	DNA
AT4TE14610	ATREP18	DNA
AT4TE14615	ATREP18	DNA
AT4TE14620	ATREP18	DNA
AT4TE14635	ATREP18	DNA
AT4TE14945	ATREP18	DNA
AT4TE14860	ATREP18	DNA
AT4TE14895	ATREP18	DNA
AT4TE14915	ATREP18	DNA
AT1TE40800	ATREP19	DNA
AT4TE20150	ATREP19	DNA
AT4TE45320	ATREP19	DNA
AT5TE57390	ATREP19	DNA
AT1TE89975	ATTIR16T3A	DNA
AT1TE86545	ATTIR16T3A	DNA
AT5TE23530	ATTIR16T3A	DNA
AT2TE42990	ATTIRX1A	DNA
AT2TE55530	ATTIRX1C	DNA
AT3TE73225	ATTIRX1C	DNA
AT1TE61180	RP1_AT	DNA
AT3TE51395	RP1_AT	DNA
AT4TE41710	RP1_AT	DNA
AT1TE64070	TNAT1A	DNA
AT2TE20880	TNAT1A	DNA
AT2TE22550	TNAT1A	DNA
AT3TE93690	TNAT1A	DNA
AT4TE05185	TNAT1A	DNA
AT4TE52380	TNAT1A	DNA
AT4TE34705	TNAT1A	DNA
AT4TE12860	TNAT1A	DNA
AT1TE38705	TNAT2A	DNA
AT3TE46855	TNAT2A	DNA
AT5TE40855	TNAT2A	DNA
AT4TE17695	ATENSPM10	DNA/En-Spm
AT4TE45325	ATENSPM10	DNA/En-Spm
AT3TE51150	ATENSPM11	DNA/En-Spm
AT4TE20250	ATENSPM11	DNA/En-Spm
AT4TE16085	ATENSPM11	DNA/En-Spm
AT2TE19600	ATENSPM1A	DNA/En-Spm
AT1TE52010	ATENSPM2	DNA/En-Spm
AT2TE12390	ATENSPM2	DNA/En-Spm
AT2TE28100	ATENSPM2	DNA/En-Spm
AT2TE19595	ATENSPM2	DNA/En-Spm
AT4TE08450	ATENSPM2	DNA/En-Spm
AT4TE08435	ATENSPM2	DNA/En-Spm
AT5TE31465	ATENSPM2	DNA/En-Spm
AT1TE93910	ATENSPM5	DNA/En-Spm
AT3TE39540	ATENSPM5	DNA/En-Spm
AT5TE20970	ATENSPM5	DNA/En-Spm
AT5TE36940	ATENSPM5	DNA/En-Spm
AT5TE66425	ATENSPM5	DNA/En-Spm
AT4TE18435	ATENSPM6	DNA/En-Spm
AT5TE88740	ATENSPM6	DNA/En-Spm
AT5TE66430	ATENSPM6	DNA/En-Spm
AT5TE38735	ATENSPM6	DNA/En-Spm
AT3TE57720	ATENSPM7	DNA/En-Spm
AT2TE18935	ATENSPM8	DNA/En-Spm
AT1TE85530	ATENSPM9	DNA/En-Spm
AT4TE07985	ATENSPM9	DNA/En-Spm
AT5TE55545	ATENSPM9	DNA/En-Spm
AT1TE62790	ATIS112A	DNA/Harbinger
AT1TE06650	ATIS112A	DNA/Harbinger
AT2TE06940	ATIS112A	DNA/Harbinger
AT3TE84810	ATIS112A	DNA/Harbinger
AT4TE23035	ATIS112A	DNA/Harbinger
AT5TE29050	ATIS112A	DNA/Harbinger
AT2TE80000	HARBINGER	DNA/Harbinger
AT4TE65510	SIMPLEGUY1	DNA/Harbinger
AT4TE21590	SIMPLEGUY1	DNA/Harbinger
AT5TE79680	SIMPLEGUY1	DNA/Harbinger
AT5TE40500	SIMPLEGUY1	DNA/Harbinger
AT4TE19625	ATHAT1	DNA/HAT
AT4TE10935	ATHAT10	DNA/HAT
AT2TE09725	ATHAT2	DNA/HAT
AT1TE73065	ATHAT3	DNA/HAT
AT2TE07465	ATHAT3	DNA/HAT
AT1TE68660	ATHATN1	DNA/HAT
AT1TE64255	ATHATN1	DNA/HAT
AT1TE46900	ATHATN1	DNA/HAT
AT1TE55415	ATHATN1	DNA/HAT
AT2TE71040	ATHATN1	DNA/HAT
AT3TE45105	ATHATN1	DNA/HAT
AT3TE63265	ATHATN1	DNA/HAT
AT3TE49580	ATHATN1	DNA/HAT
AT4TE12900	ATHATN1	DNA/HAT
AT4TE10035	ATHATN1	DNA/HAT
AT5TE34010	ATHATN1	DNA/HAT
AT2TE20165	ATHATN10	DNA/HAT
AT5TE44160	ATHATN10	DNA/HAT
AT1TE83185	ATHATN2	DNA/HAT
AT1TE54160	ATHATN2	DNA/HAT
AT3TE44470	ATHATN2	DNA/HAT
AT4TE19630	ATHATN2	DNA/HAT
AT4TE39120	ATHATN2	DNA/HAT
AT5TE33380	ATHATN2	DNA/HAT
AT2TE44040	ATHATN3	DNA/HAT
AT2TE08780	ATHATN3	DNA/HAT
AT2TE07880	ATHATN3	DNA/HAT
AT3TE64445	ATHATN3	DNA/HAT
AT3TE32115	ATHATN3	DNA/HAT
AT3TE65055	ATHATN3	DNA/HAT
AT4TE20735	ATHATN3	DNA/HAT
AT4TE12140	ATHATN3	DNA/HAT
AT2TE37765	ATHATN3A	DNA/HAT
AT1TE87610	ATHATN4	DNA/HAT
AT3TE15085	ATHATN4	DNA/HAT
AT4TE25860	ATHATN4	DNA/HAT
AT4TE21880	ATHATN4	DNA/HAT
AT2TE04000	ATHATN5	DNA/HAT
AT4TE26280	ATHATN5	DNA/HAT
AT5TE61290	ATHATN5	DNA/HAT
AT1TE65255	ATHATN6	DNA/HAT
AT2TE09505	ATHATN6	DNA/HAT
AT3TE48830	ATHATN6	DNA/HAT
AT2TE27575	ATHATN7	DNA/HAT
AT2TE24750	ATHATN7	DNA/HAT
AT2TE44910	ATHATN7	DNA/HAT
AT3TE65855	ATHATN7	DNA/HAT
AT3TE05775	ATHATN7	DNA/HAT
AT1TE00150	SIMPLEHAT1	DNA/HAT
AT1TE57235	SIMPLEHAT1	DNA/HAT
AT1TE71830	SIMPLEHAT2	DNA/HAT
AT2TE27990	SIMPLEHAT2	DNA/HAT
AT3TE66925	SIMPLEHAT2	DNA/HAT
AT5TE37950	SIMPLEHAT2	DNA/HAT
AT5TE37945	SIMPLEHAT2	DNA/HAT
AT2TE19685	TAG3N1	DNA/HAT
AT4TE33085	TAG3N1	DNA/HAT
AT5TE43695	TAG3N1	DNA/HAT
AT2TE23345	ARNOLD1	DNA/MuDR
AT2TE02465	ARNOLD1	DNA/MuDR
AT2TE26910	ARNOLD2	DNA/MuDR
AT2TE18530	ARNOLD2	DNA/MuDR
AT2TE18535	ARNOLD2	DNA/MuDR
AT2TE05440	ARNOLD2	DNA/MuDR
AT3TE50295	ARNOLD2	DNA/MuDR
AT3TE50300	ARNOLD2	DNA/MuDR
AT5TE82850	ARNOLD2	DNA/MuDR
AT2TE11515	ARNOLD3	DNA/MuDR
AT3TE54505	ARNOLD3	DNA/MuDR
AT3TE54500	ARNOLD3	DNA/MuDR
AT4TE20075	ARNOLD3	DNA/MuDR
AT5TE46970	ARNOLD3	DNA/MuDR
AT2TE13150	ARNOLD4	DNA/MuDR
AT2TE13145	ARNOLD4	DNA/MuDR
AT1TE61640	ARNOLDY1	DNA/MuDR
AT1TE13375	ARNOLDY1	DNA/MuDR
AT1TE12430	ARNOLDY1	DNA/MuDR
AT1TE68745	ARNOLDY1	DNA/MuDR
AT1TE40260	ARNOLDY1	DNA/MuDR
AT2TE27490	ARNOLDY1	DNA/MuDR
AT2TE23255	ARNOLDY1	DNA/MuDR
AT3TE69085	ARNOLDY1	DNA/MuDR
AT3TE81810	ARNOLDY1	DNA/MuDR
AT3TE44765	ARNOLDY1	DNA/MuDR
AT3TE65635	ARNOLDY1	DNA/MuDR
AT3TE64015	ARNOLDY1	DNA/MuDR
AT3TE41560	ARNOLDY1	DNA/MuDR
AT3TE47385	ARNOLDY1	DNA/MuDR
AT3TE42795	ARNOLDY1	DNA/MuDR
AT4TE20185	ARNOLDY1	DNA/MuDR
AT4TE17760	ARNOLDY1	DNA/MuDR
AT4TE21990	ARNOLDY1	DNA/MuDR
AT5TE31885	ARNOLDY1	DNA/MuDR
AT5TE74345	ARNOLDY1	DNA/MuDR
AT5TE56770	ARNOLDY1	DNA/MuDR
AT5TE39720	ARNOLDY1	DNA/MuDR
AT5TE63195	ARNOLDY1	DNA/MuDR
AT1TE13370	ARNOLDY2	DNA/MuDR
AT1TE55255	ARNOLDY2	DNA/MuDR
AT1TE38795	ARNOLDY2	DNA/MuDR
AT1TE46025	ARNOLDY2	DNA/MuDR
AT1TE45640	ARNOLDY2	DNA/MuDR
AT2TE13770	ARNOLDY2	DNA/MuDR
AT2TE37380	ARNOLDY2	DNA/MuDR
AT2TE26865	ARNOLDY2	DNA/MuDR
AT2TE18320	ARNOLDY2	DNA/MuDR
AT2TE27165	ARNOLDY2	DNA/MuDR
AT2TE43875	ARNOLDY2	DNA/MuDR
AT2TE47025	ARNOLDY2	DNA/MuDR
AT3TE47180	ARNOLDY2	DNA/MuDR
AT3TE65930	ARNOLDY2	DNA/MuDR
AT3TE47185	ARNOLDY2	DNA/MuDR
AT3TE46960	ARNOLDY2	DNA/MuDR
AT3TE81505	ARNOLDY2	DNA/MuDR
AT3TE26780	ARNOLDY2	DNA/MuDR
AT3TE47895	ARNOLDY2	DNA/MuDR
AT3TE66525	ARNOLDY2	DNA/MuDR
AT4TE01410	ARNOLDY2	DNA/MuDR
AT4TE36100	ARNOLDY2	DNA/MuDR
AT4TE22545	ARNOLDY2	DNA/MuDR
AT4TE13110	ARNOLDY2	DNA/MuDR
AT4TE26070	ARNOLDY2	DNA/MuDR
AT5TE52395	ARNOLDY2	DNA/MuDR
AT5TE54615	ARNOLDY2	DNA/MuDR
AT5TE62865	ARNOLDY2	DNA/MuDR
AT5TE48235	ARNOLDY2	DNA/MuDR
AT2TE09865	AT9NMU1	DNA/MuDR
AT2TE64500	AT9TSD1	DNA/MuDR
AT3TE74275	AT9TSD1	DNA/MuDR
AT3TE47345	AT9TSD1	DNA/MuDR
AT5TE74190	AT9TSD1	DNA/MuDR
AT3TE92355	ATDNA1T9A	DNA/MuDR
AT3TE52060	ATDNA1T9A	DNA/MuDR
AT5TE44595	ATDNA1T9A	DNA/MuDR
AT1TE86375	ATDNA2T9A	DNA/MuDR
AT4TE50860	ATDNA2T9A	DNA/MuDR
AT4TE48175	ATDNA2T9A	DNA/MuDR
AT5TE39350	ATDNA2T9B	DNA/MuDR
AT1TE81230	ATDNA2T9C	DNA/MuDR
AT2TE12495	ATDNA2T9C	DNA/MuDR
AT2TE13155	ATDNA2T9C	DNA/MuDR
AT3TE64265	ATDNA2T9C	DNA/MuDR
AT5TE49985	ATDNA2T9C	DNA/MuDR
AT5TE46420	ATDNA2T9C	DNA/MuDR
AT5TE28335	ATDNA2T9C	DNA/MuDR
AT3TE33960	ATDNAI26T9	DNA/MuDR
AT1TE11810	ATDNAI27T9A	DNA/MuDR
AT1TE40935	ATDNAI27T9A	DNA/MuDR
AT2TE23575	ATDNAI27T9A	DNA/MuDR
AT2TE38245	ATDNAI27T9A	DNA/MuDR
AT3TE59960	ATDNAI27T9A	DNA/MuDR
AT3TE40125	ATDNAI27T9A	DNA/MuDR
AT5TE19530	ATDNAI27T9A	DNA/MuDR
AT5TE85500	ATDNAI27T9A	DNA/MuDR
AT5TE24040	ATDNAI27T9A	DNA/MuDR
AT1TE71745	ATDNAI27T9B	DNA/MuDR
AT1TE10570	ATDNAI27T9C	DNA/MuDR
AT1TE41585	ATDNAI27T9C	DNA/MuDR
AT2TE15380	ATDNAI27T9C	DNA/MuDR
AT2TE08660	ATDNAI27T9C	DNA/MuDR
AT4TE18565	ATDNAI27T9C	DNA/MuDR
AT5TE30945	ATDNAI27T9C	DNA/MuDR
AT5TE67050	ATDNAI27T9C	DNA/MuDR
AT1TE64825	ATMU1	DNA/MuDR
AT5TE33455	ATMU1	DNA/MuDR
AT1TE54925	ATMU10	DNA/MuDR
AT2TE54200	ATMU10	DNA/MuDR
AT2TE23870	ATMU10	DNA/MuDR
AT3TE42680	ATMU10	DNA/MuDR
AT3TE45955	ATMU10	DNA/MuDR
AT4TE22885	ATMU10	DNA/MuDR
AT5TE54675	ATMU10	DNA/MuDR
AT1TE43360	ATMU2	DNA/MuDR
AT1TE64830	ATMU2	DNA/MuDR
AT3TE51770	ATMU2	DNA/MuDR
AT3TE84115	ATMU2	DNA/MuDR
AT1TE19130	ATMU3	DNA/MuDR
AT5TE61030	ATMU5	DNA/MuDR
AT1TE33960	ATMU6	DNA/MuDR
AT5TE55925	ATMU6	DNA/MuDR
AT1TE74430	ATMU6N1	DNA/MuDR
AT1TE74425	ATMU6N1	DNA/MuDR
AT1TE70550	ATMU6N1	DNA/MuDR
AT3TE49085	ATMU6N1	DNA/MuDR
AT3TE05950	ATMU6N1	DNA/MuDR
AT4TE12570	ATMU6N1	DNA/MuDR
AT3TE69535	ATMU7	DNA/MuDR
AT2TE12825	ATMU9	DNA/MuDR
AT4TE13150	ATMU9	DNA/MuDR
AT2TE33580	ATMUN1	DNA/MuDR
AT2TE08750	ATMUN1	DNA/MuDR
AT2TE35290	ATMUN1	DNA/MuDR
AT3TE52715	ATMUN1	DNA/MuDR
AT3TE43375	ATMUN1	DNA/MuDR
AT3TE54130	ATMUN1	DNA/MuDR
AT5TE32425	ATMUN1	DNA/MuDR
AT1TE72600	ATMUNX1	DNA/MuDR
AT1TE42255	ATMUNX1	DNA/MuDR
AT2TE45150	ATMUNX1	DNA/MuDR
AT2TE26920	ATMUNX1	DNA/MuDR
AT2TE42285	ATMUNX1	DNA/MuDR
AT4TE26555	ATMUNX1	DNA/MuDR
AT5TE51550	ATMUNX1	DNA/MuDR
AT5TE55225	ATMUNX1	DNA/MuDR
AT2TE28200	ATN9_1	DNA/MuDR
AT2TE06420	ATN9_1	DNA/MuDR
AT3TE68240	ATN9_1	DNA/MuDR
AT3TE39545	ATN9_1	DNA/MuDR
AT5TE51885	ATN9_1	DNA/MuDR
AT5TE52115	ATN9_1	DNA/MuDR
AT1TE27345	ATREP16	DNA/MuDR
AT2TE47640	ATREP16	DNA/MuDR
AT5TE39820	ATREP16	DNA/MuDR
AT5TE54185	BOMZH1	DNA/MuDR
AT1TE74420	BOMZH2	DNA/MuDR
AT1TE33955	BOMZH2	DNA/MuDR
AT2TE21590	BOMZH2	DNA/MuDR
AT1TE61110	BRODYAGA1	DNA/MuDR
AT1TE41995	BRODYAGA1	DNA/MuDR
AT2TE33310	BRODYAGA1	DNA/MuDR
AT2TE45515	BRODYAGA1	DNA/MuDR
AT4TE13120	BRODYAGA1	DNA/MuDR
AT5TE53900	BRODYAGA1	DNA/MuDR
AT1TE54920	BRODYAGA1A	DNA/MuDR
AT1TE80460	BRODYAGA1A	DNA/MuDR
AT1TE41115	BRODYAGA1A	DNA/MuDR
AT1TE76540	BRODYAGA1A	DNA/MuDR
AT1TE55915	BRODYAGA1A	DNA/MuDR
AT2TE45180	BRODYAGA1A	DNA/MuDR
AT2TE08695	BRODYAGA1A	DNA/MuDR
AT2TE45510	BRODYAGA1A	DNA/MuDR
AT3TE36940	BRODYAGA1A	DNA/MuDR
AT3TE63785	BRODYAGA1A	DNA/MuDR
AT4TE09670	BRODYAGA1A	DNA/MuDR
AT4TE25540	BRODYAGA1A	DNA/MuDR
AT4TE01955	BRODYAGA1A	DNA/MuDR
AT5TE48340	BRODYAGA1A	DNA/MuDR
AT5TE51175	BRODYAGA1A	DNA/MuDR
AT5TE00400	BRODYAGA1A	DNA/MuDR
AT5TE54245	BRODYAGA1A	DNA/MuDR
AT1TE38460	BRODYAGA2	DNA/MuDR
AT1TE54795	BRODYAGA2	DNA/MuDR
AT2TE09185	BRODYAGA2	DNA/MuDR
AT2TE58020	BRODYAGA2	DNA/MuDR
AT2TE27500	BRODYAGA2	DNA/MuDR
AT3TE89620	BRODYAGA2	DNA/MuDR
AT3TE43275	BRODYAGA2	DNA/MuDR
AT3TE48910	BRODYAGA2	DNA/MuDR
AT3TE59955	BRODYAGA2	DNA/MuDR
AT3TE38520	BRODYAGA2	DNA/MuDR
AT3TE40370	BRODYAGA2	DNA/MuDR
AT3TE54350	BRODYAGA2	DNA/MuDR
AT4TE89905	BRODYAGA2	DNA/MuDR
AT4TE76155	BRODYAGA2	DNA/MuDR
AT4TE03595	BRODYAGA2	DNA/MuDR
AT5TE31850	BRODYAGA2	DNA/MuDR
AT5TE61245	BRODYAGA2	DNA/MuDR
AT5TE52540	BRODYAGA2	DNA/MuDR
AT5TE28340	BRODYAGA2	DNA/MuDR
AT5TE54125	BRODYAGA2	DNA/MuDR
AT5TE52550	BRODYAGA2	DNA/MuDR
AT2TE10230	LIMPET1	DNA/MuDR
AT3TE09500	LIMPET1	DNA/MuDR
AT4TE18155	LIMPET1	DNA/MuDR
AT4TE05550	LIMPET1	DNA/MuDR
AT5TE25085	LIMPET1	DNA/MuDR
AT5TE50765	LIMPET1	DNA/MuDR
AT2TE28755	VANDAL1	DNA/MuDR
AT3TE33830	VANDAL1	DNA/MuDR
AT5TE37350	VANDAL1	DNA/MuDR
AT5TE39335	VANDAL1	DNA/MuDR
AT5TE38070	VANDAL1	DNA/MuDR
AT3TE60875	VANDAL12	DNA/MuDR
AT2TE16320	VANDAL13	DNA/MuDR
AT4TE09700	VANDAL13	DNA/MuDR
AT3TE61205	VANDAL15	DNA/MuDR
AT1TE70630	VANDAL16	DNA/MuDR
AT5TE38205	VANDAL16	DNA/MuDR
AT2TE09380	VANDAL17	DNA/MuDR
AT2TE16340	VANDAL17	DNA/MuDR
AT2TE41390	VANDAL17	DNA/MuDR
AT3TE62595	VANDAL17	DNA/MuDR
AT3TE60740	VANDAL17	DNA/MuDR
AT3TE09350	VANDAL17	DNA/MuDR
AT3TE45950	VANDAL17	DNA/MuDR
AT5TE32280	VANDAL17	DNA/MuDR
AT5TE75770	VANDAL17	DNA/MuDR
AT5TE81110	VANDAL17	DNA/MuDR
AT2TE09750	VANDAL18	DNA/MuDR
AT1TE39915	VANDAL18NA	DNA/MuDR
AT1TE72990	VANDAL18NA	DNA/MuDR
AT5TE11835	VANDAL18NA	DNA/MuDR
AT1TE58745	VANDAL18NB	DNA/MuDR
AT2TE30430	VANDAL18NB	DNA/MuDR
AT5TE52390	VANDAL18NB	DNA/MuDR
AT1TE55730	VANDAL1N1	DNA/MuDR
AT1TE32770	VANDAL1N1	DNA/MuDR
AT1TE55765	VANDAL1N1	DNA/MuDR
AT1TE32765	VANDAL1N1	DNA/MuDR
AT3TE43470	VANDAL1N1	DNA/MuDR
AT1TE60200	VANDAL20	DNA/MuDR
AT2TE06955	VANDAL21	DNA/MuDR
AT2TE13445	VANDAL21	DNA/MuDR
AT4TE01950	VANDAL21	DNA/MuDR
AT3TE32945	VANDAL22	DNA/MuDR
AT3TE13070	VANDAL22	DNA/MuDR
AT4TE00385	VANDAL22	DNA/MuDR
AT5TE12250	VANDAL22	DNA/MuDR
AT2TE29730	VANDAL2N1	DNA/MuDR
AT3TE44965	VANDAL2N1	DNA/MuDR
AT2TE18920	VANDAL3	DNA/MuDR
AT2TE12085	VANDAL3	DNA/MuDR
AT3TE61420	VANDAL4	DNA/MuDR
AT5TE50760	VANDAL5A	DNA/MuDR
AT5TE36975	VANDAL5A	DNA/MuDR
AT2TE43165	VANDAL6	DNA/MuDR
AT2TE08130	VANDAL7	DNA/MuDR
AT3TE57935	VANDAL7	DNA/MuDR
AT3TE67445	VANDAL7	DNA/MuDR
AT4TE10210	VANDAL7	DNA/MuDR
AT1TE53635	VANDAL8	DNA/MuDR
AT3TE67850	VANDAL8	DNA/MuDR
AT3TE63205	VANDAL8	DNA/MuDR
AT4TE22970	VANDAL8	DNA/MuDR
AT4TE63705	VANDAL8	DNA/MuDR
AT4TE45190	VANDAL8	DNA/MuDR
AT4TE15890	VANDAL8	DNA/MuDR
AT5TE39240	VANDAL8	DNA/MuDR
AT5TE39245	VANDAL8	DNA/MuDR
AT5TE62890	VANDALNX2	DNA/MuDR
AT1TE40130	ATHPOGON1	DNA/Pogo
AT1TE21840	ATHPOGON1	DNA/Pogo
AT3TE43525	ATHPOGON1	DNA/Pogo
AT3TE47840	ATHPOGON1	DNA/Pogo
AT4TE20330	ATHPOGON1	DNA/Pogo
AT2TE36625	ATHPOGON3	DNA/Pogo
AT4TE40590	ATHPOGON3	DNA/Pogo
AT4TE22745	ATHPOGON3	DNA/Pogo
AT4TE23845	ATHPOGON3	DNA/Pogo
AT1TE80840	ATTIRTA1	DNA/Tc1
AT2TE70290	ATTIRTA1	DNA/Tc1
AT1TE80320	ATLINE1_1	LINE/L1
AT2TE04545	ATLINE1_1	LINE/L1
AT3TE69175	ATLINE1_1	LINE/L1
AT4TE31790	ATLINE1_1	LINE/L1
AT1TE80325	ATLINE1_2	LINE/L1
AT1TE67485	ATLINE1_2	LINE/L1
AT5TE49650	ATLINE1_2	LINE/L1
AT2TE76330	ATLINE1_3A	LINE/L1
AT5TE59950	ATLINE1_3A	LINE/L1
AT1TE75010	ATLINE1_4	LINE/L1
AT5TE68990	ATLINE1_4	LINE/L1
AT1TE82280	ATLINE1_5	LINE/L1
AT2TE45145	ATLINE1_5	LINE/L1
AT3TE60830	ATLINE1_5	LINE/L1
AT4TE00815	ATLINE1_5	LINE/L1
AT4TE27025	ATLINE1_6	LINE/L1
AT4TE31930	ATLINE1_6	LINE/L1
AT1TE54230	ATLINE1A	LINE/L1
AT1TE70115	ATLINE1A	LINE/L1
AT1TE63680	ATLINE1A	LINE/L1
AT2TE10690	ATLINE1A	LINE/L1
AT2TE27305	ATLINE1A	LINE/L1
AT2TE19735	ATLINE1A	LINE/L1
AT3TE49770	ATLINE1A	LINE/L1
AT4TE00660	ATLINE1A	LINE/L1
AT4TE25370	ATLINE1A	LINE/L1
AT5TE35195	ATLINE1A	LINE/L1
AT5TE31855	ATLINE1A	LINE/L1
AT5TE51200	ATLINE1A	LINE/L1
AT5TE26970	ATLINE1A	LINE/L1
AT2TE33890	ATLINE2	LINE/L1
AT5TE48150	ATLINE2	LINE/L1
AT5TE15930	ATLINE2	LINE/L1
AT5TE59955	ATLINE2	LINE/L1
AT1TE38580	ATLINEIII	LINE/L1
AT2TE43485	ATLINEIII	LINE/L1
AT2TE11745	ATLINEIII	LINE/L1
AT3TE54905	ATLINEIII	LINE/L1
AT3TE48455	ATLINEIII	LINE/L1
AT4TE58130	ATLINEIII	LINE/L1
AT4TE58135	ATLINEIII	LINE/L1
AT5TE47750	ATLINEIII	LINE/L1
AT5TE04245	TA11	LINE/L1
AT1TE37540	TSCL	LINE?
AT3TE29575	TSCL	LINE?
AT1TE56445	ATCOPIA1	LTR/Copia
AT1TE58750	ATCOPIA11	LTR/Copia
AT3TE63380	ATCOPIA12	LTR/Copia
AT1TE76830	ATCOPIA13	LTR/Copia
AT2TE55660	ATCOPIA13	LTR/Copia
AT3TE63385	ATCOPIA13	LTR/Copia
AT3TE59070	ATCOPIA17	LTR/Copia
AT2TE07855	ATCOPIA21	LTR/Copia
AT1TE70190	ATCOPIA26	LTR/Copia
AT1TE70195	ATCOPIA26	LTR/Copia
AT5TE32355	ATCOPIA27	LTR/Copia
AT2TE10355	ATCOPIA30	LTR/Copia
AT1TE41800	ATCOPIA36	LTR/Copia
AT1TE67660	ATCOPIA37	LTR/Copia
AT2TE09225	ATCOPIA42	LTR/Copia
AT4TE85580	ATCOPIA45	LTR/Copia
AT3TE49285	ATCOPIA54	LTR/Copia
AT1TE33350	ATCOPIA65	LTR/Copia
AT1TE70200	ATCOPIA65A	LTR/Copia
AT4TE15375	ATCOPIA66	LTR/Copia
AT1TE42155	ATCOPIA68	LTR/Copia
AT1TE57200	ATCOPIA75	LTR/Copia
AT3TE52110	ATCOPIA75	LTR/Copia
AT2TE38910	ATCOPIA76	LTR/Copia
AT1TE59755	ATCOPIA78	LTR/Copia
AT1TE24850	ATCOPIA78	LTR/Copia
AT1TE71045	ATCOPIA78	LTR/Copia
AT1TE12295	ATCOPIA78	LTR/Copia
AT1TE10935	ATCOPIA78	LTR/Copia
AT3TE54550	ATCOPIA78	LTR/Copia
AT3TE92525	ATCOPIA78	LTR/Copia
AT3TE89830	ATCOPIA78	LTR/Copia
AT5TE15240	ATCOPIA78	LTR/Copia
AT2TE07850	ATCOPIA84	LTR/Copia
AT1TE41580	ATCOPIA93	LTR/Copia
AT4TE10650	ATCOPIA94	LTR/Copia
AT1TE40160	ATCOPIA95	LTR/Copia
AT1TE59210	ATCOPIA95	LTR/Copia
AT1TE42485	ATCOPIA95	LTR/Copia
AT3TE65065	ATCOPIA95	LTR/Copia
AT5TE29520	ATCOPIA95	LTR/Copia
AT1TE21210	META1	LTR/Copia
AT1TE14315	META1	LTR/Copia
AT1TE45610	META1	LTR/Copia
AT2TE07460	META1	LTR/Copia
AT2TE05990	META1	LTR/Copia
AT2TE03095	META1	LTR/Copia
AT2TE04085	META1	LTR/Copia
AT3TE64915	META1	LTR/Copia
AT3TE76010	META1	LTR/Copia
AT3TE70410	META1	LTR/Copia
AT3TE61000	META1	LTR/Copia
AT4TE22180	META1	LTR/Copia
AT4TE32060	META1	LTR/Copia
AT4TE49990	META1	LTR/Copia
AT4TE34305	META1	LTR/Copia
AT5TE82430	META1	LTR/Copia
AT5TE37975	META1	LTR/Copia
AT5TE52075	META1	LTR/Copia
AT2TE06200	TA1-2	LTR/Copia
AT1TE53915	ATGP1	LTR/Gypsy
AT1TE44720	ATGP1	LTR/Gypsy
AT1TE53995	ATGP1	LTR/Gypsy
AT2TE23660	ATGP1	LTR/Gypsy
AT2TE21345	ATGP1	LTR/Gypsy
AT2TE20810	ATGP1	LTR/Gypsy
AT2TE21360	ATGP1	LTR/Gypsy
AT2TE23665	ATGP1	LTR/Gypsy
AT3TE53860	ATGP1	LTR/Gypsy
AT3TE47400	ATGP1	LTR/Gypsy
AT4TE13450	ATGP1	LTR/Gypsy
AT5TE46515	ATGP1	LTR/Gypsy
AT5TE33235	ATGP1	LTR/Gypsy
AT5TE36040	ATGP1	LTR/Gypsy
AT2TE15415	ATGP10	LTR/Gypsy
AT3TE59490	ATGP10	LTR/Gypsy
AT1TE32815	ATGP2	LTR/Gypsy
AT3TE59480	ATGP2	LTR/Gypsy
AT1TE50560	ATGP5	LTR/Gypsy
AT2TE22065	ATGP5	LTR/Gypsy
AT2TE22110	ATGP5	LTR/Gypsy
AT1TE53375	ATGP6	LTR/Gypsy
AT3TE35825	ATGP7	LTR/Gypsy
AT3TE53850	ATGP7	LTR/Gypsy
AT5TE49170	ATGP8	LTR/Gypsy
AT3TE50630	ATHILA	LTR/Gypsy
AT3TE62685	ATHILA0_I	LTR/Gypsy
AT4TE13375	ATHILA0_I	LTR/Gypsy
AT1TE49300	ATHILA2	LTR/Gypsy
AT2TE16865	ATHILA2	LTR/Gypsy
AT3TE50165	ATHILA2	LTR/Gypsy
AT4TE14295	ATHILA2	LTR/Gypsy
AT4TE20745	ATHILA2	LTR/Gypsy
AT1TE47605	ATHILA3	LTR/Gypsy
AT1TE48740	ATHILA3	LTR/Gypsy
AT2TE18410	ATHILA3	LTR/Gypsy
AT2TE20905	ATHILA3	LTR/Gypsy
AT2TE20940	ATHILA3	LTR/Gypsy
AT3TE50940	ATHILA3	LTR/Gypsy
AT4TE16080	ATHILA3	LTR/Gypsy
AT4TE20615	ATHILA3	LTR/Gypsy
AT5TE41300	ATHILA3	LTR/Gypsy
AT5TE37355	ATHILA3	LTR/Gypsy
AT2TE25110	ATHILA4	LTR/Gypsy
AT4TE21265	ATHILA4	LTR/Gypsy
AT1TE54015	ATHILA4A	LTR/Gypsy
AT2TE17905	ATHILA4A	LTR/Gypsy
AT4TE23755	ATHILA4A	LTR/Gypsy
AT5TE41120	ATHILA4A	LTR/Gypsy
AT5TE54010	ATHILA4A	LTR/Gypsy
AT1TE41820	ATHILA4C	LTR/Gypsy
AT2TE12450	ATHILA4C	LTR/Gypsy
AT5TE38240	ATHILA4C	LTR/Gypsy
AT1TE51545	ATHILA4D_LTR	LTR/Gypsy
AT2TE26310	ATHILA4D_LTR	LTR/Gypsy
AT2TE25510	ATHILA4D_LTR	LTR/Gypsy
AT1TE49290	ATHILA5	LTR/Gypsy
AT1TE47595	ATHILA5	LTR/Gypsy
AT1TE54480	ATHILA5	LTR/Gypsy
AT3TE62215	ATHILA5	LTR/Gypsy
AT2TE45520	ATHILA6A	LTR/Gypsy
AT3TE35255	ATHILA6A	LTR/Gypsy
AT4TE22170	ATHILA6A	LTR/Gypsy
AT5TE43975	ATHILA6A	LTR/Gypsy
AT5TE71590	ATHILA6A	LTR/Gypsy
AT5TE47605	ATHILA6A	LTR/Gypsy
AT4TE17120	ATHILA6B	LTR/Gypsy
AT2TE26830	ATHILA7	LTR/Gypsy
AT2TE52020	ATHILA7	LTR/Gypsy
AT2TE42780	ATHILA7	LTR/Gypsy
AT5TE38845	ATHILA7	LTR/Gypsy
AT5TE55555	ATHILA7	LTR/Gypsy
AT5TE38710	ATHILA7	LTR/Gypsy
AT5TE61490	ATHILA7	LTR/Gypsy
AT2TE22235	ATHILA7A	LTR/Gypsy
AT5TE33315	ATHILA7A	LTR/Gypsy
AT2TE11985	ATHILA8A	LTR/Gypsy
AT3TE64150	ATHILA8A	LTR/Gypsy
AT1TE45800	ATLANTYS1	LTR/Gypsy
AT5TE45205	ATLANTYS1	LTR/Gypsy
AT1TE48240	ATLANTYS2	LTR/Gypsy
AT3TE54180	ATLANTYS2	LTR/Gypsy
AT2TE71770	ATLANTYS3	LTR/Gypsy
AT4TE35460	TAT1_ATH	LTR/Gypsy
AT5TE40205	TAT1_ATH	LTR/Gypsy
AT1TE59790	RathE1_cons	RathE1_cons
AT3TE45580	RathE1_cons	RathE1_cons
AT3TE75300	RathE1_cons	RathE1_cons
AT4TE22115	RathE1_cons	RathE1_cons
AT5TE54280	RathE1_cons	RathE1_cons
AT2TE69210	RathE2_cons	RathE2_cons
AT4TE26985	RathE2_cons	RathE2_cons
AT1TE45925	RathE3_cons	RathE3_cons
AT1TE37250	RathE3_cons	RathE3_cons
AT2TE70870	RathE3_cons	RathE3_cons
AT4TE57160	RathE3_cons	RathE3_cons
AT4TE40595	RathE3_cons	RathE3_cons
AT1TE89980	ATREP1	RC/Helitron
AT1TE97385	ATREP1	RC/Helitron
AT1TE97390	ATREP1	RC/Helitron
AT1TE27550	ATREP1	RC/Helitron
AT1TE80810	ATREP1	RC/Helitron
AT1TE40685	ATREP1	RC/Helitron
AT2TE40200	ATREP1	RC/Helitron
AT2TE05305	ATREP1	RC/Helitron
AT2TE43100	ATREP1	RC/Helitron
AT2TE33315	ATREP1	RC/Helitron
AT2TE38110	ATREP1	RC/Helitron
AT2TE25660	ATREP1	RC/Helitron
AT2TE10705	ATREP1	RC/Helitron
AT3TE63500	ATREP1	RC/Helitron
AT3TE75265	ATREP1	RC/Helitron
AT3TE36040	ATREP1	RC/Helitron
AT3TE29145	ATREP1	RC/Helitron
AT3TE73020	ATREP1	RC/Helitron
AT3TE59060	ATREP1	RC/Helitron
AT3TE38345	ATREP1	RC/Helitron
AT3TE01800	ATREP1	RC/Helitron
AT3TE63210	ATREP1	RC/Helitron
AT3TE65990	ATREP1	RC/Helitron
AT4TE61520	ATREP1	RC/Helitron
AT5TE53395	ATREP1	RC/Helitron
AT5TE54875	ATREP1	RC/Helitron
AT5TE27075	ATREP1	RC/Helitron
AT5TE83195	ATREP1	RC/Helitron
AT5TE96875	ATREP1	RC/Helitron
AT5TE63190	ATREP1	RC/Helitron
AT5TE79270	ATREP1	RC/Helitron
AT5TE33180	ATREP1	RC/Helitron
AT3TE84915	ATREP10	RC/Helitron
AT4TE06655	ATREP10	RC/Helitron
AT4TE55465	ATREP10	RC/Helitron
AT5TE21970	ATREP10	RC/Helitron
AT5TE08315	ATREP10	RC/Helitron
AT5TE66790	ATREP10	RC/Helitron
AT1TE70205	ATREP10A	RC/Helitron
AT1TE56585	ATREP10A	RC/Helitron
AT1TE42050	ATREP10A	RC/Helitron
AT2TE47610	ATREP10A	RC/Helitron
AT2TE33105	ATREP10A	RC/Helitron
AT3TE69035	ATREP10A	RC/Helitron
AT3TE28430	ATREP10A	RC/Helitron
AT3TE63005	ATREP10A	RC/Helitron
AT3TE45470	ATREP10A	RC/Helitron
AT4TE25580	ATREP10A	RC/Helitron
AT4TE21780	ATREP10A	RC/Helitron
AT4TE10285	ATREP10A	RC/Helitron
AT4TE21630	ATREP10A	RC/Helitron
AT4TE23600	ATREP10A	RC/Helitron
AT5TE35430	ATREP10A	RC/Helitron
AT1TE40615	ATREP10B	RC/Helitron
AT1TE55880	ATREP10B	RC/Helitron
AT2TE06990	ATREP10B	RC/Helitron
AT2TE75550	ATREP10B	RC/Helitron
AT3TE45080	ATREP10B	RC/Helitron
AT3TE69170	ATREP10B	RC/Helitron
AT3TE63790	ATREP10B	RC/Helitron
AT3TE87420	ATREP10B	RC/Helitron
AT3TE45310	ATREP10B	RC/Helitron
AT4TE25585	ATREP10B	RC/Helitron
AT4TE60585	ATREP10B	RC/Helitron
AT4TE55460	ATREP10B	RC/Helitron
AT4TE61970	ATREP10B	RC/Helitron
AT4TE50030	ATREP10B	RC/Helitron
AT4TE21850	ATREP10B	RC/Helitron
AT5TE36980	ATREP10B	RC/Helitron
AT5TE22810	ATREP10B	RC/Helitron
AT5TE62440	ATREP10B	RC/Helitron
AT5TE43145	ATREP10B	RC/Helitron
AT2TE29365	ATREP10C	RC/Helitron
AT2TE22805	ATREP10C	RC/Helitron
AT1TE60740	ATREP10D	RC/Helitron
AT1TE65160	ATREP10D	RC/Helitron
AT1TE67495	ATREP10D	RC/Helitron
AT1TE55345	ATREP10D	RC/Helitron
AT1TE43320	ATREP10D	RC/Helitron
AT1TE27470	ATREP10D	RC/Helitron
AT1TE66585	ATREP10D	RC/Helitron
AT1TE12270	ATREP10D	RC/Helitron
AT1TE21370	ATREP10D	RC/Helitron
AT1TE94405	ATREP10D	RC/Helitron
AT1TE55675	ATREP10D	RC/Helitron
AT1TE30250	ATREP10D	RC/Helitron
AT1TE52350	ATREP10D	RC/Helitron
AT1TE59150	ATREP10D	RC/Helitron
AT2TE21620	ATREP10D	RC/Helitron
AT2TE76595	ATREP10D	RC/Helitron
AT2TE62350	ATREP10D	RC/Helitron
AT2TE15580	ATREP10D	RC/Helitron
AT2TE36620	ATREP10D	RC/Helitron
AT2TE10100	ATREP10D	RC/Helitron
AT2TE24760	ATREP10D	RC/Helitron
AT2TE34195	ATREP10D	RC/Helitron
AT2TE12530	ATREP10D	RC/Helitron
AT2TE20295	ATREP10D	RC/Helitron
AT2TE82905	ATREP10D	RC/Helitron
AT2TE25695	ATREP10D	RC/Helitron
AT2TE02665	ATREP10D	RC/Helitron
AT2TE03880	ATREP10D	RC/Helitron
AT2TE12580	ATREP10D	RC/Helitron
AT2TE04730	ATREP10D	RC/Helitron
AT2TE20345	ATREP10D	RC/Helitron
AT3TE28210	ATREP10D	RC/Helitron
AT3TE63260	ATREP10D	RC/Helitron
AT3TE48920	ATREP10D	RC/Helitron
AT3TE62310	ATREP10D	RC/Helitron
AT3TE34225	ATREP10D	RC/Helitron
AT3TE65875	ATREP10D	RC/Helitron
AT3TE63780	ATREP10D	RC/Helitron
AT3TE52915	ATREP10D	RC/Helitron
AT3TE65985	ATREP10D	RC/Helitron
AT3TE04740	ATREP10D	RC/Helitron
AT3TE74890	ATREP10D	RC/Helitron
AT3TE65510	ATREP10D	RC/Helitron
AT3TE44630	ATREP10D	RC/Helitron
AT3TE67185	ATREP10D	RC/Helitron
AT4TE55595	ATREP10D	RC/Helitron
AT4TE29915	ATREP10D	RC/Helitron
AT4TE30180	ATREP10D	RC/Helitron
AT4TE60030	ATREP10D	RC/Helitron
AT4TE60035	ATREP10D	RC/Helitron
AT4TE23045	ATREP10D	RC/Helitron
AT4TE23840	ATREP10D	RC/Helitron
AT5TE66020	ATREP10D	RC/Helitron
AT5TE40015	ATREP10D	RC/Helitron
AT5TE61785	ATREP10D	RC/Helitron
AT5TE33010	ATREP10D	RC/Helitron
AT5TE51035	ATREP10D	RC/Helitron
AT5TE49295	ATREP10D	RC/Helitron
AT5TE54365	ATREP10D	RC/Helitron
AT5TE51210	ATREP10D	RC/Helitron
AT5TE33885	ATREP10D	RC/Helitron
AT5TE49635	ATREP10D	RC/Helitron
AT1TE78195	ATREP11	RC/Helitron
AT1TE83335	ATREP11	RC/Helitron
AT1TE55925	ATREP11	RC/Helitron
AT1TE05585	ATREP11	RC/Helitron
AT1TE42660	ATREP11	RC/Helitron
AT1TE64930	ATREP11	RC/Helitron
AT1TE57730	ATREP11	RC/Helitron
AT2TE33330	ATREP11	RC/Helitron
AT2TE17955	ATREP11	RC/Helitron
AT2TE25735	ATREP11	RC/Helitron
AT2TE19895	ATREP11	RC/Helitron
AT2TE38150	ATREP11	RC/Helitron
AT3TE80170	ATREP11	RC/Helitron
AT3TE48430	ATREP11	RC/Helitron
AT3TE66495	ATREP11	RC/Helitron
AT3TE47035	ATREP11	RC/Helitron
AT3TE70450	ATREP11	RC/Helitron
AT3TE52925	ATREP11	RC/Helitron
AT3TE66200	ATREP11	RC/Helitron
AT3TE39820	ATREP11	RC/Helitron
AT3TE54160	ATREP11	RC/Helitron
AT3TE90280	ATREP11	RC/Helitron
AT4TE04080	ATREP11	RC/Helitron
AT4TE34490	ATREP11	RC/Helitron
AT4TE09400	ATREP11	RC/Helitron
AT5TE44325	ATREP11	RC/Helitron
AT5TE50420	ATREP11	RC/Helitron
AT5TE55720	ATREP11	RC/Helitron
AT5TE25350	ATREP11	RC/Helitron
AT5TE93875	ATREP11	RC/Helitron
AT1TE32785	ATREP11A	RC/Helitron
AT2TE26170	ATREP11A	RC/Helitron
AT2TE18305	ATREP11A	RC/Helitron
AT2TE10425	ATREP11A	RC/Helitron
AT2TE10420	ATREP11A	RC/Helitron
AT4TE27925	ATREP11A	RC/Helitron
AT5TE39495	ATREP11A	RC/Helitron
AT5TE69840	ATREP11A	RC/Helitron
AT5TE59460	ATREP11A	RC/Helitron
AT1TE35635	ATREP12	RC/Helitron
AT5TE86350	ATREP12	RC/Helitron
AT1TE19635	ATREP13	RC/Helitron
AT1TE75245	ATREP13	RC/Helitron
AT1TE43690	ATREP13	RC/Helitron
AT1TE61755	ATREP13	RC/Helitron
AT2TE10360	ATREP13	RC/Helitron
AT2TE13775	ATREP13	RC/Helitron
AT2TE43880	ATREP13	RC/Helitron
AT2TE18735	ATREP13	RC/Helitron
AT4TE25920	ATREP13	RC/Helitron
AT4TE25915	ATREP13	RC/Helitron
AT4TE27790	ATREP13	RC/Helitron
AT4TE26120	ATREP13	RC/Helitron
AT4TE51580	ATREP13	RC/Helitron
AT4TE54050	ATREP13	RC/Helitron
AT5TE57005	ATREP13	RC/Helitron
AT2TE18810	ATREP14	RC/Helitron
AT1TE57560	ATREP15	RC/Helitron
AT1TE54890	ATREP15	RC/Helitron
AT1TE75110	ATREP15	RC/Helitron
AT1TE93510	ATREP15	RC/Helitron
AT1TE69575	ATREP15	RC/Helitron
AT1TE75410	ATREP15	RC/Helitron
AT1TE58030	ATREP15	RC/Helitron
AT1TE77055	ATREP15	RC/Helitron
AT1TE02540	ATREP15	RC/Helitron
AT1TE42880	ATREP15	RC/Helitron
AT1TE42665	ATREP15	RC/Helitron
AT2TE10005	ATREP15	RC/Helitron
AT2TE17960	ATREP15	RC/Helitron
AT2TE41335	ATREP15	RC/Helitron
AT2TE00435	ATREP15	RC/Helitron
AT3TE61325	ATREP15	RC/Helitron
AT3TE29960	ATREP15	RC/Helitron
AT3TE58955	ATREP15	RC/Helitron
AT3TE66765	ATREP15	RC/Helitron
AT3TE43645	ATREP15	RC/Helitron
AT3TE80615	ATREP15	RC/Helitron
AT3TE62800	ATREP15	RC/Helitron
AT3TE75945	ATREP15	RC/Helitron
AT4TE10660	ATREP15	RC/Helitron
AT4TE24830	ATREP15	RC/Helitron
AT5TE76750	ATREP15	RC/Helitron
AT5TE51205	ATREP15	RC/Helitron
AT5TE39010	ATREP15	RC/Helitron
AT5TE43130	ATREP15	RC/Helitron
AT5TE20980	ATREP15	RC/Helitron
AT5TE51275	ATREP15	RC/Helitron
AT5TE32860	ATREP15	RC/Helitron
AT5TE34950	ATREP15	RC/Helitron
AT5TE55715	ATREP15	RC/Helitron
AT5TE58890	ATREP15	RC/Helitron
AT5TE41405	ATREP15	RC/Helitron
AT5TE48475	ATREP15	RC/Helitron
AT1TE84520	ATREP2	RC/Helitron
AT1TE08420	ATREP2	RC/Helitron
AT1TE84525	ATREP2	RC/Helitron
AT1TE15445	ATREP2	RC/Helitron
AT1TE35060	ATREP2	RC/Helitron
AT3TE44535	ATREP2	RC/Helitron
AT3TE80165	ATREP2	RC/Helitron
AT3TE44540	ATREP2	RC/Helitron
AT3TE94135	ATREP2	RC/Helitron
AT5TE53390	ATREP2	RC/Helitron
AT5TE35860	ATREP2	RC/Helitron
AT5TE23230	ATREP2	RC/Helitron
AT5TE56340	ATREP2	RC/Helitron
AT1TE36120	ATREP2A	RC/Helitron
AT1TE65165	ATREP2A	RC/Helitron
AT1TE26370	ATREP2A	RC/Helitron
AT1TE26375	ATREP2A	RC/Helitron
AT1TE65250	ATREP2A	RC/Helitron
AT1TE17875	ATREP2A	RC/Helitron
AT2TE42315	ATREP2A	RC/Helitron
AT2TE43805	ATREP2A	RC/Helitron
AT4TE61525	ATREP2A	RC/Helitron
AT1TE75780	ATREP3	RC/Helitron
AT1TE66090	ATREP3	RC/Helitron
AT1TE55175	ATREP3	RC/Helitron
AT1TE40090	ATREP3	RC/Helitron
AT1TE64445	ATREP3	RC/Helitron
AT1TE75115	ATREP3	RC/Helitron
AT1TE42430	ATREP3	RC/Helitron
AT1TE80755	ATREP3	RC/Helitron
AT1TE61750	ATREP3	RC/Helitron
AT1TE64440	ATREP3	RC/Helitron
AT1TE39010	ATREP3	RC/Helitron
AT1TE09970	ATREP3	RC/Helitron
AT1TE46950	ATREP3	RC/Helitron
AT1TE27395	ATREP3	RC/Helitron
AT1TE63240	ATREP3	RC/Helitron
AT1TE61870	ATREP3	RC/Helitron
AT1TE40240	ATREP3	RC/Helitron
AT1TE80835	ATREP3	RC/Helitron
AT1TE42635	ATREP3	RC/Helitron
AT1TE62625	ATREP3	RC/Helitron
AT2TE02335	ATREP3	RC/Helitron
AT2TE27750	ATREP3	RC/Helitron
AT2TE73320	ATREP3	RC/Helitron
AT2TE27275	ATREP3	RC/Helitron
AT2TE15585	ATREP3	RC/Helitron
AT2TE28195	ATREP3	RC/Helitron
AT2TE27540	ATREP3	RC/Helitron
AT2TE22150	ATREP3	RC/Helitron
AT2TE05470	ATREP3	RC/Helitron
AT2TE32315	ATREP3	RC/Helitron
AT2TE29180	ATREP3	RC/Helitron
AT2TE19890	ATREP3	RC/Helitron
AT2TE27040	ATREP3	RC/Helitron
AT2TE58530	ATREP3	RC/Helitron
AT2TE06205	ATREP3	RC/Helitron
AT2TE86120	ATREP3	RC/Helitron
AT2TE00135	ATREP3	RC/Helitron
AT2TE24745	ATREP3	RC/Helitron
AT2TE70300	ATREP3	RC/Helitron
AT2TE87415	ATREP3	RC/Helitron
AT2TE12100	ATREP3	RC/Helitron
AT3TE33545	ATREP3	RC/Helitron
AT3TE41670	ATREP3	RC/Helitron
AT3TE72005	ATREP3	RC/Helitron
AT3TE43990	ATREP3	RC/Helitron
AT3TE39205	ATREP3	RC/Helitron
AT3TE44975	ATREP3	RC/Helitron
AT3TE47030	ATREP3	RC/Helitron
AT3TE24150	ATREP3	RC/Helitron
AT3TE54480	ATREP3	RC/Helitron
AT3TE67330	ATREP3	RC/Helitron
AT3TE24145	ATREP3	RC/Helitron
AT3TE76040	ATREP3	RC/Helitron
AT3TE67165	ATREP3	RC/Helitron
AT3TE75305	ATREP3	RC/Helitron
AT3TE59065	ATREP3	RC/Helitron
AT3TE37360	ATREP3	RC/Helitron
AT3TE73035	ATREP3	RC/Helitron
AT3TE73025	ATREP3	RC/Helitron
AT3TE72355	ATREP3	RC/Helitron
AT3TE64485	ATREP3	RC/Helitron
AT3TE73030	ATREP3	RC/Helitron
AT3TE69475	ATREP3	RC/Helitron
AT3TE62670	ATREP3	RC/Helitron
AT3TE67160	ATREP3	RC/Helitron
AT4TE79615	ATREP3	RC/Helitron
AT4TE00160	ATREP3	RC/Helitron
AT4TE10720	ATREP3	RC/Helitron
AT4TE24235	ATREP3	RC/Helitron
AT4TE51405	ATREP3	RC/Helitron
AT4TE38980	ATREP3	RC/Helitron
AT4TE44650	ATREP3	RC/Helitron
AT4TE30610	ATREP3	RC/Helitron
AT4TE26155	ATREP3	RC/Helitron
AT4TE46950	ATREP3	RC/Helitron
AT4TE26685	ATREP3	RC/Helitron
AT4TE23180	ATREP3	RC/Helitron
AT4TE23940	ATREP3	RC/Helitron
AT4TE13550	ATREP3	RC/Helitron
AT5TE30040	ATREP3	RC/Helitron
AT5TE50515	ATREP3	RC/Helitron
AT5TE87010	ATREP3	RC/Helitron
AT5TE74510	ATREP3	RC/Helitron
AT5TE19645	ATREP3	RC/Helitron
AT5TE18545	ATREP3	RC/Helitron
AT5TE37615	ATREP3	RC/Helitron
AT5TE10990	ATREP3	RC/Helitron
AT5TE93215	ATREP3	RC/Helitron
AT5TE39365	ATREP3	RC/Helitron
AT5TE33175	ATREP3	RC/Helitron
AT5TE73035	ATREP3	RC/Helitron
AT5TE15610	ATREP3	RC/Helitron
AT5TE48345	ATREP3	RC/Helitron
AT5TE34865	ATREP3	RC/Helitron
AT5TE36260	ATREP3	RC/Helitron
AT5TE27905	ATREP3	RC/Helitron
AT1TE43295	ATREP4	RC/Helitron
AT1TE53150	ATREP4	RC/Helitron
AT1TE63665	ATREP4	RC/Helitron
AT1TE54900	ATREP4	RC/Helitron
AT1TE82665	ATREP4	RC/Helitron
AT1TE46455	ATREP4	RC/Helitron
AT1TE55180	ATREP4	RC/Helitron
AT2TE56340	ATREP4	RC/Helitron
AT2TE45605	ATREP4	RC/Helitron
AT2TE22890	ATREP4	RC/Helitron
AT2TE13800	ATREP4	RC/Helitron
AT2TE20550	ATREP4	RC/Helitron
AT2TE32540	ATREP4	RC/Helitron
AT2TE84090	ATREP4	RC/Helitron
AT3TE37615	ATREP4	RC/Helitron
AT3TE36825	ATREP4	RC/Helitron
AT3TE64135	ATREP4	RC/Helitron
AT4TE23205	ATREP4	RC/Helitron
AT4TE50025	ATREP4	RC/Helitron
AT4TE23955	ATREP4	RC/Helitron
AT5TE32835	ATREP4	RC/Helitron
AT5TE48250	ATREP4	RC/Helitron
AT5TE44300	ATREP4	RC/Helitron
AT5TE48410	ATREP4	RC/Helitron
AT5TE50290	ATREP4	RC/Helitron
AT1TE37930	ATREP5	RC/Helitron
AT1TE37925	ATREP5	RC/Helitron
AT1TE45575	ATREP5	RC/Helitron
AT1TE53560	ATREP5	RC/Helitron
AT1TE54670	ATREP5	RC/Helitron
AT1TE56170	ATREP5	RC/Helitron
AT2TE17535	ATREP5	RC/Helitron
AT2TE20875	ATREP5	RC/Helitron
AT2TE45200	ATREP5	RC/Helitron
AT2TE12400	ATREP5	RC/Helitron
AT2TE12185	ATREP5	RC/Helitron
AT2TE06045	ATREP5	RC/Helitron
AT3TE65295	ATREP5	RC/Helitron
AT3TE42205	ATREP5	RC/Helitron
AT3TE65290	ATREP5	RC/Helitron
AT3TE47900	ATREP5	RC/Helitron
AT3TE66545	ATREP5	RC/Helitron
AT3TE39825	ATREP5	RC/Helitron
AT5TE46470	ATREP5	RC/Helitron
AT5TE55725	ATREP5	RC/Helitron
AT5TE07950	ATREP5	RC/Helitron
AT5TE58420	ATREP5	RC/Helitron
AT5TE29585	ATREP5	RC/Helitron
AT5TE52225	ATREP5	RC/Helitron
AT5TE55855	ATREP5	RC/Helitron
AT1TE60270	ATREP6	RC/Helitron
AT2TE03100	ATREP6	RC/Helitron
AT2TE26840	ATREP6	RC/Helitron
AT3TE32320	ATREP6	RC/Helitron
AT5TE23525	ATREP6	RC/Helitron
AT5TE93335	ATREP6	RC/Helitron
AT5TE46965	ATREP6	RC/Helitron
AT1TE45930	ATREP7	RC/Helitron
AT1TE26305	ATREP7	RC/Helitron
AT1TE36550	ATREP7	RC/Helitron
AT1TE55115	ATREP7	RC/Helitron
AT3TE38660	ATREP7	RC/Helitron
AT3TE80315	ATREP7	RC/Helitron
AT4TE51575	ATREP7	RC/Helitron
AT5TE44440	ATREP7	RC/Helitron
AT5TE07190	ATREP7	RC/Helitron
AT1TE36555	ATREP8	RC/Helitron
AT3TE42300	ATREP8	RC/Helitron
AT3TE46115	ATREP8	RC/Helitron
AT3TE58740	ATREP8	RC/Helitron
AT5TE01270	ATREP8	RC/Helitron
AT5TE33250	ATREP8	RC/Helitron
AT1TE29410	ATREP9	RC/Helitron
AT1TE29415	ATREP9	RC/Helitron
AT2TE51120	ATREP9	RC/Helitron
AT2TE28670	ATREP9	RC/Helitron
AT3TE70455	ATREP9	RC/Helitron
AT3TE49790	ATREP9	RC/Helitron
AT4TE00850	ATREP9	RC/Helitron
AT4TE89325	ATREP9	RC/Helitron
AT5TE30220	ATREP9	RC/Helitron
AT1TE39720	HELITRON1	RC/Helitron
AT1TE43740	HELITRON1	RC/Helitron
AT3TE18060	HELITRON1	RC/Helitron
AT4TE51400	HELITRON1	RC/Helitron
AT2TE16220	HELITRON2	RC/Helitron
AT3TE32830	HELITRON2	RC/Helitron
AT3TE52935	HELITRON2	RC/Helitron
AT4TE20830	HELITRON2	RC/Helitron
AT1TE78715	HELITRON3	RC/Helitron
AT4TE14495	HELITRON3	RC/Helitron
AT1TE52005	HELITRON4	RC/Helitron
AT2TE29520	HELITRON4	RC/Helitron
AT4TE18035	HELITRON4	RC/Helitron
AT2TE18505	HELITRON5	RC/Helitron
AT1TE75305	HELITRONY1A	RC/Helitron
AT1TE42680	HELITRONY1A	RC/Helitron
AT2TE22585	HELITRONY1A	RC/Helitron
AT2TE12700	HELITRONY1A	RC/Helitron
AT3TE24155	HELITRONY1A	RC/Helitron
AT4TE43010	HELITRONY1A	RC/Helitron
AT5TE50880	HELITRONY1A	RC/Helitron
AT1TE84530	HELITRONY1B	RC/Helitron
AT1TE72120	HELITRONY1B	RC/Helitron
AT1TE97605	HELITRONY1B	RC/Helitron
AT1TE63950	HELITRONY1B	RC/Helitron
AT1TE76535	HELITRONY1B	RC/Helitron
AT2TE22545	HELITRONY1B	RC/Helitron
AT2TE35500	HELITRONY1B	RC/Helitron
AT2TE42310	HELITRONY1B	RC/Helitron
AT3TE48795	HELITRONY1B	RC/Helitron
AT3TE94230	HELITRONY1B	RC/Helitron
AT4TE20335	HELITRONY1B	RC/Helitron
AT4TE24835	HELITRONY1B	RC/Helitron
AT5TE48240	HELITRONY1B	RC/Helitron
AT5TE41020	HELITRONY1B	RC/Helitron
AT1TE39710	HELITRONY1C	RC/Helitron
AT2TE10440	HELITRONY1C	RC/Helitron
AT2TE60090	HELITRONY1C	RC/Helitron
AT2TE33290	HELITRONY1C	RC/Helitron
AT4TE47880	HELITRONY1C	RC/Helitron
AT5TE40020	HELITRONY1C	RC/Helitron
AT1TE87630	HELITRONY1D	RC/Helitron
AT1TE27390	HELITRONY1D	RC/Helitron
AT1TE57190	HELITRONY1D	RC/Helitron
AT1TE43635	HELITRONY1D	RC/Helitron
AT1TE46020	HELITRONY1D	RC/Helitron
AT1TE53565	HELITRONY1D	RC/Helitron
AT1TE70645	HELITRONY1D	RC/Helitron
AT2TE17330	HELITRONY1D	RC/Helitron
AT2TE00440	HELITRONY1D	RC/Helitron
AT2TE31350	HELITRONY1D	RC/Helitron
AT2TE55525	HELITRONY1D	RC/Helitron
AT2TE50880	HELITRONY1D	RC/Helitron
AT2TE49550	HELITRONY1D	RC/Helitron
AT2TE71670	HELITRONY1D	RC/Helitron
AT3TE50795	HELITRONY1D	RC/Helitron
AT3TE47110	HELITRONY1D	RC/Helitron
AT3TE05770	HELITRONY1D	RC/Helitron
AT3TE56800	HELITRONY1D	RC/Helitron
AT4TE19730	HELITRONY1D	RC/Helitron
AT4TE21935	HELITRONY1D	RC/Helitron
AT4TE25265	HELITRONY1D	RC/Helitron
AT4TE58665	HELITRONY1D	RC/Helitron
AT5TE57180	HELITRONY1D	RC/Helitron
AT5TE73965	HELITRONY1D	RC/Helitron
AT5TE22995	HELITRONY1D	RC/Helitron
AT5TE22890	HELITRONY1D	RC/Helitron
AT1TE52615	HELITRONY1E	RC/Helitron
AT1TE60585	HELITRONY1E	RC/Helitron
AT1TE45240	HELITRONY1E	RC/Helitron
AT1TE18220	HELITRONY1E	RC/Helitron
AT2TE27150	HELITRONY1E	RC/Helitron
AT2TE05420	HELITRONY1E	RC/Helitron
AT2TE10710	HELITRONY1E	RC/Helitron
AT2TE32635	HELITRONY1E	RC/Helitron
AT2TE28190	HELITRONY1E	RC/Helitron
AT2TE02330	HELITRONY1E	RC/Helitron
AT2TE03170	HELITRONY1E	RC/Helitron
AT2TE09755	HELITRONY1E	RC/Helitron
AT3TE65005	HELITRONY1E	RC/Helitron
AT3TE65720	HELITRONY1E	RC/Helitron
AT3TE65010	HELITRONY1E	RC/Helitron
AT3TE67225	HELITRONY1E	RC/Helitron
AT3TE94235	HELITRONY1E	RC/Helitron
AT3TE65715	HELITRONY1E	RC/Helitron
AT4TE25925	HELITRONY1E	RC/Helitron
AT5TE52600	HELITRONY1E	RC/Helitron
AT5TE29530	HELITRONY1E	RC/Helitron
AT5TE51070	HELITRONY1E	RC/Helitron
AT5TE54295	HELITRONY1E	RC/Helitron
AT1TE44255	HELITRONY2	RC/Helitron
AT1TE76115	HELITRONY2	RC/Helitron
AT2TE17335	HELITRONY2	RC/Helitron
AT2TE17975	HELITRONY2	RC/Helitron
AT3TE35100	HELITRONY2	RC/Helitron
AT3TE54345	HELITRONY2	RC/Helitron
AT3TE75310	HELITRONY2	RC/Helitron
AT3TE45790	HELITRONY2	RC/Helitron
AT3TE50805	HELITRONY2	RC/Helitron
AT4TE18205	HELITRONY2	RC/Helitron
AT4TE40350	HELITRONY2	RC/Helitron
AT1TE55630	HELITRONY3	RC/Helitron
AT1TE40125	HELITRONY3	RC/Helitron
AT1TE44435	HELITRONY3	RC/Helitron
AT1TE59660	HELITRONY3	RC/Helitron
AT1TE76130	HELITRONY3	RC/Helitron
AT1TE43670	HELITRONY3	RC/Helitron
AT1TE54550	HELITRONY3	RC/Helitron
AT1TE34015	HELITRONY3	RC/Helitron
AT1TE39005	HELITRONY3	RC/Helitron
AT1TE31905	HELITRONY3	RC/Helitron
AT1TE40120	HELITRONY3	RC/Helitron
AT1TE53540	HELITRONY3	RC/Helitron
AT1TE34365	HELITRONY3	RC/Helitron
AT1TE37610	HELITRONY3	RC/Helitron
AT1TE73190	HELITRONY3	RC/Helitron
AT1TE42630	HELITRONY3	RC/Helitron
AT1TE65925	HELITRONY3	RC/Helitron
AT1TE24855	HELITRONY3	RC/Helitron
AT1TE42285	HELITRONY3	RC/Helitron
AT2TE05605	HELITRONY3	RC/Helitron
AT2TE15630	HELITRONY3	RC/Helitron
AT2TE75960	HELITRONY3	RC/Helitron
AT2TE11840	HELITRONY3	RC/Helitron
AT2TE03875	HELITRONY3	RC/Helitron
AT2TE39520	HELITRONY3	RC/Helitron
AT2TE06370	HELITRONY3	RC/Helitron
AT2TE23350	HELITRONY3	RC/Helitron
AT2TE32755	HELITRONY3	RC/Helitron
AT2TE39260	HELITRONY3	RC/Helitron
AT2TE41320	HELITRONY3	RC/Helitron
AT2TE03915	HELITRONY3	RC/Helitron
AT3TE50305	HELITRONY3	RC/Helitron
AT3TE63995	HELITRONY3	RC/Helitron
AT3TE76120	HELITRONY3	RC/Helitron
AT3TE46050	HELITRONY3	RC/Helitron
AT3TE48840	HELITRONY3	RC/Helitron
AT3TE26785	HELITRONY3	RC/Helitron
AT3TE75970	HELITRONY3	RC/Helitron
AT3TE63070	HELITRONY3	RC/Helitron
AT3TE26790	HELITRONY3	RC/Helitron
AT3TE68475	HELITRONY3	RC/Helitron
AT3TE65250	HELITRONY3	RC/Helitron
AT4TE20425	HELITRONY3	RC/Helitron
AT4TE33025	HELITRONY3	RC/Helitron
AT4TE24895	HELITRONY3	RC/Helitron
AT4TE54920	HELITRONY3	RC/Helitron
AT4TE20730	HELITRONY3	RC/Helitron
AT4TE29795	HELITRONY3	RC/Helitron
AT4TE21395	HELITRONY3	RC/Helitron
AT4TE24425	HELITRONY3	RC/Helitron
AT4TE39305	HELITRONY3	RC/Helitron
AT4TE13075	HELITRONY3	RC/Helitron
AT4TE18040	HELITRONY3	RC/Helitron
AT4TE26560	HELITRONY3	RC/Helitron
AT5TE43090	HELITRONY3	RC/Helitron
AT5TE39705	HELITRONY3	RC/Helitron
AT5TE53040	HELITRONY3	RC/Helitron
AT5TE74350	HELITRONY3	RC/Helitron
AT5TE36970	HELITRONY3	RC/Helitron
AT5TE37160	HELITRONY3	RC/Helitron
AT5TE48470	HELITRONY3	RC/Helitron
AT5TE49980	HELITRONY3	RC/Helitron
AT5TE56685	HELITRONY3	RC/Helitron
AT5TE41200	HELITRONY3	RC/Helitron
AT5TE69895	HELITRONY3	RC/Helitron
AT5TE48505	HELITRONY3	RC/Helitron
AT5TE44445	HELITRONY3	RC/Helitron
AT5TE30225	HELITRONY3	RC/Helitron
AT5TE33420	HELITRONY3	RC/Helitron
AT2TE18090	HELITRONY3A	RC/Helitron
AT2TE21630	ATSINE4	SINE
AT2TE21635	ATSINE4	SINE
AT1TE78470	Unassigned	Unassigned
AT1TE23940	Unassigned	Unassigned
AT3TE72370	Unassigned	Unassigned
AT4TE21110	Unassigned	Unassigned

## Sheet: DMR list
Chr	Start	End	ID	TE subfamily	TE family
chr2	5752401	5752448	AT2TE23345	ARNOLD1	DNA/MuDR
chr2	566801	566900	AT2TE02465	ARNOLD1	DNA/MuDR
chr2	6592401	6592500	AT2TE26910	ARNOLD2	DNA/MuDR
chr2	6601801	6601900	AT2TE26910	ARNOLD2	DNA/MuDR
chr2	6602701	6602800	AT2TE26910	ARNOLD2	DNA/MuDR
chr2	4423401	4423500	AT2TE18530	ARNOLD2	DNA/MuDR
chr2	4423401	4423500	AT2TE18535	ARNOLD2	DNA/MuDR
chr2	1207601	1207700	AT2TE05440	ARNOLD2	DNA/MuDR
chr3	12086001	12086100	AT3TE50295	ARNOLD2	DNA/MuDR
chr3	12092901	12092995	AT3TE50300	ARNOLD2	DNA/MuDR
chr5	23034601	23034700	AT5TE82850	ARNOLD2	DNA/MuDR
chr2	2552101	2552200	AT2TE11515	ARNOLD3	DNA/MuDR
chr2	2553301	2553400	AT2TE11515	ARNOLD3	DNA/MuDR
chr2	2555401	2555500	AT2TE11515	ARNOLD3	DNA/MuDR
chr3	13343595	13343600	AT3TE54505	ARNOLD3	DNA/MuDR
chr3	13343501	13343593	AT3TE54500	ARNOLD3	DNA/MuDR
chr4	4818801	4818900	AT4TE20075	ARNOLD3	DNA/MuDR
chr5	13205139	13205200	AT5TE46970	ARNOLD3	DNA/MuDR
chr2	3023012	3023064	AT2TE13150	ARNOLD4	DNA/MuDR
chr2	3023001	3023011	AT2TE13145	ARNOLD4	DNA/MuDR
chr1	18599701	18599800	AT1TE61640	ARNOLDY1	DNA/MuDR
chr1	4111111	4111200	AT1TE13375	ARNOLDY1	DNA/MuDR
chr1	4112001	4112100	AT1TE13375	ARNOLDY1	DNA/MuDR
chr1	4112301	4112400	AT1TE13375	ARNOLDY1	DNA/MuDR
chr1	3825801	3825900	AT1TE12430	ARNOLDY1	DNA/MuDR
chr1	20817001	20817100	AT1TE68745	ARNOLDY1	DNA/MuDR
chr1	12372766	12372800	AT1TE40260	ARNOLDY1	DNA/MuDR
chr2	6729301	6729400	AT2TE27490	ARNOLDY1	DNA/MuDR
chr2	5740701	5740800	AT2TE23255	ARNOLDY1	DNA/MuDR
chr3	17045801	17045900	AT3TE69085	ARNOLDY1	DNA/MuDR
chr3	20127701	20127800	AT3TE81810	ARNOLDY1	DNA/MuDR
chr3	10764801	10764900	AT3TE44765	ARNOLDY1	DNA/MuDR
chr3	16205301	16205400	AT3TE65635	ARNOLDY1	DNA/MuDR
chr3	15832870	15832900	AT3TE64015	ARNOLDY1	DNA/MuDR
chr3	9988714	9988800	AT3TE41560	ARNOLDY1	DNA/MuDR
chr3	11374301	11374400	AT3TE47385	ARNOLDY1	DNA/MuDR
chr3	10294401	10294500	AT3TE42795	ARNOLDY1	DNA/MuDR
chr4	4851201	4851300	AT4TE20185	ARNOLDY1	DNA/MuDR
chr4	4094801	4094900	AT4TE17760	ARNOLDY1	DNA/MuDR
chr4	4094901	4095000	AT4TE17760	ARNOLDY1	DNA/MuDR
chr4	5284001	5284100	AT4TE21990	ARNOLDY1	DNA/MuDR
chr4	5284101	5284200	AT4TE21990	ARNOLDY1	DNA/MuDR
chr5	8815201	8815300	AT5TE31885	ARNOLDY1	DNA/MuDR
chr5	8823801	8823900	AT5TE31885	ARNOLDY1	DNA/MuDR
chr5	20639201	20639225	AT5TE74345	ARNOLDY1	DNA/MuDR
chr5	15715901	15716000	AT5TE56770	ARNOLDY1	DNA/MuDR
chr5	10919401	10919496	AT5TE39720	ARNOLDY1	DNA/MuDR
chr5	17483358	17483400	AT5TE63195	ARNOLDY1	DNA/MuDR
chr1	4111101	4111110	AT1TE13370	ARNOLDY2	DNA/MuDR
chr1	16722201	16722300	AT1TE55255	ARNOLDY2	DNA/MuDR
chr1	11983401	11983500	AT1TE38795	ARNOLDY2	DNA/MuDR
chr1	14009713	14009800	AT1TE46025	ARNOLDY2	DNA/MuDR
chr1	13907101	13907200	AT1TE45640	ARNOLDY2	DNA/MuDR
chr2	3190001	3190100	AT2TE13770	ARNOLDY2	DNA/MuDR
chr2	8884101	8884200	AT2TE37380	ARNOLDY2	DNA/MuDR
chr2	6583601	6583700	AT2TE26865	ARNOLDY2	DNA/MuDR
chr2	4354801	4354900	AT2TE18320	ARNOLDY2	DNA/MuDR
chr2	6661001	6661100	AT2TE27165	ARNOLDY2	DNA/MuDR
chr2	6661301	6661400	AT2TE27165	ARNOLDY2	DNA/MuDR
chr2	10255101	10255200	AT2TE43875	ARNOLDY2	DNA/MuDR
chr2	10931301	10931400	AT2TE47025	ARNOLDY2	DNA/MuDR
chr3	11315601	11315700	AT3TE47180	ARNOLDY2	DNA/MuDR
chr3	16269801	16269900	AT3TE65930	ARNOLDY2	DNA/MuDR
chr3	11320701	11320800	AT3TE47185	ARNOLDY2	DNA/MuDR
chr3	11266101	11266200	AT3TE46960	ARNOLDY2	DNA/MuDR
chr3	20056101	20056200	AT3TE81505	ARNOLDY2	DNA/MuDR
chr3	6365901	6366000	AT3TE26780	ARNOLDY2	DNA/MuDR
chr3	6366001	6366071	AT3TE26780	ARNOLDY2	DNA/MuDR
chr3	11497601	11497674	AT3TE47895	ARNOLDY2	DNA/MuDR
chr3	16419501	16419600	AT3TE66525	ARNOLDY2	DNA/MuDR
chr4	272701	272800	AT4TE01410	ARNOLDY2	DNA/MuDR
chr4	8166701	8166800	AT4TE36100	ARNOLDY2	DNA/MuDR
chr4	5394901	5394979	AT4TE22545	ARNOLDY2	DNA/MuDR
chr4	2799401	2799500	AT4TE13110	ARNOLDY2	DNA/MuDR
chr4	6167901	6168000	AT4TE26070	ARNOLDY2	DNA/MuDR
chr5	14574453	14574500	AT5TE52395	ARNOLDY2	DNA/MuDR
chr5	15105801	15105900	AT5TE54615	ARNOLDY2	DNA/MuDR
chr5	17405501	17405600	AT5TE62865	ARNOLDY2	DNA/MuDR
chr5	13580201	13580288	AT5TE48235	ARNOLDY2	DNA/MuDR
chr2	2150801	2150864	AT2TE09865	AT9NMU1	DNA/MuDR
chr2	14554101	14554200	AT2TE64500	AT9TSD1	DNA/MuDR
chr2	14555401	14555500	AT2TE64500	AT9TSD1	DNA/MuDR
chr3	18308793	18308800	AT3TE74275	AT9TSD1	DNA/MuDR
chr3	18308801	18308900	AT3TE74275	AT9TSD1	DNA/MuDR
chr3	18308901	18309000	AT3TE74275	AT9TSD1	DNA/MuDR
chr3	11366701	11366800	AT3TE47345	AT9TSD1	DNA/MuDR
chr3	11366801	11366900	AT3TE47345	AT9TSD1	DNA/MuDR
chr5	20595001	20595100	AT5TE74190	AT9TSD1	DNA/MuDR
chr1	17059801	17059900	AT1TE56445	ATCOPIA1	LTR/Copia
chr1	17690748	17690800	AT1TE58750	ATCOPIA11	LTR/Copia
chr3	15671701	15671800	AT3TE63380	ATCOPIA12	LTR/Copia
chr1	23312999	23313000	AT1TE76830	ATCOPIA13	LTR/Copia
chr2	12733208	12733300	AT2TE55660	ATCOPIA13	LTR/Copia
chr3	15674701	15674800	AT3TE63385	ATCOPIA13	LTR/Copia
chr3	14401080	14401100	AT3TE59070	ATCOPIA17	LTR/Copia
chr2	1693478	1693500	AT2TE07855	ATCOPIA21	LTR/Copia
chr1	21249201	21249205	AT1TE70190	ATCOPIA26	LTR/Copia
chr1	21249206	21249261	AT1TE70195	ATCOPIA26	LTR/Copia
chr5	8927997	8928000	AT5TE32355	ATCOPIA27	LTR/Copia
chr2	2240501	2240579	AT2TE10355	ATCOPIA30	LTR/Copia
chr1	12843901	12844000	AT1TE41800	ATCOPIA36	LTR/Copia
chr1	20487001	20487100	AT1TE67660	ATCOPIA37	LTR/Copia
chr2	2012957	2013000	AT2TE09225	ATCOPIA42	LTR/Copia
chr2	2013001	2013100	AT2TE09225	ATCOPIA42	LTR/Copia
chr4	17716401	17716500	AT4TE85580	ATCOPIA45	LTR/Copia
chr4	17716601	17716700	AT4TE85580	ATCOPIA45	LTR/Copia
chr4	17716701	17716800	AT4TE85580	ATCOPIA45	LTR/Copia
chr4	17716801	17716900	AT4TE85580	ATCOPIA45	LTR/Copia
chr3	11846701	11846800	AT3TE49285	ATCOPIA54	LTR/Copia
chr1	10316201	10316300	AT1TE33350	ATCOPIA65	LTR/Copia
chr1	21249287	21249300	AT1TE70200	ATCOPIA65A	LTR/Copia
chr1	21249301	21249400	AT1TE70200	ATCOPIA65A	LTR/Copia
chr1	21249401	21249500	AT1TE70200	ATCOPIA65A	LTR/Copia
chr1	21249501	21249600	AT1TE70200	ATCOPIA65A	LTR/Copia
chr1	21249601	21249650	AT1TE70200	ATCOPIA65A	LTR/Copia
chr4	3370697	3370700	AT4TE15375	ATCOPIA66	LTR/Copia
chr1	12930201	12930287	AT1TE42155	ATCOPIA68	LTR/Copia
chr1	17250901	17251000	AT1TE57200	ATCOPIA75	LTR/Copia
chr3	12663201	12663300	AT3TE52110	ATCOPIA75	LTR/Copia
chr2	9194901	9195000	AT2TE38910	ATCOPIA76	LTR/Copia
chr1	18013201	18013300	AT1TE59755	ATCOPIA78	LTR/Copia
chr1	18016801	18016900	AT1TE59755	ATCOPIA78	LTR/Copia
chr1	7718901	7719000	AT1TE24850	ATCOPIA78	LTR/Copia
chr1	21525401	21525500	AT1TE71045	ATCOPIA78	LTR/Copia
chr1	21529701	21529800	AT1TE71045	ATCOPIA78	LTR/Copia
chr1	3783501	3783600	AT1TE12295	ATCOPIA78	LTR/Copia
chr1	3361201	3361300	AT1TE10935	ATCOPIA78	LTR/Copia
chr3	13370301	13370400	AT3TE54550	ATCOPIA78	LTR/Copia
chr3	13372901	13373000	AT3TE54550	ATCOPIA78	LTR/Copia
chr3	22697101	22697200	AT3TE92525	ATCOPIA78	LTR/Copia
chr3	22697301	22697400	AT3TE92525	ATCOPIA78	LTR/Copia
chr3	22700301	22700400	AT3TE92525	ATCOPIA78	LTR/Copia
chr3	22700401	22700500	AT3TE92525	ATCOPIA78	LTR/Copia
chr3	22060901	22061000	AT3TE89830	ATCOPIA78	LTR/Copia
chr3	22061201	22061300	AT3TE89830	ATCOPIA78	LTR/Copia
chr3	22063801	22063900	AT3TE89830	ATCOPIA78	LTR/Copia
chr5	4213001	4213084	AT5TE15240	ATCOPIA78	LTR/Copia
chr2	1693404	1693477	AT2TE07850	ATCOPIA84	LTR/Copia
chr1	12755301	12755400	AT1TE41580	ATCOPIA93	LTR/Copia
chr1	12759801	12759900	AT1TE41580	ATCOPIA93	LTR/Copia
chr1	12760101	12760200	AT1TE41580	ATCOPIA93	LTR/Copia
chr4	2295601	2295700	AT4TE10650	ATCOPIA94	LTR/Copia
chr1	12343401	12343403	AT1TE40160	ATCOPIA95	LTR/Copia
chr1	17838741	17838800	AT1TE59210	ATCOPIA95	LTR/Copia
chr1	13027801	13027900	AT1TE42485	ATCOPIA95	LTR/Copia
chr3	16079001	16079100	AT3TE65065	ATCOPIA95	LTR/Copia
chr5	8156101	8156200	AT5TE29520	ATCOPIA95	LTR/Copia
chr1	13894801	13894900	AT1TE45570	ATDNA12T3_2	DNA
chr2	5160901	5160942	AT2TE21140	ATDNA12T3_2	DNA
chr2	5160943	5161000	AT2TE21145	ATDNA12T3_2	DNA
chr2	2010901	2011000	AT2TE09220	ATDNA12T3_2	DNA
chr4	6215501	6215545	AT4TE26350	ATDNA12T3_2	DNA
chr5	17058931	17059000	AT5TE61595	ATDNA12T3_2	DNA
chr5	10653801	10653900	AT5TE38780	ATDNA12T3_2	DNA
chr1	16396201	16396300	AT1TE54005	ATDNA12T3A	DNA
chr1	16397201	16397300	AT1TE54005	ATDNA12T3A	DNA
chr2	6962478	6962500	AT2TE28345	ATDNA12T3A	DNA
chr4	4731901	4732000	AT4TE19835	ATDNA12T3A	DNA
chr3	22661801	22661899	AT3TE92355	ATDNA1T9A	DNA/MuDR
chr3	12657301	12657310	AT3TE52060	ATDNA1T9A	DNA/MuDR
chr5	12590201	12590300	AT5TE44595	ATDNA1T9A	DNA/MuDR
chr1	26375301	26375400	AT1TE86375	ATDNA2T9A	DNA/MuDR
chr1	26375501	26375600	AT1TE86375	ATDNA2T9A	DNA/MuDR
chr4	11081901	11082000	AT4TE50860	ATDNA2T9A	DNA/MuDR
chr4	10537201	10537300	AT4TE48175	ATDNA2T9A	DNA/MuDR
chr5	10827501	10827600	AT5TE39350	ATDNA2T9B	DNA/MuDR
chr1	24728747	24728800	AT1TE81230	ATDNA2T9C	DNA/MuDR
chr2	2853601	2853700	AT2TE12495	ATDNA2T9C	DNA/MuDR
chr2	3023065	3023100	AT2TE13155	ATDNA2T9C	DNA/MuDR
chr3	15884501	15884600	AT3TE64265	ATDNA2T9C	DNA/MuDR
chr5	14019901	14020000	AT5TE49985	ATDNA2T9C	DNA/MuDR
chr5	13054101	13054200	AT5TE46420	ATDNA2T9C	DNA/MuDR
chr5	7829701	7829782	AT5TE28335	ATDNA2T9C	DNA/MuDR
chr3	8095901	8095938	AT3TE33960	ATDNAI26T9	DNA/MuDR
chr1	3630401	3630404	AT1TE11810	ATDNAI27T9A	DNA/MuDR
chr1	12565901	12565951	AT1TE40935	ATDNAI27T9A	DNA/MuDR
chr2	5799901	5800000	AT2TE23575	ATDNAI27T9A	DNA/MuDR
chr2	9057401	9057500	AT2TE38245	ATDNAI27T9A	DNA/MuDR
chr2	9058301	9058400	AT2TE38245	ATDNAI27T9A	DNA/MuDR
chr3	14652845	14652900	AT3TE59960	ATDNAI27T9A	DNA/MuDR
chr3	9608201	9608300	AT3TE40125	ATDNAI27T9A	DNA/MuDR
chr3	9609201	9609300	AT3TE40125	ATDNAI27T9A	DNA/MuDR
chr5	5397401	5397500	AT5TE19530	ATDNAI27T9A	DNA/MuDR
chr5	23775701	23775709	AT5TE85500	ATDNAI27T9A	DNA/MuDR
chr5	6634001	6634100	AT5TE24040	ATDNAI27T9A	DNA/MuDR
chr1	21741901	21742000	AT1TE71745	ATDNAI27T9B	DNA/MuDR
chr1	21742001	21742041	AT1TE71745	ATDNAI27T9B	DNA/MuDR
chr1	3252301	3252343	AT1TE10570	ATDNAI27T9C	DNA/MuDR
chr1	12761401	12761500	AT1TE41585	ATDNAI27T9C	DNA/MuDR
chr2	3528001	3528100	AT2TE15380	ATDNAI27T9C	DNA/MuDR
chr2	1882901	1883000	AT2TE08660	ATDNAI27T9C	DNA/MuDR
chr4	4375101	4375200	AT4TE18565	ATDNAI27T9C	DNA/MuDR
chr5	8553739	8553800	AT5TE30945	ATDNAI27T9C	DNA/MuDR
chr5	18626124	18626200	AT5TE67050	ATDNAI27T9C	DNA/MuDR
chr4	4086101	4086200	AT4TE17695	ATENSPM10	DNA/En-Spm
chr4	9981845	9981900	AT4TE45325	ATENSPM10	DNA/En-Spm
chr4	9981901	9981924	AT4TE45325	ATENSPM10	DNA/En-Spm
chr3	12348601	12348700	AT3TE51150	ATENSPM11	DNA/En-Spm
chr3	12348801	12348900	AT3TE51150	ATENSPM11	DNA/En-Spm
chr3	12350201	12350300	AT3TE51150	ATENSPM11	DNA/En-Spm
chr4	4866356	4866400	AT4TE20250	ATENSPM11	DNA/En-Spm
chr4	3603401	3603500	AT4TE16085	ATENSPM11	DNA/En-Spm
chr2	4725035	4725100	AT2TE19600	ATENSPM1A	DNA/En-Spm
chr1	15792669	15792700	AT1TE52010	ATENSPM2	DNA/En-Spm
chr1	15792801	15792900	AT1TE52010	ATENSPM2	DNA/En-Spm
chr2	2820901	2821000	AT2TE12390	ATENSPM2	DNA/En-Spm
chr2	6900769	6900800	AT2TE28100	ATENSPM2	DNA/En-Spm
chr2	4725001	4725018	AT2TE19595	ATENSPM2	DNA/En-Spm
chr4	1680301	1680400	AT4TE08450	ATENSPM2	DNA/En-Spm
chr4	1667401	1667500	AT4TE08435	ATENSPM2	DNA/En-Spm
chr5	8701501	8701526	AT5TE31465	ATENSPM2	DNA/En-Spm
chr1	28703201	28703300	AT1TE93910	ATENSPM5	DNA/En-Spm
chr3	9471401	9471427	AT3TE39540	ATENSPM5	DNA/En-Spm
chr5	5796725	5796800	AT5TE20970	ATENSPM5	DNA/En-Spm
chr5	10140401	10140500	AT5TE36940	ATENSPM5	DNA/En-Spm
chr5	18451001	18451048	AT5TE66425	ATENSPM5	DNA/En-Spm
chr4	4321301	4321400	AT4TE18435	ATENSPM6	DNA/En-Spm
chr5	24659701	24659800	AT5TE88740	ATENSPM6	DNA/En-Spm
chr5	18451049	18451100	AT5TE66430	ATENSPM6	DNA/En-Spm
chr5	10637001	10637096	AT5TE38735	ATENSPM6	DNA/En-Spm
chr3	14084301	14084400	AT3TE57720	ATENSPM7	DNA/En-Spm
chr3	14084401	14084500	AT3TE57720	ATENSPM7	DNA/En-Spm
chr3	14084501	14084561	AT3TE57720	ATENSPM7	DNA/En-Spm
chr2	4537501	4537600	AT2TE18935	ATENSPM8	DNA/En-Spm
chr1	26104701	26104800	AT1TE85530	ATENSPM9	DNA/En-Spm
chr4	1568601	1568700	AT4TE07985	ATENSPM9	DNA/En-Spm
chr5	15350301	15350316	AT5TE55545	ATENSPM9	DNA/En-Spm
chr1	16361001	16361100	AT1TE53915	ATGP1	LTR/Gypsy
chr1	13660201	13660300	AT1TE44720	ATGP1	LTR/Gypsy
chr1	16380601	16380700	AT1TE53995	ATGP1	LTR/Gypsy
chr2	5807801	5807813	AT2TE23660	ATGP1	LTR/Gypsy
chr2	5226401	5226500	AT2TE21345	ATGP1	LTR/Gypsy
chr2	5057901	5058000	AT2TE20810	ATGP1	LTR/Gypsy
chr2	5231401	5231500	AT2TE21360	ATGP1	LTR/Gypsy
chr2	5807814	5807900	AT2TE23665	ATGP1	LTR/Gypsy
chr3	13169201	13169292	AT3TE53860	ATGP1	LTR/Gypsy
chr3	11377101	11377200	AT3TE47400	ATGP1	LTR/Gypsy
chr3	11377901	11378000	AT3TE47400	ATGP1	LTR/Gypsy
chr4	2874801	2874900	AT4TE13450	ATGP1	LTR/Gypsy
chr4	2874901	2875000	AT4TE13450	ATGP1	LTR/Gypsy
chr5	13076701	13076800	AT5TE46515	ATGP1	LTR/Gypsy
chr5	9182701	9182800	AT5TE33235	ATGP1	LTR/Gypsy
chr5	9890201	9890300	AT5TE36040	ATGP1	LTR/Gypsy
chr2	3534201	3534300	AT2TE15415	ATGP10	LTR/Gypsy
chr3	14506601	14506700	AT3TE59490	ATGP10	LTR/Gypsy
chr1	10167602	10167700	AT1TE32815	ATGP2	LTR/Gypsy
chr3	14506601	14506700	AT3TE59480	ATGP2	LTR/Gypsy
chr1	15337701	15337800	AT1TE50560	ATGP5	LTR/Gypsy
chr2	5448301	5448400	AT2TE22065	ATGP5	LTR/Gypsy
chr2	5458101	5458200	AT2TE22110	ATGP5	LTR/Gypsy
chr1	16192401	16192500	AT1TE53375	ATGP6	LTR/Gypsy
chr3	8537901	8538000	AT3TE35825	ATGP7	LTR/Gypsy
chr3	8541601	8541700	AT3TE35825	ATGP7	LTR/Gypsy
chr3	13169201	13169300	AT3TE53850	ATGP7	LTR/Gypsy
chr5	13808028	13808100	AT5TE49170	ATGP8	LTR/Gypsy
chr4	4664601	4664700	AT4TE19625	ATHAT1	DNA/HAT
chr4	2349132	2349200	AT4TE10935	ATHAT10	DNA/HAT
chr2	2134301	2134368	AT2TE09725	ATHAT2	DNA/HAT
chr1	22126001	22126100	AT1TE73065	ATHAT3	DNA/HAT
chr1	22126101	22126128	AT1TE73065	ATHAT3	DNA/HAT
chr2	1615285	1615300	AT2TE07465	ATHAT3	DNA/HAT
chr2	1615301	1615400	AT2TE07465	ATHAT3	DNA/HAT
chr1	20791408	20791500	AT1TE68660	ATHATN1	DNA/HAT
chr1	19395601	19395643	AT1TE64255	ATHATN1	DNA/HAT
chr1	14292601	14292700	AT1TE46900	ATHATN1	DNA/HAT
chr1	14292801	14292900	AT1TE46900	ATHATN1	DNA/HAT
chr1	16770001	16770051	AT1TE55415	ATHATN1	DNA/HAT
chr2	15880201	15880300	AT2TE71040	ATHATN1	DNA/HAT
chr3	10850401	10850500	AT3TE45105	ATHATN1	DNA/HAT
chr3	15645801	15645900	AT3TE63265	ATHATN1	DNA/HAT
chr3	11911801	11911900	AT3TE49580	ATHATN1	DNA/HAT
chr4	2762801	2762900	AT4TE12900	ATHATN1	DNA/HAT
chr4	2117601	2117700	AT4TE10035	ATHATN1	DNA/HAT
chr5	9375001	9375100	AT5TE34010	ATHATN1	DNA/HAT
chr2	4889801	4889900	AT2TE20165	ATHATN10	DNA/HAT
chr5	12449101	12449200	AT5TE44160	ATHATN10	DNA/HAT
chr5	12449201	12449300	AT5TE44160	ATHATN10	DNA/HAT
chr1	25344309	25344400	AT1TE83185	ATHATN2	DNA/HAT
chr1	16430601	16430658	AT1TE54160	ATHATN2	DNA/HAT
chr3	10704901	10704962	AT3TE44470	ATHATN2	DNA/HAT
chr4	4664601	4664700	AT4TE19630	ATHATN2	DNA/HAT
chr4	8761501	8761547	AT4TE39120	ATHATN2	DNA/HAT
chr5	9232101	9232200	AT5TE33380	ATHATN2	DNA/HAT
chr2	10289614	10289700	AT2TE44040	ATHATN3	DNA/HAT
chr2	1905701	1905800	AT2TE08780	ATHATN3	DNA/HAT
chr2	1701901	1702000	AT2TE07880	ATHATN3	DNA/HAT
chr3	15925559	15925600	AT3TE64445	ATHATN3	DNA/HAT
chr3	7645456	7645500	AT3TE32115	ATHATN3	DNA/HAT
chr3	16077725	16077800	AT3TE65055	ATHATN3	DNA/HAT
chr4	4957757	4957800	AT4TE20735	ATHATN3	DNA/HAT
chr4	2592231	2592300	AT4TE12140	ATHATN3	DNA/HAT
chr2	8957401	8957500	AT2TE37765	ATHATN3A	DNA/HAT
chr1	26771401	26771500	AT1TE87610	ATHATN4	DNA/HAT
chr3	3587401	3587482	AT3TE15085	ATHATN4	DNA/HAT
chr4	6126101	6126200	AT4TE25860	ATHATN4	DNA/HAT
chr4	5252401	5252500	AT4TE21880	ATHATN4	DNA/HAT
chr2	894301	894388	AT2TE04000	ATHATN5	DNA/HAT
chr4	6201701	6201800	AT4TE26280	ATHATN5	DNA/HAT
chr5	16981601	16981700	AT5TE61290	ATHATN5	DNA/HAT
chr1	19743901	19744000	AT1TE65255	ATHATN6	DNA/HAT
chr2	2082101	2082129	AT2TE09505	ATHATN6	DNA/HAT
chr3	11724506	11724600	AT3TE48830	ATHATN6	DNA/HAT
chr2	6749901	6750000	AT2TE27575	ATHATN7	DNA/HAT
chr2	6084370	6084400	AT2TE24750	ATHATN7	DNA/HAT
chr2	10467901	10468000	AT2TE44910	ATHATN7	DNA/HAT
chr3	16255201	16255300	AT3TE65855	ATHATN7	DNA/HAT
chr3	1369801	1369900	AT3TE05775	ATHATN7	DNA/HAT
chr3	12208101	12208200	AT3TE50630	ATHILA	LTR/Gypsy
chr3	15461101	15461200	AT3TE62685	ATHILA0_I	LTR/Gypsy
chr4	2855801	2855900	AT4TE13375	ATHILA0_I	LTR/Gypsy
chr1	15065901	15066000	AT1TE49300	ATHILA2	LTR/Gypsy
chr2	3970201	3970300	AT2TE16865	ATHILA2	LTR/Gypsy
chr3	12050101	12050200	AT3TE50165	ATHILA2	LTR/Gypsy
chr4	3093001	3093100	AT4TE14295	ATHILA2	LTR/Gypsy
chr4	4967201	4967300	AT4TE20745	ATHILA2	LTR/Gypsy
chr1	14460501	14460600	AT1TE47605	ATHILA3	LTR/Gypsy
chr1	14847701	14847791	AT1TE48740	ATHILA3	LTR/Gypsy
chr2	4394701	4394800	AT2TE18410	ATHILA3	LTR/Gypsy
chr2	5085801	5085900	AT2TE20905	ATHILA3	LTR/Gypsy
chr2	5093601	5093700	AT2TE20940	ATHILA3	LTR/Gypsy
chr3	12304301	12304400	AT3TE50940	ATHILA3	LTR/Gypsy
chr4	3603401	3603500	AT4TE16080	ATHILA3	LTR/Gypsy
chr4	4940401	4940500	AT4TE20615	ATHILA3	LTR/Gypsy
chr5	11414001	11414100	AT5TE41300	ATHILA3	LTR/Gypsy
chr5	10243901	10244000	AT5TE37355	ATHILA3	LTR/Gypsy
chr2	6180801	6180900	AT2TE25110	ATHILA4	LTR/Gypsy
chr4	5120601	5120700	AT4TE21265	ATHILA4	LTR/Gypsy
chr1	16396201	16396300	AT1TE54015	ATHILA4A	LTR/Gypsy
chr2	4249801	4249900	AT2TE17905	ATHILA4A	LTR/Gypsy
chr4	5666601	5666700	AT4TE23755	ATHILA4A	LTR/Gypsy
chr5	11354301	11354400	AT5TE41120	ATHILA4A	LTR/Gypsy
chr5	14973301	14973400	AT5TE54010	ATHILA4A	LTR/Gypsy
chr1	12848501	12848600	AT1TE41820	ATHILA4C	LTR/Gypsy
chr2	2840501	2840600	AT2TE12450	ATHILA4C	LTR/Gypsy
chr5	10488001	10488100	AT5TE38240	ATHILA4C	LTR/Gypsy
chr1	15646121	15646200	AT1TE51545	ATHILA4D_LTR	LTR/Gypsy
chr2	6444601	6444700	AT2TE26310	ATHILA4D_LTR	LTR/Gypsy
chr2	6256001	6256100	AT2TE25510	ATHILA4D_LTR	LTR/Gypsy
chr1	15060098	15060100	AT1TE49290	ATHILA5	LTR/Gypsy
chr1	14458701	14458800	AT1TE47595	ATHILA5	LTR/Gypsy
chr1	16521201	16521300	AT1TE54480	ATHILA5	LTR/Gypsy
chr3	15301001	15301100	AT3TE62215	ATHILA5	LTR/Gypsy
chr2	10623601	10623700	AT2TE45520	ATHILA6A	LTR/Gypsy
chr3	8410801	8410900	AT3TE35255	ATHILA6A	LTR/Gypsy
chr3	8411101	8411200	AT3TE35255	ATHILA6A	LTR/Gypsy
chr3	8411201	8411270	AT3TE35255	ATHILA6A	LTR/Gypsy
chr4	5324101	5324200	AT4TE22170	ATHILA6A	LTR/Gypsy
chr5	12401501	12401600	AT5TE43975	ATHILA6A	LTR/Gypsy
chr5	19891401	19891500	AT5TE71590	ATHILA6A	LTR/Gypsy
chr5	13434701	13434800	AT5TE47605	ATHILA6A	LTR/Gypsy
chr4	3919001	3919100	AT4TE17120	ATHILA6B	LTR/Gypsy
chr2	6560901	6561000	AT2TE26830	ATHILA7	LTR/Gypsy
chr2	11952601	11952700	AT2TE52020	ATHILA7	LTR/Gypsy
chr2	9994101	9994200	AT2TE42780	ATHILA7	LTR/Gypsy
chr2	9994301	9994330	AT2TE42780	ATHILA7	LTR/Gypsy
chr2	9994201	9994300	AT2TE42780	ATHILA7	LTR/Gypsy
chr5	10673501	10673600	AT5TE38845	ATHILA7	LTR/Gypsy
chr5	10673601	10673606	AT5TE38845	ATHILA7	LTR/Gypsy
chr5	15356201	15356300	AT5TE55555	ATHILA7	LTR/Gypsy
chr5	10620001	10620100	AT5TE38710	ATHILA7	LTR/Gypsy
chr5	17030701	17030800	AT5TE61490	ATHILA7	LTR/Gypsy
chr2	5483901	5484000	AT2TE22235	ATHILA7A	LTR/Gypsy
chr2	5486001	5486100	AT2TE22235	ATHILA7A	LTR/Gypsy
chr2	5489501	5489600	AT2TE22235	ATHILA7A	LTR/Gypsy
chr5	9214501	9214600	AT5TE33315	ATHILA7A	LTR/Gypsy
chr5	9214701	9214800	AT5TE33315	ATHILA7A	LTR/Gypsy
chr2	2709101	2709200	AT2TE11985	ATHILA8A	LTR/Gypsy
chr3	15857401	15857500	AT3TE64150	ATHILA8A	LTR/Gypsy
chr1	12338575	12338600	AT1TE40130	ATHPOGON1	DNA/Pogo
chr1	6759201	6759300	AT1TE21840	ATHPOGON1	DNA/Pogo
chr3	10476101	10476200	AT3TE43525	ATHPOGON1	DNA/Pogo
chr3	11481601	11481700	AT3TE47840	ATHPOGON1	DNA/Pogo
chr4	4882501	4882585	AT4TE20330	ATHPOGON1	DNA/Pogo
chr2	8731701	8731800	AT2TE36625	ATHPOGON3	DNA/Pogo
chr4	9048901	9048982	AT4TE40590	ATHPOGON3	DNA/Pogo
chr4	5432601	5432700	AT4TE22745	ATHPOGON3	DNA/Pogo
chr4	5702469	5702500	AT4TE23845	ATHPOGON3	DNA/Pogo
chr1	18955653	18955700	AT1TE62790	ATIS112A	DNA/Harbinger
chr1	2029752	2029800	AT1TE06650	ATIS112A	DNA/Harbinger
chr2	1501101	1501182	AT2TE06940	ATIS112A	DNA/Harbinger
chr3	20852301	20852310	AT3TE84810	ATIS112A	DNA/Harbinger
chr4	5504601	5504625	AT4TE23035	ATIS112A	DNA/Harbinger
chr5	8027301	8027347	AT5TE29050	ATIS112A	DNA/Harbinger
chr1	13953701	13953800	AT1TE45800	ATLANTYS1	LTR/Gypsy
chr5	12796701	12796800	AT5TE45205	ATLANTYS1	LTR/Gypsy
chr1	14673901	14674000	AT1TE48240	ATLANTYS2	LTR/Gypsy
chr3	13251701	13251800	AT3TE54180	ATLANTYS2	LTR/Gypsy
chr2	16030401	16030500	AT2TE71770	ATLANTYS3	LTR/Gypsy
chr2	16030501	16030600	AT2TE71770	ATLANTYS3	LTR/Gypsy
chr1	24455201	24455281	AT1TE80320	ATLINE1_1	LINE/L1
chr2	1019001	1019085	AT2TE04545	ATLINE1_1	LINE/L1
chr3	17063428	17063500	AT3TE69175	ATLINE1_1	LINE/L1
chr4	7301001	7301100	AT4TE31790	ATLINE1_1	LINE/L1
chr1	24455282	24455300	AT1TE80325	ATLINE1_2	LINE/L1
chr1	24455301	24455310	AT1TE80325	ATLINE1_2	LINE/L1
chr1	20433201	20433300	AT1TE67485	ATLINE1_2	LINE/L1
chr5	13929601	13929700	AT5TE49650	ATLINE1_2	LINE/L1
chr2	16953301	16953396	AT2TE76330	ATLINE1_3A	LINE/L1
chr5	16605401	16605493	AT5TE59950	ATLINE1_3A	LINE/L1
chr1	22751701	22751800	AT1TE75010	ATLINE1_4	LINE/L1
chr5	19174544	19174600	AT5TE68990	ATLINE1_4	LINE/L1
chr1	25057201	25057282	AT1TE82280	ATLINE1_5	LINE/L1
chr2	10521601	10521639	AT2TE45145	ATLINE1_5	LINE/L1
chr3	14909501	14909600	AT3TE60830	ATLINE1_5	LINE/L1
chr4	158301	158400	AT4TE00815	ATLINE1_5	LINE/L1
chr4	6343801	6343900	AT4TE27025	ATLINE1_6	LINE/L1
chr4	7330101	7330171	AT4TE31930	ATLINE1_6	LINE/L1
chr1	16449201	16449300	AT1TE54230	ATLINE1A	LINE/L1
chr1	21215801	21215832	AT1TE70115	ATLINE1A	LINE/L1
chr1	19220201	19220224	AT1TE63680	ATLINE1A	LINE/L1
chr2	2320901	2321000	AT2TE10690	ATLINE1A	LINE/L1
chr2	6685384	6685400	AT2TE27305	ATLINE1A	LINE/L1
chr2	4754601	4754700	AT2TE19735	ATLINE1A	LINE/L1
chr3	11954301	11954400	AT3TE49770	ATLINE1A	LINE/L1
chr4	128401	128495	AT4TE00660	ATLINE1A	LINE/L1
chr4	6024601	6024700	AT4TE25370	ATLINE1A	LINE/L1
chr5	9704779	9704800	AT5TE35195	ATLINE1A	LINE/L1
chr5	8803001	8803061	AT5TE31855	ATLINE1A	LINE/L1
chr5	14312301	14312318	AT5TE51200	ATLINE1A	LINE/L1
chr5	7457701	7457712	AT5TE26970	ATLINE1A	LINE/L1
chr2	8151801	8151900	AT2TE33890	ATLINE2	LINE/L1
chr5	13557401	13557500	AT5TE48150	ATLINE2	LINE/L1
chr5	4403601	4403700	AT5TE15930	ATLINE2	LINE/L1
chr5	16605494	16605500	AT5TE59955	ATLINE2	LINE/L1
chr5	16605501	16605600	AT5TE59955	ATLINE2	LINE/L1
chr1	11916601	11916700	AT1TE38580	ATLINEIII	LINE/L1
chr1	11917901	11918000	AT1TE38580	ATLINEIII	LINE/L1
chr2	10168901	10169000	AT2TE43485	ATLINEIII	LINE/L1
chr2	10169201	10169300	AT2TE43485	ATLINEIII	LINE/L1
chr2	2614501	2614600	AT2TE11745	ATLINEIII	LINE/L1
chr3	13487601	13487700	AT3TE54905	ATLINEIII	LINE/L1
chr3	11660901	11661000	AT3TE48455	ATLINEIII	LINE/L1
chr4	12487115	12487200	AT4TE58130	ATLINEIII	LINE/L1
chr4	12487201	12487270	AT4TE58130	ATLINEIII	LINE/L1
chr4	12487271	12487295	AT4TE58135	ATLINEIII	LINE/L1
chr5	13470101	13470200	AT5TE47750	ATLINEIII	LINE/L1
chr1	19595501	19595600	AT1TE64825	ATMU1	DNA/MuDR
chr5	9249018	9249100	AT5TE33455	ATMU1	DNA/MuDR
chr1	16659688	16659700	AT1TE54925	ATMU10	DNA/MuDR
chr2	12416301	12416400	AT2TE54200	ATMU10	DNA/MuDR
chr2	5863101	5863200	AT2TE23870	ATMU10	DNA/MuDR
chr3	10272301	10272400	AT3TE42680	ATMU10	DNA/MuDR
chr3	11052112	11052134	AT3TE45955	ATMU10	DNA/MuDR
chr4	5462801	5462900	AT4TE22885	ATMU10	DNA/MuDR
chr5	15119401	15119500	AT5TE54675	ATMU10	DNA/MuDR
chr1	13278901	13279000	AT1TE43360	ATMU2	DNA/MuDR
chr1	19599401	19599500	AT1TE64830	ATMU2	DNA/MuDR
chr3	12572801	12572898	AT3TE51770	ATMU2	DNA/MuDR
chr3	20686591	20686600	AT3TE84115	ATMU2	DNA/MuDR
chr1	5915501	5915600	AT1TE19130	ATMU3	DNA/MuDR
chr5	16907201	16907300	AT5TE61030	ATMU5	DNA/MuDR
chr1	10507369	10507400	AT1TE33960	ATMU6	DNA/MuDR
chr5	15455701	15455706	AT5TE55925	ATMU6	DNA/MuDR
chr1	22562685	22562700	AT1TE74430	ATMU6N1	DNA/MuDR
chr1	22562640	22562684	AT1TE74425	ATMU6N1	DNA/MuDR
chr1	21371801	21371900	AT1TE70550	ATMU6N1	DNA/MuDR
chr3	11793466	11793500	AT3TE49085	ATMU6N1	DNA/MuDR
chr3	1410201	1410300	AT3TE05950	ATMU6N1	DNA/MuDR
chr3	1410501	1410588	AT3TE05950	ATMU6N1	DNA/MuDR
chr4	2689501	2689600	AT4TE12570	ATMU6N1	DNA/MuDR
chr3	17162601	17162700	AT3TE69535	ATMU7	DNA/MuDR
chr2	2945001	2945100	AT2TE12825	ATMU9	DNA/MuDR
chr4	2802701	2802800	AT4TE13150	ATMU9	DNA/MuDR
chr4	2803601	2803700	AT4TE13150	ATMU9	DNA/MuDR
chr2	8088701	8088800	AT2TE33580	ATMUN1	DNA/MuDR
chr2	1899101	1899200	AT2TE08750	ATMUN1	DNA/MuDR
chr2	8451301	8451400	AT2TE35290	ATMUN1	DNA/MuDR
chr2	8451501	8451600	AT2TE35290	ATMUN1	DNA/MuDR
chr2	8451601	8451700	AT2TE35290	ATMUN1	DNA/MuDR
chr3	12823101	12823200	AT3TE52715	ATMUN1	DNA/MuDR
chr3	12823201	12823300	AT3TE52715	ATMUN1	DNA/MuDR
chr3	10442501	10442600	AT3TE43375	ATMUN1	DNA/MuDR
chr3	13231001	13231100	AT3TE54130	ATMUN1	DNA/MuDR
chr5	8957401	8957500	AT5TE32425	ATMUN1	DNA/MuDR
chr1	21990498	21990500	AT1TE72600	ATMUNX1	DNA/MuDR
chr1	12961830	12961900	AT1TE42255	ATMUNX1	DNA/MuDR
chr2	10521662	10521700	AT2TE45150	ATMUNX1	DNA/MuDR
chr2	6608001	6608100	AT2TE26920	ATMUNX1	DNA/MuDR
chr2	9885501	9885584	AT2TE42285	ATMUNX1	DNA/MuDR
chr4	6253201	6253243	AT4TE26555	ATMUNX1	DNA/MuDR
chr5	14363201	14363300	AT5TE51550	ATMUNX1	DNA/MuDR
chr5	15267101	15267200	AT5TE55225	ATMUNX1	DNA/MuDR
chr2	6922449	6922500	AT2TE28200	ATN9_1	DNA/MuDR
chr2	1403901	1404000	AT2TE06420	ATN9_1	DNA/MuDR
chr3	16847801	16847893	AT3TE68240	ATN9_1	DNA/MuDR
chr3	9471428	9471500	AT3TE39545	ATN9_1	DNA/MuDR
chr5	14418801	14418900	AT5TE51885	ATN9_1	DNA/MuDR
chr5	14478101	14478200	AT5TE52115	ATN9_1	DNA/MuDR
chr1	27498796	27498800	AT1TE89980	ATREP1	RC/Helitron
chr1	29774201	29774231	AT1TE97385	ATREP1	RC/Helitron
chr1	29774232	29774300	AT1TE97390	ATREP1	RC/Helitron
chr1	8539001	8539100	AT1TE27550	ATREP1	RC/Helitron
chr1	24603501	24603600	AT1TE80810	ATREP1	RC/Helitron
chr1	12499801	12499900	AT1TE40685	ATREP1	RC/Helitron
chr2	9455401	9455500	AT2TE40200	ATREP1	RC/Helitron
chr2	1174401	1174479	AT2TE05305	ATREP1	RC/Helitron
chr2	10070701	10070800	AT2TE43100	ATREP1	RC/Helitron
chr2	8022783	8022800	AT2TE33315	ATREP1	RC/Helitron
chr2	9029901	9030000	AT2TE38110	ATREP1	RC/Helitron
chr2	6293101	6293200	AT2TE25660	ATREP1	RC/Helitron
chr2	2320901	2320939	AT2TE10705	ATREP1	RC/Helitron
chr3	15705501	15705516	AT3TE63500	ATREP1	RC/Helitron
chr3	18551901	18552000	AT3TE75265	ATREP1	RC/Helitron
chr3	8597401	8597500	AT3TE36040	ATREP1	RC/Helitron
chr3	6940601	6940700	AT3TE29145	ATREP1	RC/Helitron
chr3	18018750	18018776	AT3TE73020	ATREP1	RC/Helitron
chr3	14399701	14399800	AT3TE59060	ATREP1	RC/Helitron
chr3	9180001	9180100	AT3TE38345	ATREP1	RC/Helitron
chr3	422501	422600	AT3TE01800	ATREP1	RC/Helitron
chr3	15634297	15634300	AT3TE63210	ATREP1	RC/Helitron
chr3	16281101	16281200	AT3TE65990	ATREP1	RC/Helitron
chr3	16281401	16281500	AT3TE65990	ATREP1	RC/Helitron
chr4	13123801	13123900	AT4TE61520	ATREP1	RC/Helitron
chr5	14810882	14810900	AT5TE53395	ATREP1	RC/Helitron
chr5	15163101	15163200	AT5TE54875	ATREP1	RC/Helitron
chr5	7488801	7488900	AT5TE27075	ATREP1	RC/Helitron
chr5	23130001	23130100	AT5TE83195	ATREP1	RC/Helitron
chr5	26893101	26893200	AT5TE96875	ATREP1	RC/Helitron
chr5	17481301	17481400	AT5TE63190	ATREP1	RC/Helitron
chr5	22021101	22021200	AT5TE79270	ATREP1	RC/Helitron
chr5	9169898	9169900	AT5TE33180	ATREP1	RC/Helitron
chr5	9169901	9170000	AT5TE33180	ATREP1	RC/Helitron
chr3	20876001	20876100	AT3TE84915	ATREP10	RC/Helitron
chr4	1302201	1302300	AT4TE06655	ATREP10	RC/Helitron
chr4	11979101	11979200	AT4TE55465	ATREP10	RC/Helitron
chr5	6072701	6072800	AT5TE21970	ATREP10	RC/Helitron
chr5	2289901	2290000	AT5TE08315	ATREP10	RC/Helitron
chr5	18556101	18556200	AT5TE66790	ATREP10	RC/Helitron
chr1	21250040	21250100	AT1TE70205	ATREP10A	RC/Helitron
chr1	17103101	17103200	AT1TE56585	ATREP10A	RC/Helitron
chr1	12904601	12904700	AT1TE42050	ATREP10A	RC/Helitron
chr2	11044201	11044300	AT2TE47610	ATREP10A	RC/Helitron
chr2	7977401	7977500	AT2TE33105	ATREP10A	RC/Helitron
chr3	17034101	17034200	AT3TE69035	ATREP10A	RC/Helitron
chr3	17034201	17034300	AT3TE69035	ATREP10A	RC/Helitron
chr3	6771301	6771400	AT3TE28430	ATREP10A	RC/Helitron
chr3	15566701	15566800	AT3TE63005	ATREP10A	RC/Helitron
chr3	10936401	10936500	AT3TE45470	ATREP10A	RC/Helitron
chr4	6064701	6064800	AT4TE25580	ATREP10A	RC/Helitron
chr4	6065501	6065506	AT4TE25580	ATREP10A	RC/Helitron
chr4	5230701	5230800	AT4TE21780	ATREP10A	RC/Helitron
chr4	2182201	2182300	AT4TE10285	ATREP10A	RC/Helitron
chr4	2182301	2182400	AT4TE10285	ATREP10A	RC/Helitron
chr4	5194401	5194500	AT4TE21630	ATREP10A	RC/Helitron
chr4	5634201	5634300	AT4TE23600	ATREP10A	RC/Helitron
chr5	9754401	9754500	AT5TE35430	ATREP10A	RC/Helitron
chr1	12475401	12475500	AT1TE40615	ATREP10B	RC/Helitron
chr1	16877045	16877100	AT1TE55880	ATREP10B	RC/Helitron
chr2	1521101	1521200	AT2TE06990	ATREP10B	RC/Helitron
chr2	16794357	16794400	AT2TE75550	ATREP10B	RC/Helitron
chr2	16794401	16794500	AT2TE75550	ATREP10B	RC/Helitron
chr3	10842101	10842200	AT3TE45080	ATREP10B	RC/Helitron
chr3	10842601	10842700	AT3TE45080	ATREP10B	RC/Helitron
chr3	17063301	17063391	AT3TE69170	ATREP10B	RC/Helitron
chr3	15776969	15777000	AT3TE63790	ATREP10B	RC/Helitron
chr3	21472159	21472200	AT3TE87420	ATREP10B	RC/Helitron
chr3	10900101	10900200	AT3TE45310	ATREP10B	RC/Helitron
chr4	6065507	6065543	AT4TE25585	ATREP10B	RC/Helitron
chr4	12948201	12948300	AT4TE60585	ATREP10B	RC/Helitron
chr4	11979101	11979200	AT4TE55460	ATREP10B	RC/Helitron
chr4	13204401	13204500	AT4TE61970	ATREP10B	RC/Helitron
chr4	10912737	10912800	AT4TE50030	ATREP10B	RC/Helitron
chr4	5246901	5247000	AT4TE21850	ATREP10B	RC/Helitron
chr5	10160908	10161000	AT5TE36980	ATREP10B	RC/Helitron
chr5	6295766	6295800	AT5TE22810	ATREP10B	RC/Helitron
chr5	17275701	17275800	AT5TE62440	ATREP10B	RC/Helitron
chr5	12090701	12090800	AT5TE43145	ATREP10B	RC/Helitron
chr5	12090801	12090900	AT5TE43145	ATREP10B	RC/Helitron
chr5	12091901	12092000	AT5TE43145	ATREP10B	RC/Helitron
chr2	7207701	7207800	AT2TE29365	ATREP10C	RC/Helitron
chr2	5647701	5647800	AT2TE22805	ATREP10C	RC/Helitron
chr1	18324501	18324600	AT1TE60740	ATREP10D	RC/Helitron
chr1	19718101	19718200	AT1TE65160	ATREP10D	RC/Helitron
chr1	20438301	20438400	AT1TE67495	ATREP10D	RC/Helitron
chr1	16753001	16753100	AT1TE55345	ATREP10D	RC/Helitron
chr1	13256501	13256600	AT1TE43320	ATREP10D	RC/Helitron
chr1	8512801	8512900	AT1TE27470	ATREP10D	RC/Helitron
chr1	20157101	20157200	AT1TE66585	ATREP10D	RC/Helitron
chr1	3770969	3771000	AT1TE12270	ATREP10D	RC/Helitron
chr1	6593701	6593800	AT1TE21370	ATREP10D	RC/Helitron
chr1	6594001	6594100	AT1TE21370	ATREP10D	RC/Helitron
chr1	6594101	6594200	AT1TE21370	ATREP10D	RC/Helitron
chr1	28864601	28864700	AT1TE94405	ATREP10D	RC/Helitron
chr1	28864701	28864800	AT1TE94405	ATREP10D	RC/Helitron
chr1	28864801	28864900	AT1TE94405	ATREP10D	RC/Helitron
chr1	16827601	16827700	AT1TE55675	ATREP10D	RC/Helitron
chr1	9386001	9386100	AT1TE30250	ATREP10D	RC/Helitron
chr1	9386101	9386200	AT1TE30250	ATREP10D	RC/Helitron
chr1	9386301	9386400	AT1TE30250	ATREP10D	RC/Helitron
chr1	15902001	15902100	AT1TE52350	ATREP10D	RC/Helitron
chr1	17819401	17819500	AT1TE59150	ATREP10D	RC/Helitron
chr2	5314101	5314200	AT2TE21620	ATREP10D	RC/Helitron
chr2	17009401	17009500	AT2TE76595	ATREP10D	RC/Helitron
chr2	14109401	14109500	AT2TE62350	ATREP10D	RC/Helitron
chr2	3572701	3572800	AT2TE15580	ATREP10D	RC/Helitron
chr2	8731701	8731800	AT2TE36620	ATREP10D	RC/Helitron
chr2	2192701	2192800	AT2TE10100	ATREP10D	RC/Helitron
chr2	2192901	2193000	AT2TE10100	ATREP10D	RC/Helitron
chr2	6087501	6087600	AT2TE24760	ATREP10D	RC/Helitron
chr2	8220701	8220800	AT2TE34195	ATREP10D	RC/Helitron
chr2	2868101	2868200	AT2TE12530	ATREP10D	RC/Helitron
chr2	4943101	4943200	AT2TE20295	ATREP10D	RC/Helitron
chr2	4944101	4944200	AT2TE20295	ATREP10D	RC/Helitron
chr2	4944201	4944300	AT2TE20295	ATREP10D	RC/Helitron
chr2	4944301	4944400	AT2TE20295	ATREP10D	RC/Helitron
chr2	4944501	4944600	AT2TE20295	ATREP10D	RC/Helitron
chr2	4944701	4944800	AT2TE20295	ATREP10D	RC/Helitron
chr2	4944801	4944900	AT2TE20295	ATREP10D	RC/Helitron
chr2	18288701	18288800	AT2TE82905	ATREP10D	RC/Helitron
chr2	6297001	6297100	AT2TE25695	ATREP10D	RC/Helitron
chr2	626101	626200	AT2TE02665	ATREP10D	RC/Helitron
chr2	873129	873200	AT2TE03880	ATREP10D	RC/Helitron
chr2	2886601	2886700	AT2TE12580	ATREP10D	RC/Helitron
chr2	1059401	1059472	AT2TE04730	ATREP10D	RC/Helitron
chr2	4960501	4960600	AT2TE20345	ATREP10D	RC/Helitron
chr3	6717501	6717600	AT3TE28210	ATREP10D	RC/Helitron
chr3	6717401	6717500	AT3TE28210	ATREP10D	RC/Helitron
chr3	15643301	15643400	AT3TE63260	ATREP10D	RC/Helitron
chr3	11750701	11750800	AT3TE48920	ATREP10D	RC/Helitron
chr3	15344401	15344500	AT3TE62310	ATREP10D	RC/Helitron
chr3	8161901	8162000	AT3TE34225	ATREP10D	RC/Helitron
chr3	16269801	16269900	AT3TE65875	ATREP10D	RC/Helitron
chr3	15776901	15776913	AT3TE63780	ATREP10D	RC/Helitron
chr3	12883201	12883300	AT3TE52915	ATREP10D	RC/Helitron
chr3	16280801	16280900	AT3TE65985	ATREP10D	RC/Helitron
chr3	16280901	16281000	AT3TE65985	ATREP10D	RC/Helitron
chr3	1129801	1129900	AT3TE04740	ATREP10D	RC/Helitron
chr3	18458001	18458100	AT3TE74890	ATREP10D	RC/Helitron
chr3	16169501	16169600	AT3TE65510	ATREP10D	RC/Helitron
chr3	10741701	10741800	AT3TE44630	ATREP10D	RC/Helitron
chr3	10741801	10741900	AT3TE44630	ATREP10D	RC/Helitron
chr3	10741901	10742000	AT3TE44630	ATREP10D	RC/Helitron
chr3	16570001	16570084	AT3TE67185	ATREP10D	RC/Helitron
chr4	12003501	12003600	AT4TE55595	ATREP10D	RC/Helitron
chr4	6933901	6934000	AT4TE29915	ATREP10D	RC/Helitron
chr4	6984901	6984980	AT4TE30180	ATREP10D	RC/Helitron
chr4	12844201	12844291	AT4TE60030	ATREP10D	RC/Helitron
chr4	12844292	12844300	AT4TE60035	ATREP10D	RC/Helitron
chr4	12844301	12844400	AT4TE60035	ATREP10D	RC/Helitron
chr4	5506201	5506300	AT4TE23045	ATREP10D	RC/Helitron
chr4	5702401	5702468	AT4TE23840	ATREP10D	RC/Helitron
chr5	18342601	18342700	AT5TE66020	ATREP10D	RC/Helitron
chr5	18343601	18343700	AT5TE66020	ATREP10D	RC/Helitron
chr5	11021301	11021382	AT5TE40015	ATREP10D	RC/Helitron
chr5	17106801	17106900	AT5TE61785	ATREP10D	RC/Helitron
chr5	9130201	9130300	AT5TE33010	ATREP10D	RC/Helitron
chr5	14281001	14281100	AT5TE51035	ATREP10D	RC/Helitron
chr5	13827301	13827400	AT5TE49295	ATREP10D	RC/Helitron
chr5	15053401	15053500	AT5TE54365	ATREP10D	RC/Helitron
chr5	14312342	14312400	AT5TE51210	ATREP10D	RC/Helitron
chr5	9353301	9353400	AT5TE33885	ATREP10D	RC/Helitron
chr5	13921901	13922000	AT5TE49635	ATREP10D	RC/Helitron
chr1	23755301	23755400	AT1TE78195	ATREP11	RC/Helitron
chr1	23755401	23755437	AT1TE78195	ATREP11	RC/Helitron
chr1	25395601	25395700	AT1TE83335	ATREP11	RC/Helitron
chr1	16890701	16890800	AT1TE55925	ATREP11	RC/Helitron
chr1	1705701	1705800	AT1TE05585	ATREP11	RC/Helitron
chr1	13065301	13065302	AT1TE42660	ATREP11	RC/Helitron
chr1	19630801	19630861	AT1TE64930	ATREP11	RC/Helitron
chr1	17421801	17421900	AT1TE57730	ATREP11	RC/Helitron
chr2	8029301	8029400	AT2TE33330	ATREP11	RC/Helitron
chr2	4262001	4262019	AT2TE17955	ATREP11	RC/Helitron
chr2	6304801	6304900	AT2TE25735	ATREP11	RC/Helitron
chr2	6305001	6305100	AT2TE25735	ATREP11	RC/Helitron
chr2	4795908	4796000	AT2TE19895	ATREP11	RC/Helitron
chr2	4796001	4796100	AT2TE19895	ATREP11	RC/Helitron
chr2	9038701	9038800	AT2TE38150	ATREP11	RC/Helitron
chr3	19740398	19740400	AT3TE80170	ATREP11	RC/Helitron
chr3	11646601	11646700	AT3TE48430	ATREP11	RC/Helitron
chr3	16411101	16411200	AT3TE66495	ATREP11	RC/Helitron
chr3	16411601	16411700	AT3TE66495	ATREP11	RC/Helitron
chr3	16411701	16411800	AT3TE66495	ATREP11	RC/Helitron
chr3	11286433	11286500	AT3TE47035	ATREP11	RC/Helitron
chr3	17380213	17380249	AT3TE70450	ATREP11	RC/Helitron
chr3	12884201	12884300	AT3TE52925	ATREP11	RC/Helitron
chr3	16352201	16352300	AT3TE66200	ATREP11	RC/Helitron
chr3	9541201	9541250	AT3TE39820	ATREP11	RC/Helitron
chr3	13237901	13238000	AT3TE54160	ATREP11	RC/Helitron
chr3	22173501	22173600	AT3TE90280	ATREP11	RC/Helitron
chr4	792001	792100	AT4TE04080	ATREP11	RC/Helitron
chr4	7852801	7852900	AT4TE34490	ATREP11	RC/Helitron
chr4	1956901	1957000	AT4TE09400	ATREP11	RC/Helitron
chr5	12510101	12510174	AT5TE44325	ATREP11	RC/Helitron
chr5	14125701	14125800	AT5TE50420	ATREP11	RC/Helitron
chr5	15404220	15404257	AT5TE55720	ATREP11	RC/Helitron
chr5	6994901	6995000	AT5TE25350	ATREP11	RC/Helitron
chr5	26071901	26072000	AT5TE93875	ATREP11	RC/Helitron
chr1	10159801	10159900	AT1TE32785	ATREP11A	RC/Helitron
chr2	6412101	6412200	AT2TE26170	ATREP11A	RC/Helitron
chr2	4352201	4352300	AT2TE18305	ATREP11A	RC/Helitron
chr2	2261420	2261500	AT2TE10425	ATREP11A	RC/Helitron
chr2	2261401	2261419	AT2TE10420	ATREP11A	RC/Helitron
chr4	6537801	6537900	AT4TE27925	ATREP11A	RC/Helitron
chr5	10875201	10875300	AT5TE39495	ATREP11A	RC/Helitron
chr5	19413501	19413600	AT5TE69840	ATREP11A	RC/Helitron
chr5	19413601	19413647	AT5TE69840	ATREP11A	RC/Helitron
chr5	16464301	16464400	AT5TE59460	ATREP11A	RC/Helitron
chr1	11032190	11032200	AT1TE35635	ATREP12	RC/Helitron
chr5	24002701	24002800	AT5TE86350	ATREP12	RC/Helitron
chr1	6075001	6075100	AT1TE19635	ATREP13	RC/Helitron
chr1	22828801	22828900	AT1TE75245	ATREP13	RC/Helitron
chr1	13356101	13356200	AT1TE43690	ATREP13	RC/Helitron
chr1	18632331	18632400	AT1TE61755	ATREP13	RC/Helitron
chr2	2240580	2240600	AT2TE10360	ATREP13	RC/Helitron
chr2	2240601	2240700	AT2TE10360	ATREP13	RC/Helitron
chr2	3191501	3191600	AT2TE13775	ATREP13	RC/Helitron
chr2	3191601	3191700	AT2TE13775	ATREP13	RC/Helitron
chr2	10255701	10255800	AT2TE43880	ATREP13	RC/Helitron
chr2	4472001	4472100	AT2TE18735	ATREP13	RC/Helitron
chr4	6140946	6141000	AT4TE25920	ATREP13	RC/Helitron
chr4	6140901	6140945	AT4TE25915	ATREP13	RC/Helitron
chr4	6505601	6505700	AT4TE27790	ATREP13	RC/Helitron
chr4	6172901	6173000	AT4TE26120	ATREP13	RC/Helitron
chr4	11225601	11225700	AT4TE51580	ATREP13	RC/Helitron
chr4	11696401	11696500	AT4TE54050	ATREP13	RC/Helitron
chr5	15791601	15791700	AT5TE57005	ATREP13	RC/Helitron
chr2	4485901	4486000	AT2TE18810	ATREP14	RC/Helitron
chr1	17376801	17376900	AT1TE57560	ATREP15	RC/Helitron
chr1	16651813	16651900	AT1TE54890	ATREP15	RC/Helitron
chr1	22782201	22782300	AT1TE75110	ATREP15	RC/Helitron
chr1	22782301	22782326	AT1TE75110	ATREP15	RC/Helitron
chr1	28581701	28581800	AT1TE93510	ATREP15	RC/Helitron
chr1	21069701	21069800	AT1TE69575	ATREP15	RC/Helitron
chr1	22876401	22876500	AT1TE75410	ATREP15	RC/Helitron
chr1	17512101	17512200	AT1TE58030	ATREP15	RC/Helitron
chr1	23394401	23394500	AT1TE77055	ATREP15	RC/Helitron
chr1	782101	782200	AT1TE02540	ATREP15	RC/Helitron
chr1	13128601	13128700	AT1TE42880	ATREP15	RC/Helitron
chr1	13065303	13065400	AT1TE42665	ATREP15	RC/Helitron
chr1	13065401	13065500	AT1TE42665	ATREP15	RC/Helitron
chr2	2176201	2176300	AT2TE10005	ATREP15	RC/Helitron
chr2	4262020	4262100	AT2TE17960	ATREP15	RC/Helitron
chr2	9687101	9687200	AT2TE41335	ATREP15	RC/Helitron
chr2	130101	130119	AT2TE00435	ATREP15	RC/Helitron
chr3	15049401	15049500	AT3TE61325	ATREP15	RC/Helitron
chr3	7132101	7132200	AT3TE29960	ATREP15	RC/Helitron
chr3	14364001	14364100	AT3TE58955	ATREP15	RC/Helitron
chr3	16471101	16471200	AT3TE66765	ATREP15	RC/Helitron
chr3	10505401	10505500	AT3TE43645	ATREP15	RC/Helitron
chr3	19851601	19851700	AT3TE80615	ATREP15	RC/Helitron
chr3	15505401	15505500	AT3TE62800	ATREP15	RC/Helitron
chr3	15506401	15506500	AT3TE62800	ATREP15	RC/Helitron
chr3	18720101	18720200	AT3TE75945	ATREP15	RC/Helitron
chr3	18723201	18723300	AT3TE75945	ATREP15	RC/Helitron
chr4	2296596	2296600	AT4TE10660	ATREP15	RC/Helitron
chr4	5896301	5896385	AT4TE24830	ATREP15	RC/Helitron
chr5	21316501	21316600	AT5TE76750	ATREP15	RC/Helitron
chr5	21316601	21316700	AT5TE76750	ATREP15	RC/Helitron
chr5	14312319	14312341	AT5TE51205	ATREP15	RC/Helitron
chr5	10715601	10715700	AT5TE39010	ATREP15	RC/Helitron
chr5	12089301	12089400	AT5TE43130	ATREP15	RC/Helitron
chr5	5801801	5801900	AT5TE20980	ATREP15	RC/Helitron
chr5	14326001	14326100	AT5TE51275	ATREP15	RC/Helitron
chr5	14326101	14326200	AT5TE51275	ATREP15	RC/Helitron
chr5	9089401	9089500	AT5TE32860	ATREP15	RC/Helitron
chr5	9635601	9635700	AT5TE34950	ATREP15	RC/Helitron
chr5	9635701	9635800	AT5TE34950	ATREP15	RC/Helitron
chr5	15404201	15404219	AT5TE55715	ATREP15	RC/Helitron
chr5	16306901	16307000	AT5TE58890	ATREP15	RC/Helitron
chr5	11452301	11452400	AT5TE41405	ATREP15	RC/Helitron
chr5	13628188	13628200	AT5TE48475	ATREP15	RC/Helitron
chr1	8475177	8475200	AT1TE27345	ATREP16	DNA/MuDR
chr2	11052301	11052400	AT2TE47640	ATREP16	DNA/MuDR
chr5	10944301	10944400	AT5TE39820	ATREP16	DNA/MuDR
chr5	10945001	10945100	AT5TE39820	ATREP16	DNA/MuDR
chr1	15342001	15342029	AT1TE50565	ATREP18	DNA
chr1	15342073	15342100	AT1TE50575	ATREP18	DNA
chr1	15258201	15258219	AT1TE50200	ATREP18	DNA
chr1	15377101	15377200	AT1TE50765	ATREP18	DNA
chr1	15229001	15229100	AT1TE50020	ATREP18	DNA
chr1	15229501	15229600	AT1TE50020	ATREP18	DNA
chr1	15261190	15261200	AT1TE50225	ATREP18	DNA
chr1	15178601	15178700	AT1TE49840	ATREP18	DNA
chr1	15109501	15109600	AT1TE49480	ATREP18	DNA
chr1	15110401	15110500	AT1TE49480	ATREP18	DNA
chr1	15205801	15205900	AT1TE49935	ATREP18	DNA
chr1	15322001	15322100	AT1TE50460	ATREP18	DNA
chr1	15239101	15239200	AT1TE50105	ATREP18	DNA
chr1	15194701	15194800	AT1TE49870	ATREP18	DNA
chr1	15196801	15196900	AT1TE49870	ATREP18	DNA
chr1	15369701	15369800	AT1TE50745	ATREP18	DNA
chr1	15371201	15371300	AT1TE50745	ATREP18	DNA
chr1	15371701	15371800	AT1TE50745	ATREP18	DNA
chr1	15272601	15272700	AT1TE50275	ATREP18	DNA
chr1	15204801	15204897	AT1TE49920	ATREP18	DNA
chr1	15205201	15205300	AT1TE49930	ATREP18	DNA
chr1	15344701	15344800	AT1TE50590	ATREP18	DNA
chr1	15421001	15421100	AT1TE50885	ATREP18	DNA
chr1	15421701	15421800	AT1TE50885	ATREP18	DNA
chr1	15319001	15319100	AT1TE50435	ATREP18	DNA
chr1	15123401	15123500	AT1TE49560	ATREP18	DNA
chr1	15123901	15124000	AT1TE49560	ATREP18	DNA
chr1	15105301	15105400	AT1TE49455	ATREP18	DNA
chr1	15118401	15118500	AT1TE49530	ATREP18	DNA
chr1	15279501	15279600	AT1TE50305	ATREP18	DNA
chr1	15258201	15258300	AT1TE50185	ATREP18	DNA
chr1	15097601	15097700	AT1TE49420	ATREP18	DNA
chr1	15347501	15347600	AT1TE50615	ATREP18	DNA
chr1	15335701	15335800	AT1TE50540	ATREP18	DNA
chr1	15206501	15206506	AT1TE49940	ATREP18	DNA
chr1	15233701	15233800	AT1TE50060	ATREP18	DNA
chr1	15194301	15194400	AT1TE49865	ATREP18	DNA
chr1	15291901	15292000	AT1TE50340	ATREP18	DNA
chr1	15059901	15060000	AT1TE49285	ATREP18	DNA
chr1	15060001	15060097	AT1TE49285	ATREP18	DNA
chr1	15097601	15097700	AT1TE49410	ATREP18	DNA
chr1	15098001	15098100	AT1TE49410	ATREP18	DNA
chr1	16293001	16293100	AT1TE53650	ATREP18	DNA
chr1	15261101	15261200	AT1TE50220	ATREP18	DNA
chr1	15261601	15261700	AT1TE50220	ATREP18	DNA
chr1	15359701	15359800	AT1TE50685	ATREP18	DNA
chr1	15169101	15169117	AT1TE49765	ATREP18	DNA
chr1	15101501	15101600	AT1TE49430	ATREP18	DNA
chr1	15253101	15253200	AT1TE50165	ATREP18	DNA
chr1	15324601	15324700	AT1TE50470	ATREP18	DNA
chr1	15325301	15325400	AT1TE50475	ATREP18	DNA
chr1	15325401	15325500	AT1TE50475	ATREP18	DNA
chr1	15325801	15325900	AT1TE50475	ATREP18	DNA
chr1	15090001	15090100	AT1TE49375	ATREP18	DNA
chr1	15206507	15206600	AT1TE49945	ATREP18	DNA
chr1	15272601	15272700	AT1TE50270	ATREP18	DNA
chr1	15369701	15369800	AT1TE50740	ATREP18	DNA
chr1	15371201	15371300	AT1TE50740	ATREP18	DNA
chr1	15371701	15371800	AT1TE50740	ATREP18	DNA
chr1	15202001	15202100	AT1TE49910	ATREP18	DNA
chr1	15246601	15246700	AT1TE50140	ATREP18	DNA
chr1	15247601	15247700	AT1TE50140	ATREP18	DNA
chr1	15113935	15114000	AT1TE49510	ATREP18	DNA
chr1	15115601	15115700	AT1TE49510	ATREP18	DNA
chr1	15421901	15422000	AT1TE50890	ATREP18	DNA
chr1	15424601	15424700	AT1TE50890	ATREP18	DNA
chr1	16304501	16304600	AT1TE53665	ATREP18	DNA
chr1	15347501	15347600	AT1TE50620	ATREP18	DNA
chr1	15169118	15169200	AT1TE49780	ATREP18	DNA
chr1	15120501	15120600	AT1TE49540	ATREP18	DNA
chr1	15121501	15121600	AT1TE49540	ATREP18	DNA
chr1	15204898	15204900	AT1TE49925	ATREP18	DNA
chr1	15205201	15205300	AT1TE49925	ATREP18	DNA
chr1	15229001	15229050	AT1TE50025	ATREP18	DNA
chr1	15261601	15261700	AT1TE50230	ATREP18	DNA
chr1	15249901	15250000	AT1TE50145	ATREP18	DNA
chr1	15251401	15251500	AT1TE50145	ATREP18	DNA
chr1	15131001	15131100	AT1TE49610	ATREP18	DNA
chr1	15121501	15121600	AT1TE49550	ATREP18	DNA
chr1	15342030	15342072	AT1TE50570	ATREP18	DNA
chr1	15319001	15319100	AT1TE50445	ATREP18	DNA
chr1	15323101	15323200	AT1TE50465	ATREP18	DNA
chr1	15323201	15323300	AT1TE50465	ATREP18	DNA
chr1	15146701	15146800	AT1TE49715	ATREP18	DNA
chr1	15113901	15113934	AT1TE49500	ATREP18	DNA
chr1	15310801	15310900	AT1TE50390	ATREP18	DNA
chr1	15131001	15131100	AT1TE49605	ATREP18	DNA
chr3	16356701	16356727	AT3TE66230	ATREP18	DNA
chr3	12277301	12277400	AT3TE50860	ATREP18	DNA
chr3	12278301	12278334	AT3TE50860	ATREP18	DNA
chr4	3239601	3239700	AT4TE14840	ATREP18	DNA
chr4	3230401	3230500	AT4TE14800	ATREP18	DNA
chr4	3203401	3203500	AT4TE14650	ATREP18	DNA
chr4	3242001	3242100	AT4TE14850	ATREP18	DNA
chr4	3199827	3199900	AT4TE14640	ATREP18	DNA
chr4	3204220	3204300	AT4TE14660	ATREP18	DNA
chr4	3204201	3204219	AT4TE14655	ATREP18	DNA
chr4	3217101	3217200	AT4TE14715	ATREP18	DNA
chr4	3196701	3196800	AT4TE14610	ATREP18	DNA
chr4	3197601	3197700	AT4TE14615	ATREP18	DNA
chr4	3198101	3198164	AT4TE14615	ATREP18	DNA
chr4	3198165	3198200	AT4TE14620	ATREP18	DNA
chr4	3199801	3199826	AT4TE14635	ATREP18	DNA
chr4	3258301	3258400	AT4TE14945	ATREP18	DNA
chr4	3258401	3258473	AT4TE14945	ATREP18	DNA
chr4	3245101	3245200	AT4TE14860	ATREP18	DNA
chr4	3252201	3252300	AT4TE14895	ATREP18	DNA
chr4	3252201	3252227	AT4TE14915	ATREP18	DNA
chr1	12530001	12530100	AT1TE40800	ATREP19	DNA
chr4	4844901	4845000	AT4TE20150	ATREP19	DNA
chr4	9981801	9981841	AT4TE45320	ATREP19	DNA
chr5	15892501	15892600	AT5TE57390	ATREP19	DNA
chr5	15892401	15892500	AT5TE57390	ATREP19	DNA
chr1	25780201	25780236	AT1TE84520	ATREP2	RC/Helitron
chr1	2587201	2587300	AT1TE08420	ATREP2	RC/Helitron
chr1	25780237	25780278	AT1TE84525	ATREP2	RC/Helitron
chr1	4770401	4770500	AT1TE15445	ATREP2	RC/Helitron
chr1	10853201	10853287	AT1TE35060	ATREP2	RC/Helitron
chr3	10717716	10717784	AT3TE44535	ATREP2	RC/Helitron
chr3	19740301	19740397	AT3TE80165	ATREP2	RC/Helitron
chr3	10717785	10717800	AT3TE44540	ATREP2	RC/Helitron
chr3	23085601	23085700	AT3TE94135	ATREP2	RC/Helitron
chr5	14810801	14810881	AT5TE53390	ATREP2	RC/Helitron
chr5	9854801	9854900	AT5TE35860	ATREP2	RC/Helitron
chr5	6420201	6420300	AT5TE23230	ATREP2	RC/Helitron
chr5	15581101	15581200	AT5TE56340	ATREP2	RC/Helitron
chr1	11174801	11174900	AT1TE36120	ATREP2A	RC/Helitron
chr1	19718101	19718200	AT1TE65165	ATREP2A	RC/Helitron
chr1	8190501	8190549	AT1TE26370	ATREP2A	RC/Helitron
chr1	8190550	8190600	AT1TE26375	ATREP2A	RC/Helitron
chr1	19741901	19742000	AT1TE65250	ATREP2A	RC/Helitron
chr1	5531401	5531500	AT1TE17875	ATREP2A	RC/Helitron
chr2	9891247	9891300	AT2TE42315	ATREP2A	RC/Helitron
chr2	10239201	10239300	AT2TE43805	ATREP2A	RC/Helitron
chr4	13123801	13123900	AT4TE61525	ATREP2A	RC/Helitron
chr1	22991901	22992000	AT1TE75780	ATREP3	RC/Helitron
chr1	19995301	19995400	AT1TE66090	ATREP3	RC/Helitron
chr1	16710501	16710550	AT1TE55175	ATREP3	RC/Helitron
chr1	12327901	12328000	AT1TE40090	ATREP3	RC/Helitron
chr1	19465123	19465200	AT1TE64445	ATREP3	RC/Helitron
chr1	22782327	22782400	AT1TE75115	ATREP3	RC/Helitron
chr1	22782401	22782417	AT1TE75115	ATREP3	RC/Helitron
chr1	13017601	13017700	AT1TE42430	ATREP3	RC/Helitron
chr1	24587401	24587500	AT1TE80755	ATREP3	RC/Helitron
chr1	18632301	18632330	AT1TE61750	ATREP3	RC/Helitron
chr1	19465101	19465122	AT1TE64440	ATREP3	RC/Helitron
chr1	12039279	12039300	AT1TE39010	ATREP3	RC/Helitron
chr1	12040301	12040400	AT1TE39010	ATREP3	RC/Helitron
chr1	3074601	3074700	AT1TE09970	ATREP3	RC/Helitron
chr1	14299801	14299900	AT1TE46950	ATREP3	RC/Helitron
chr1	8489401	8489500	AT1TE27395	ATREP3	RC/Helitron
chr1	19086101	19086200	AT1TE63240	ATREP3	RC/Helitron
chr1	18671601	18671700	AT1TE61870	ATREP3	RC/Helitron
chr1	12365401	12365500	AT1TE40240	ATREP3	RC/Helitron
chr1	24608401	24608500	AT1TE80835	ATREP3	RC/Helitron
chr1	24608801	24608900	AT1TE80835	ATREP3	RC/Helitron
chr1	13060801	13060900	AT1TE42635	ATREP3	RC/Helitron
chr1	18905901	18906000	AT1TE62625	ATREP3	RC/Helitron
chr2	542271	542300	AT2TE02335	ATREP3	RC/Helitron
chr2	6803301	6803400	AT2TE27750	ATREP3	RC/Helitron
chr2	16345001	16345100	AT2TE73320	ATREP3	RC/Helitron
chr2	6681801	6681900	AT2TE27275	ATREP3	RC/Helitron
chr2	3573001	3573100	AT2TE15585	ATREP3	RC/Helitron
chr2	6922410	6922448	AT2TE28195	ATREP3	RC/Helitron
chr2	6739501	6739600	AT2TE27540	ATREP3	RC/Helitron
chr2	5466701	5466800	AT2TE22150	ATREP3	RC/Helitron
chr2	1212501	1212600	AT2TE05470	ATREP3	RC/Helitron
chr2	7814301	7814400	AT2TE32315	ATREP3	RC/Helitron
chr2	7167901	7168000	AT2TE29180	ATREP3	RC/Helitron
chr2	7168701	7168800	AT2TE29180	ATREP3	RC/Helitron
chr2	4795901	4795907	AT2TE19890	ATREP3	RC/Helitron
chr2	6636101	6636200	AT2TE27040	ATREP3	RC/Helitron
chr2	13336701	13336800	AT2TE58530	ATREP3	RC/Helitron
chr2	1360148	1360200	AT2TE06205	ATREP3	RC/Helitron
chr2	18939001	18939100	AT2TE86120	ATREP3	RC/Helitron
chr2	71201	71300	AT2TE00135	ATREP3	RC/Helitron
chr2	6084301	6084369	AT2TE24745	ATREP3	RC/Helitron
chr2	15731401	15731500	AT2TE70300	ATREP3	RC/Helitron
chr2	19196801	19196900	AT2TE87415	ATREP3	RC/Helitron
chr2	2734601	2734700	AT2TE12100	ATREP3	RC/Helitron
chr3	7995001	7995100	AT3TE33545	ATREP3	RC/Helitron
chr3	10012801	10012900	AT3TE41670	ATREP3	RC/Helitron
chr3	17777801	17777900	AT3TE72005	ATREP3	RC/Helitron
chr3	10574301	10574400	AT3TE43990	ATREP3	RC/Helitron
chr3	10574801	10574900	AT3TE43990	ATREP3	RC/Helitron
chr3	9385201	9385300	AT3TE39205	ATREP3	RC/Helitron
chr3	10820901	10821000	AT3TE44975	ATREP3	RC/Helitron
chr3	10821001	10821100	AT3TE44975	ATREP3	RC/Helitron
chr3	11286401	11286432	AT3TE47030	ATREP3	RC/Helitron
chr3	5745911	5745973	AT3TE24150	ATREP3	RC/Helitron
chr3	13327701	13327800	AT3TE54480	ATREP3	RC/Helitron
chr3	16606801	16606900	AT3TE67330	ATREP3	RC/Helitron
chr3	5745901	5745910	AT3TE24145	ATREP3	RC/Helitron
chr3	18746501	18746600	AT3TE76040	ATREP3	RC/Helitron
chr3	16563590	16563600	AT3TE67165	ATREP3	RC/Helitron
chr3	18562601	18562613	AT3TE75305	ATREP3	RC/Helitron
chr3	14400901	14401000	AT3TE59065	ATREP3	RC/Helitron
chr3	14401001	14401079	AT3TE59065	ATREP3	RC/Helitron
chr3	8929501	8929600	AT3TE37360	ATREP3	RC/Helitron
chr3	18019927	18020000	AT3TE73035	ATREP3	RC/Helitron
chr3	18018777	18018800	AT3TE73025	ATREP3	RC/Helitron
chr3	17861501	17861600	AT3TE72355	ATREP3	RC/Helitron
chr3	15938501	15938600	AT3TE64485	ATREP3	RC/Helitron
chr3	18019901	18019926	AT3TE73030	ATREP3	RC/Helitron
chr3	17144601	17144700	AT3TE69475	ATREP3	RC/Helitron
chr3	15452201	15452300	AT3TE62670	ATREP3	RC/Helitron
chr3	16563501	16563589	AT3TE67160	ATREP3	RC/Helitron
chr4	16573001	16573100	AT4TE79615	ATREP3	RC/Helitron
chr4	31501	31600	AT4TE00160	ATREP3	RC/Helitron
chr4	2311601	2311700	AT4TE10720	ATREP3	RC/Helitron
chr4	5773201	5773300	AT4TE24235	ATREP3	RC/Helitron
chr4	11191879	11191900	AT4TE51405	ATREP3	RC/Helitron
chr4	8728401	8728500	AT4TE38980	ATREP3	RC/Helitron
chr4	9841401	9841500	AT4TE44650	ATREP3	RC/Helitron
chr4	7060301	7060400	AT4TE30610	ATREP3	RC/Helitron
chr4	7060401	7060500	AT4TE30610	ATREP3	RC/Helitron
chr4	6178701	6178800	AT4TE26155	ATREP3	RC/Helitron
chr4	10299601	10299700	AT4TE46950	ATREP3	RC/Helitron
chr4	6279201	6279300	AT4TE26685	ATREP3	RC/Helitron
chr4	5539701	5539800	AT4TE23180	ATREP3	RC/Helitron
chr4	5720301	5720400	AT4TE23940	ATREP3	RC/Helitron
chr4	2909101	2909200	AT4TE13550	ATREP3	RC/Helitron
chr5	8312058	8312100	AT5TE30040	ATREP3	RC/Helitron
chr5	14149701	14149800	AT5TE50515	ATREP3	RC/Helitron
chr5	24185813	24185900	AT5TE87010	ATREP3	RC/Helitron
chr5	20680401	20680500	AT5TE74510	ATREP3	RC/Helitron
chr5	5428001	5428100	AT5TE19645	ATREP3	RC/Helitron
chr5	5129401	5129500	AT5TE18545	ATREP3	RC/Helitron
chr5	10297901	10298000	AT5TE37615	ATREP3	RC/Helitron
chr5	3019301	3019400	AT5TE10990	ATREP3	RC/Helitron
chr5	25905701	25905800	AT5TE93215	ATREP3	RC/Helitron
chr5	10829601	10829700	AT5TE39365	ATREP3	RC/Helitron
chr5	9169801	9169897	AT5TE33175	ATREP3	RC/Helitron
chr5	20279601	20279700	AT5TE73035	ATREP3	RC/Helitron
chr5	4314001	4314100	AT5TE15610	ATREP3	RC/Helitron
chr5	4314801	4314900	AT5TE15610	ATREP3	RC/Helitron
chr5	13605012	13605100	AT5TE48345	ATREP3	RC/Helitron
chr5	9610301	9610400	AT5TE34865	ATREP3	RC/Helitron
chr5	9610401	9610500	AT5TE34865	ATREP3	RC/Helitron
chr5	9964401	9964500	AT5TE36260	ATREP3	RC/Helitron
chr5	7710801	7710900	AT5TE27905	ATREP3	RC/Helitron
chr1	13246101	13246200	AT1TE43295	ATREP4	RC/Helitron
chr1	16139601	16139700	AT1TE53150	ATREP4	RC/Helitron
chr1	19212701	19212800	AT1TE63665	ATREP4	RC/Helitron
chr1	19212801	19212900	AT1TE63665	ATREP4	RC/Helitron
chr1	16652401	16652500	AT1TE54900	ATREP4	RC/Helitron
chr1	25187601	25187700	AT1TE82665	ATREP4	RC/Helitron
chr1	14147001	14147100	AT1TE46455	ATREP4	RC/Helitron
chr1	16710551	16710600	AT1TE55180	ATREP4	RC/Helitron
chr2	12876901	12877000	AT2TE56340	ATREP4	RC/Helitron
chr2	10638501	10638600	AT2TE45605	ATREP4	RC/Helitron
chr2	5663601	5663700	AT2TE22890	ATREP4	RC/Helitron
chr2	3193701	3193800	AT2TE13800	ATREP4	RC/Helitron
chr2	5011201	5011218	AT2TE20550	ATREP4	RC/Helitron
chr2	7861801	7861900	AT2TE32540	ATREP4	RC/Helitron
chr2	7861901	7862000	AT2TE32540	ATREP4	RC/Helitron
chr2	18528230	18528300	AT2TE84090	ATREP4	RC/Helitron
chr3	8994801	8994900	AT3TE37615	ATREP4	RC/Helitron
chr3	8785501	8785600	AT3TE36825	ATREP4	RC/Helitron
chr3	15855601	15855700	AT3TE64135	ATREP4	RC/Helitron
chr4	5546101	5546200	AT4TE23205	ATREP4	RC/Helitron
chr4	10911201	10911300	AT4TE50025	ATREP4	RC/Helitron
chr4	10912701	10912736	AT4TE50025	ATREP4	RC/Helitron
chr4	5720301	5720400	AT4TE23955	ATREP4	RC/Helitron
chr5	9078701	9078706	AT5TE32835	ATREP4	RC/Helitron
chr5	13582101	13582200	AT5TE48250	ATREP4	RC/Helitron
chr5	12497201	12497300	AT5TE44300	ATREP4	RC/Helitron
chr5	13617401	13617500	AT5TE48410	ATREP4	RC/Helitron
chr5	13618801	13618900	AT5TE48410	ATREP4	RC/Helitron
chr5	14096901	14097000	AT5TE50290	ATREP4	RC/Helitron
chr1	11708851	11708900	AT1TE37930	ATREP5	RC/Helitron
chr1	11708801	11708850	AT1TE37925	ATREP5	RC/Helitron
chr1	13895601	13895700	AT1TE45575	ATREP5	RC/Helitron
chr1	16262501	16262552	AT1TE53560	ATREP5	RC/Helitron
chr1	16590701	16590800	AT1TE54670	ATREP5	RC/Helitron
chr1	16967901	16968000	AT1TE56170	ATREP5	RC/Helitron
chr2	4146701	4146800	AT2TE17535	ATREP5	RC/Helitron
chr2	5080401	5080500	AT2TE20875	ATREP5	RC/Helitron
chr2	10532572	10532600	AT2TE45200	ATREP5	RC/Helitron
chr2	10532601	10532700	AT2TE45200	ATREP5	RC/Helitron
chr2	2820901	2821000	AT2TE12400	ATREP5	RC/Helitron
chr2	2757601	2757609	AT2TE12185	ATREP5	RC/Helitron
chr2	1330701	1330800	AT2TE06045	ATREP5	RC/Helitron
chr3	16131486	16131500	AT3TE65295	ATREP5	RC/Helitron
chr3	16132401	16132500	AT3TE65295	ATREP5	RC/Helitron
chr3	10146601	10146695	AT3TE42205	ATREP5	RC/Helitron
chr3	16131401	16131485	AT3TE65290	ATREP5	RC/Helitron
chr3	11497675	11497700	AT3TE47900	ATREP5	RC/Helitron
chr3	16422601	16422700	AT3TE66545	ATREP5	RC/Helitron
chr3	9541251	9541300	AT3TE39825	ATREP5	RC/Helitron
chr5	13064401	13064500	AT5TE46470	ATREP5	RC/Helitron
chr5	15404258	15404300	AT5TE55725	ATREP5	RC/Helitron
chr5	2186801	2186900	AT5TE07950	ATREP5	RC/Helitron
chr5	16160701	16160800	AT5TE58420	ATREP5	RC/Helitron
chr5	8178001	8178100	AT5TE29585	ATREP5	RC/Helitron
chr5	14523501	14523600	AT5TE52225	ATREP5	RC/Helitron
chr5	15436901	15437000	AT5TE55855	ATREP5	RC/Helitron
chr1	18189901	18190000	AT1TE60270	ATREP6	RC/Helitron
chr2	715391	715400	AT2TE03100	ATREP6	RC/Helitron
chr2	6561601	6561700	AT2TE26840	ATREP6	RC/Helitron
chr2	6561901	6562000	AT2TE26840	ATREP6	RC/Helitron
chr2	6562001	6562100	AT2TE26840	ATREP6	RC/Helitron
chr3	7696601	7696700	AT3TE32320	ATREP6	RC/Helitron
chr5	6503601	6503628	AT5TE23525	ATREP6	RC/Helitron
chr5	25936001	25936100	AT5TE93335	ATREP6	RC/Helitron
chr5	13205101	13205138	AT5TE46965	ATREP6	RC/Helitron
chr1	13990254	13990300	AT1TE45930	ATREP7	RC/Helitron
chr1	8170301	8170400	AT1TE26305	ATREP7	RC/Helitron
chr1	11299301	11299400	AT1TE36550	ATREP7	RC/Helitron
chr1	11299401	11299452	AT1TE36550	ATREP7	RC/Helitron
chr1	16702801	16702900	AT1TE55115	ATREP7	RC/Helitron
chr3	9257301	9257400	AT3TE38660	ATREP7	RC/Helitron
chr3	19779201	19779300	AT3TE80315	ATREP7	RC/Helitron
chr4	11224401	11224500	AT4TE51575	ATREP7	RC/Helitron
chr4	11225201	11225300	AT4TE51575	ATREP7	RC/Helitron
chr5	12548401	12548470	AT5TE44440	ATREP7	RC/Helitron
chr5	1979501	1979600	AT5TE07190	ATREP7	RC/Helitron
chr1	11299453	11299500	AT1TE36555	ATREP8	RC/Helitron
chr3	10176901	10177000	AT3TE42300	ATREP8	RC/Helitron
chr3	11089601	11089700	AT3TE46115	ATREP8	RC/Helitron
chr3	11090001	11090100	AT3TE46115	ATREP8	RC/Helitron
chr3	14299701	14299800	AT3TE58740	ATREP8	RC/Helitron
chr5	356401	356500	AT5TE01270	ATREP8	RC/Helitron
chr5	9194801	9194900	AT5TE33250	ATREP8	RC/Helitron
chr1	9136201	9136300	AT1TE29410	ATREP9	RC/Helitron
chr1	9136201	9136300	AT1TE29415	ATREP9	RC/Helitron
chr2	11760001	11760100	AT2TE51120	ATREP9	RC/Helitron
chr2	7044201	7044300	AT2TE28670	ATREP9	RC/Helitron
chr3	17380250	17380300	AT3TE70455	ATREP9	RC/Helitron
chr3	11959301	11959400	AT3TE49790	ATREP9	RC/Helitron
chr4	166801	166900	AT4TE00850	ATREP9	RC/Helitron
chr4	18425701	18425800	AT4TE89325	ATREP9	RC/Helitron
chr5	8362401	8362455	AT5TE30220	ATREP9	RC/Helitron
chr2	5316401	5316404	AT2TE21630	ATSINE4	SINE
chr2	5316405	5316500	AT2TE21635	ATSINE4	SINE
chr1	27498701	27498793	AT1TE89975	ATTIR16T3A	DNA
chr1	26423401	26423500	AT1TE86545	ATTIR16T3A	DNA
chr5	6503629	6503700	AT5TE23530	ATTIR16T3A	DNA
chr1	24608401	24608500	AT1TE80840	ATTIRTA1	DNA/Tc1
chr2	15729701	15729772	AT2TE70290	ATTIRTA1	DNA/Tc1
chr2	10045354	10045400	AT2TE42990	ATTIRX1A	DNA
chr2	12702801	12702900	AT2TE55530	ATTIRX1C	DNA
chr3	18062401	18062500	AT3TE73225	ATTIRX1C	DNA
chr5	15014801	15014900	AT5TE54185	BOMZH1	DNA/MuDR
chr1	22562601	22562639	AT1TE74420	BOMZH2	DNA/MuDR
chr1	10507301	10507368	AT1TE33955	BOMZH2	DNA/MuDR
chr2	5292601	5292700	AT2TE21590	BOMZH2	DNA/MuDR
chr1	18437209	18437300	AT1TE61110	BRODYAGA1	DNA/MuDR
chr1	12896201	12896300	AT1TE41995	BRODYAGA1	DNA/MuDR
chr2	8022701	8022782	AT2TE33310	BRODYAGA1	DNA/MuDR
chr2	10621920	10621973	AT2TE45515	BRODYAGA1	DNA/MuDR
chr4	2799401	2799500	AT4TE13120	BRODYAGA1	DNA/MuDR
chr5	14946101	14946200	AT5TE53900	BRODYAGA1	DNA/MuDR
chr1	16659601	16659685	AT1TE54920	BRODYAGA1A	DNA/MuDR
chr1	24498901	24499000	AT1TE80460	BRODYAGA1A	DNA/MuDR
chr1	12611101	12611119	AT1TE41115	BRODYAGA1A	DNA/MuDR
chr1	23215725	23215800	AT1TE76540	BRODYAGA1A	DNA/MuDR
chr1	16884601	16884700	AT1TE55915	BRODYAGA1A	DNA/MuDR
chr2	10527801	10527879	AT2TE45180	BRODYAGA1A	DNA/MuDR
chr2	1890601	1890698	AT2TE08695	BRODYAGA1A	DNA/MuDR
chr2	10621901	10621919	AT2TE45510	BRODYAGA1A	DNA/MuDR
chr3	8815901	8816000	AT3TE36940	BRODYAGA1A	DNA/MuDR
chr3	15776914	15776968	AT3TE63785	BRODYAGA1A	DNA/MuDR
chr4	2032401	2032444	AT4TE09670	BRODYAGA1A	DNA/MuDR
chr4	6056901	6056968	AT4TE25540	BRODYAGA1A	DNA/MuDR
chr4	376003	376100	AT4TE01955	BRODYAGA1A	DNA/MuDR
chr5	13605001	13605011	AT5TE48340	BRODYAGA1A	DNA/MuDR
chr5	14307401	14307500	AT5TE51175	BRODYAGA1A	DNA/MuDR
chr5	113701	113748	AT5TE00400	BRODYAGA1A	DNA/MuDR
chr5	15030601	15030700	AT5TE54245	BRODYAGA1A	DNA/MuDR
chr1	11864301	11864400	AT1TE38460	BRODYAGA2	DNA/MuDR
chr1	16625501	16625600	AT1TE54795	BRODYAGA2	DNA/MuDR
chr2	1990401	1990500	AT2TE09185	BRODYAGA2	DNA/MuDR
chr2	13229401	13229500	AT2TE58020	BRODYAGA2	DNA/MuDR
chr2	6731001	6731100	AT2TE27500	BRODYAGA2	DNA/MuDR
chr2	6731101	6731200	AT2TE27500	BRODYAGA2	DNA/MuDR
chr3	22002801	22002891	AT3TE89620	BRODYAGA2	DNA/MuDR
chr3	10421101	10421200	AT3TE43275	BRODYAGA2	DNA/MuDR
chr3	11745515	11745600	AT3TE48910	BRODYAGA2	DNA/MuDR
chr3	14652701	14652800	AT3TE59955	BRODYAGA2	DNA/MuDR
chr3	14652801	14652844	AT3TE59955	BRODYAGA2	DNA/MuDR
chr3	9217301	9217400	AT3TE38520	BRODYAGA2	DNA/MuDR
chr3	9681301	9681400	AT3TE40370	BRODYAGA2	DNA/MuDR
chr3	13292060	13292100	AT3TE54350	BRODYAGA2	DNA/MuDR
chr4	18532601	18532700	AT4TE89905	BRODYAGA2	DNA/MuDR
chr4	15923101	15923200	AT4TE76155	BRODYAGA2	DNA/MuDR
chr4	698401	698500	AT4TE03595	BRODYAGA2	DNA/MuDR
chr5	8803001	8803100	AT5TE31850	BRODYAGA2	DNA/MuDR
chr5	16968101	16968200	AT5TE61245	BRODYAGA2	DNA/MuDR
chr5	14611101	14611200	AT5TE52540	BRODYAGA2	DNA/MuDR
chr5	7829783	7829800	AT5TE28340	BRODYAGA2	DNA/MuDR
chr5	15001001	15001100	AT5TE54125	BRODYAGA2	DNA/MuDR
chr5	14611901	14612000	AT5TE52550	BRODYAGA2	DNA/MuDR
chr2	17701344	17701400	AT2TE80000	HARBINGER	DNA/Harbinger
chr1	12230817	12230900	AT1TE39720	HELITRON1	RC/Helitron
chr1	13386001	13386100	AT1TE43740	HELITRON1	RC/Helitron
chr3	4288601	4288700	AT3TE18060	HELITRON1	RC/Helitron
chr4	11191801	11191878	AT4TE51400	HELITRON1	RC/Helitron
chr2	3748501	3748600	AT2TE16220	HELITRON2	RC/Helitron
chr3	7821571	7821600	AT3TE32830	HELITRON2	RC/Helitron
chr3	12891701	12891800	AT3TE52935	HELITRON2	RC/Helitron
chr4	4993001	4993100	AT4TE20830	HELITRON2	RC/Helitron
chr1	23925301	23925400	AT1TE78715	HELITRON3	RC/Helitron
chr4	3151454	3151500	AT4TE14495	HELITRON3	RC/Helitron
chr1	15792601	15792668	AT1TE52005	HELITRON4	RC/Helitron
chr2	7250801	7250900	AT2TE29520	HELITRON4	RC/Helitron
chr4	4171201	4171247	AT4TE18035	HELITRON4	RC/Helitron
chr2	4421101	4421200	AT2TE18505	HELITRON5	RC/Helitron
chr1	22853801	22853900	AT1TE75305	HELITRONY1A	RC/Helitron
chr1	13070201	13070300	AT1TE42680	HELITRONY1A	RC/Helitron
chr2	5591501	5591600	AT2TE22585	HELITRONY1A	RC/Helitron
chr2	2912401	2912500	AT2TE12700	HELITRONY1A	RC/Helitron
chr3	5745974	5746000	AT3TE24155	HELITRONY1A	RC/Helitron
chr4	9522701	9522800	AT4TE43010	HELITRONY1A	RC/Helitron
chr4	9523501	9523600	AT4TE43010	HELITRONY1A	RC/Helitron
chr5	14231701	14231800	AT5TE50880	HELITRONY1A	RC/Helitron
chr5	14231801	14231900	AT5TE50880	HELITRONY1A	RC/Helitron
chr1	25780279	25780300	AT1TE84530	HELITRONY1B	RC/Helitron
chr1	21857401	21857500	AT1TE72120	HELITRONY1B	RC/Helitron
chr1	29840801	29840900	AT1TE97605	HELITRONY1B	RC/Helitron
chr1	19292601	19292700	AT1TE63950	HELITRONY1B	RC/Helitron
chr1	23215701	23215724	AT1TE76535	HELITRONY1B	RC/Helitron
chr2	5584801	5584814	AT2TE22545	HELITRONY1B	RC/Helitron
chr2	8489101	8489200	AT2TE35500	HELITRONY1B	RC/Helitron
chr2	9891201	9891246	AT2TE42310	HELITRONY1B	RC/Helitron
chr3	11717501	11717519	AT3TE48795	HELITRONY1B	RC/Helitron
chr3	23118448	23118500	AT3TE94230	HELITRONY1B	RC/Helitron
chr3	23118501	23118546	AT3TE94230	HELITRONY1B	RC/Helitron
chr4	4882586	4882600	AT4TE20335	HELITRONY1B	RC/Helitron
chr4	5896386	5896400	AT4TE24835	HELITRONY1B	RC/Helitron
chr5	13580289	13580300	AT5TE48240	HELITRONY1B	RC/Helitron
chr5	13580501	13580600	AT5TE48240	HELITRONY1B	RC/Helitron
chr5	11312901	11313000	AT5TE41020	HELITRONY1B	RC/Helitron
chr1	12230801	12230816	AT1TE39710	HELITRONY1C	RC/Helitron
chr2	2264686	2264700	AT2TE10440	HELITRONY1C	RC/Helitron
chr2	13655601	13655649	AT2TE60090	HELITRONY1C	RC/Helitron
chr2	8017401	8017500	AT2TE33290	HELITRONY1C	RC/Helitron
chr4	10476201	10476300	AT4TE47880	HELITRONY1C	RC/Helitron
chr5	11021383	11021400	AT5TE40020	HELITRONY1C	RC/Helitron
chr1	26780001	26780100	AT1TE87630	HELITRONY1D	RC/Helitron
chr1	8488401	8488500	AT1TE27390	HELITRONY1D	RC/Helitron
chr1	17246601	17246700	AT1TE57190	HELITRONY1D	RC/Helitron
chr1	13346701	13346800	AT1TE43635	HELITRONY1D	RC/Helitron
chr1	14009701	14009712	AT1TE46020	HELITRONY1D	RC/Helitron
chr1	16262553	16262600	AT1TE53565	HELITRONY1D	RC/Helitron
chr1	21401201	21401300	AT1TE70645	HELITRONY1D	RC/Helitron
chr2	4099401	4099500	AT2TE17330	HELITRONY1D	RC/Helitron
chr2	130120	130200	AT2TE00440	HELITRONY1D	RC/Helitron
chr2	7616401	7616500	AT2TE31350	HELITRONY1D	RC/Helitron
chr2	12702801	12702900	AT2TE55525	HELITRONY1D	RC/Helitron
chr2	11708096	11708100	AT2TE50880	HELITRONY1D	RC/Helitron
chr2	11438932	11439000	AT2TE49550	HELITRONY1D	RC/Helitron
chr2	16010801	16010900	AT2TE71670	HELITRONY1D	RC/Helitron
chr3	12264601	12264694	AT3TE50795	HELITRONY1D	RC/Helitron
chr3	11305901	11306000	AT3TE47110	HELITRONY1D	RC/Helitron
chr3	1369801	1369900	AT3TE05770	HELITRONY1D	RC/Helitron
chr3	13841001	13841100	AT3TE56800	HELITRONY1D	RC/Helitron
chr4	4695801	4695900	AT4TE19730	HELITRONY1D	RC/Helitron
chr4	5277801	5277900	AT4TE21935	HELITRONY1D	RC/Helitron
chr4	6001001	6001100	AT4TE25265	HELITRONY1D	RC/Helitron
chr4	12588001	12588100	AT4TE58665	HELITRONY1D	RC/Helitron
chr5	15841462	15841500	AT5TE57180	HELITRONY1D	RC/Helitron
chr5	20527501	20527600	AT5TE73965	HELITRONY1D	RC/Helitron
chr5	6351749	6351800	AT5TE22995	HELITRONY1D	RC/Helitron
chr5	6319001	6319100	AT5TE22890	HELITRONY1D	RC/Helitron
chr1	15965801	15965900	AT1TE52615	HELITRONY1E	RC/Helitron
chr1	18282001	18282100	AT1TE60585	HELITRONY1E	RC/Helitron
chr1	13808501	13808600	AT1TE45240	HELITRONY1E	RC/Helitron
chr1	5637301	5637400	AT1TE18220	HELITRONY1E	RC/Helitron
chr2	6657501	6657600	AT2TE27150	HELITRONY1E	RC/Helitron
chr2	1205001	1205100	AT2TE05420	HELITRONY1E	RC/Helitron
chr2	2320940	2321000	AT2TE10710	HELITRONY1E	RC/Helitron
chr2	7882801	7882900	AT2TE32635	HELITRONY1E	RC/Helitron
chr2	6922401	6922409	AT2TE28190	HELITRONY1E	RC/Helitron
chr2	542201	542270	AT2TE02330	HELITRONY1E	RC/Helitron
chr2	729201	729300	AT2TE03170	HELITRONY1E	RC/Helitron
chr2	2138135	2138200	AT2TE09755	HELITRONY1E	RC/Helitron
chr3	16062001	16062100	AT3TE65005	HELITRONY1E	RC/Helitron
chr3	16063001	16063100	AT3TE65005	HELITRONY1E	RC/Helitron
chr3	16225513	16225600	AT3TE65720	HELITRONY1E	RC/Helitron
chr3	16062001	16062100	AT3TE65010	HELITRONY1E	RC/Helitron
chr3	16577901	16578000	AT3TE67225	HELITRONY1E	RC/Helitron
chr3	23118547	23118600	AT3TE94235	HELITRONY1E	RC/Helitron
chr3	16224701	16224800	AT3TE65715	HELITRONY1E	RC/Helitron
chr3	16225501	16225512	AT3TE65715	HELITRONY1E	RC/Helitron
chr4	6142201	6142300	AT4TE25925	HELITRONY1E	RC/Helitron
chr5	14617301	14617400	AT5TE52600	HELITRONY1E	RC/Helitron
chr5	8160901	8161000	AT5TE29530	HELITRONY1E	RC/Helitron
chr5	14291301	14291400	AT5TE51070	HELITRONY1E	RC/Helitron
chr5	15041201	15041260	AT5TE54295	HELITRONY1E	RC/Helitron
chr1	13523801	13523900	AT1TE44255	HELITRONY2	RC/Helitron
chr1	23094801	23094900	AT1TE76115	HELITRONY2	RC/Helitron
chr2	4101501	4101600	AT2TE17335	HELITRONY2	RC/Helitron
chr2	4270401	4270500	AT2TE17975	HELITRONY2	RC/Helitron
chr3	8372024	8372100	AT3TE35100	HELITRONY2	RC/Helitron
chr3	13291901	13292000	AT3TE54345	HELITRONY2	RC/Helitron
chr3	13292001	13292059	AT3TE54345	HELITRONY2	RC/Helitron
chr3	18562614	18562700	AT3TE75310	HELITRONY2	RC/Helitron
chr3	11015701	11015800	AT3TE45790	HELITRONY2	RC/Helitron
chr3	11015801	11015900	AT3TE45790	HELITRONY2	RC/Helitron
chr3	11015901	11016000	AT3TE45790	HELITRONY2	RC/Helitron
chr3	12267901	12268000	AT3TE50805	HELITRONY2	RC/Helitron
chr3	12268801	12268900	AT3TE50805	HELITRONY2	RC/Helitron
chr4	4226501	4226600	AT4TE18205	HELITRONY2	RC/Helitron
chr4	9005101	9005200	AT4TE40350	HELITRONY2	RC/Helitron
chr1	16820701	16820800	AT1TE55630	HELITRONY3	RC/Helitron
chr1	12338511	12338573	AT1TE40125	HELITRONY3	RC/Helitron
chr1	13573101	13573200	AT1TE44435	HELITRONY3	RC/Helitron
chr1	17977301	17977400	AT1TE59660	HELITRONY3	RC/Helitron
chr1	23096601	23096700	AT1TE76130	HELITRONY3	RC/Helitron
chr1	13354201	13354300	AT1TE43670	HELITRONY3	RC/Helitron
chr1	16544601	16544700	AT1TE54550	HELITRONY3	RC/Helitron
chr1	10529201	10529300	AT1TE34015	HELITRONY3	RC/Helitron
chr1	12039201	12039278	AT1TE39005	HELITRONY3	RC/Helitron
chr1	9900501	9900600	AT1TE31905	HELITRONY3	RC/Helitron
chr1	12335001	12335100	AT1TE40120	HELITRONY3	RC/Helitron
chr1	12336701	12336800	AT1TE40120	HELITRONY3	RC/Helitron
chr1	12338501	12338510	AT1TE40120	HELITRONY3	RC/Helitron
chr1	16259601	16259700	AT1TE53540	HELITRONY3	RC/Helitron
chr1	10624201	10624300	AT1TE34365	HELITRONY3	RC/Helitron
chr1	11618301	11618400	AT1TE37610	HELITRONY3	RC/Helitron
chr1	22165701	22165800	AT1TE73190	HELITRONY3	RC/Helitron
chr1	13057301	13057400	AT1TE42630	HELITRONY3	RC/Helitron
chr1	19942301	19942400	AT1TE65925	HELITRONY3	RC/Helitron
chr1	19942401	19942500	AT1TE65925	HELITRONY3	RC/Helitron
chr1	7725248	7725300	AT1TE24855	HELITRONY3	RC/Helitron
chr1	12968101	12968200	AT1TE42285	HELITRONY3	RC/Helitron
chr2	1241401	1241500	AT2TE05605	HELITRONY3	RC/Helitron
chr2	3580801	3580900	AT2TE15630	HELITRONY3	RC/Helitron
chr2	16876301	16876400	AT2TE75960	HELITRONY3	RC/Helitron
chr2	2653601	2653700	AT2TE11840	HELITRONY3	RC/Helitron
chr2	2655001	2655100	AT2TE11840	HELITRONY3	RC/Helitron
chr2	873101	873128	AT2TE03875	HELITRONY3	RC/Helitron
chr2	9314301	9314400	AT2TE39520	HELITRONY3	RC/Helitron
chr2	1386801	1386900	AT2TE06370	HELITRONY3	RC/Helitron
chr2	5752449	5752500	AT2TE23350	HELITRONY3	RC/Helitron
chr2	7907101	7907200	AT2TE32755	HELITRONY3	RC/Helitron
chr2	9263001	9263100	AT2TE39260	HELITRONY3	RC/Helitron
chr2	9683001	9683100	AT2TE41320	HELITRONY3	RC/Helitron
chr2	878801	878900	AT2TE03915	HELITRONY3	RC/Helitron
chr3	12092996	12093000	AT3TE50305	HELITRONY3	RC/Helitron
chr3	15827101	15827200	AT3TE63995	HELITRONY3	RC/Helitron
chr3	18766701	18766797	AT3TE76120	HELITRONY3	RC/Helitron
chr3	11079601	11079700	AT3TE46050	HELITRONY3	RC/Helitron
chr3	11726601	11726700	AT3TE48840	HELITRONY3	RC/Helitron
chr3	6366072	6366100	AT3TE26785	HELITRONY3	RC/Helitron
chr3	18724501	18724600	AT3TE75970	HELITRONY3	RC/Helitron
chr3	15600826	15600900	AT3TE63070	HELITRONY3	RC/Helitron
chr3	6366501	6366600	AT3TE26790	HELITRONY3	RC/Helitron
chr3	16902201	16902300	AT3TE68475	HELITRONY3	RC/Helitron
chr3	16125401	16125500	AT3TE65250	HELITRONY3	RC/Helitron
chr4	4905801	4905900	AT4TE20425	HELITRONY3	RC/Helitron
chr4	7564801	7564900	AT4TE33025	HELITRONY3	RC/Helitron
chr4	5909601	5909700	AT4TE24895	HELITRONY3	RC/Helitron
chr4	11871301	11871400	AT4TE54920	HELITRONY3	RC/Helitron
chr4	4957701	4957744	AT4TE20730	HELITRONY3	RC/Helitron
chr4	6908801	6908900	AT4TE29795	HELITRONY3	RC/Helitron
chr4	6908901	6909000	AT4TE29795	HELITRONY3	RC/Helitron
chr4	5153701	5153800	AT4TE21395	HELITRONY3	RC/Helitron
chr4	5809901	5810000	AT4TE24425	HELITRONY3	RC/Helitron
chr4	8800201	8800300	AT4TE39305	HELITRONY3	RC/Helitron
chr4	2793401	2793500	AT4TE13075	HELITRONY3	RC/Helitron
chr4	4171248	4171300	AT4TE18040	HELITRONY3	RC/Helitron
chr4	6253244	6253300	AT4TE26560	HELITRONY3	RC/Helitron
chr5	12076011	12076100	AT5TE43090	HELITRONY3	RC/Helitron
chr5	10916001	10916100	AT5TE39705	HELITRONY3	RC/Helitron
chr5	10916101	10916200	AT5TE39705	HELITRONY3	RC/Helitron
chr5	14716101	14716200	AT5TE53040	HELITRONY3	RC/Helitron
chr5	20639226	20639300	AT5TE74350	HELITRONY3	RC/Helitron
chr5	10160901	10161000	AT5TE36970	HELITRONY3	RC/Helitron
chr5	10197301	10197400	AT5TE37160	HELITRONY3	RC/Helitron
chr5	13628131	13628184	AT5TE48470	HELITRONY3	RC/Helitron
chr5	14018901	14019000	AT5TE49980	HELITRONY3	RC/Helitron
chr5	15696801	15696900	AT5TE56685	HELITRONY3	RC/Helitron
chr5	11378601	11378700	AT5TE41200	HELITRONY3	RC/Helitron
chr5	19426001	19426100	AT5TE69895	HELITRONY3	RC/Helitron
chr5	13633201	13633300	AT5TE48505	HELITRONY3	RC/Helitron
chr5	12548472	12548500	AT5TE44445	HELITRONY3	RC/Helitron
chr5	8362456	8362500	AT5TE30225	HELITRONY3	RC/Helitron
chr5	9238560	9238600	AT5TE33420	HELITRONY3	RC/Helitron
chr2	4307201	4307300	AT2TE18090	HELITRONY3A	RC/Helitron
chr2	2217701	2217800	AT2TE10230	LIMPET1	DNA/MuDR
chr3	2258772	2258800	AT3TE09500	LIMPET1	DNA/MuDR
chr4	4208201	4208300	AT4TE18155	LIMPET1	DNA/MuDR
chr4	1091901	1091942	AT4TE05550	LIMPET1	DNA/MuDR
chr5	6915501	6915600	AT5TE25085	LIMPET1	DNA/MuDR
chr5	14202990	14203000	AT5TE50765	LIMPET1	DNA/MuDR
chr1	6541601	6541700	AT1TE21210	META1	LTR/Copia
chr1	4410401	4410500	AT1TE14315	META1	LTR/Copia
chr1	13901501	13901600	AT1TE45610	META1	LTR/Copia
chr2	1615201	1615300	AT2TE07460	META1	LTR/Copia
chr2	1615301	1615400	AT2TE07460	META1	LTR/Copia
chr2	1617001	1617100	AT2TE07460	META1	LTR/Copia
chr2	1617101	1617200	AT2TE07460	META1	LTR/Copia
chr2	1314201	1314300	AT2TE05990	META1	LTR/Copia
chr2	715301	715390	AT2TE03095	META1	LTR/Copia
chr2	910401	910500	AT2TE04085	META1	LTR/Copia
chr2	912401	912500	AT2TE04085	META1	LTR/Copia
chr2	912501	912600	AT2TE04085	META1	LTR/Copia
chr3	16040601	16040700	AT3TE64915	META1	LTR/Copia
chr3	16039901	16040000	AT3TE64915	META1	LTR/Copia
chr3	18738301	18738400	AT3TE76010	META1	LTR/Copia
chr3	17364601	17364700	AT3TE70410	META1	LTR/Copia
chr3	14960601	14960700	AT3TE61000	META1	LTR/Copia
chr3	14961301	14961400	AT3TE61000	META1	LTR/Copia
chr4	5329901	5330000	AT4TE22180	META1	LTR/Copia
chr4	5330601	5330700	AT4TE22180	META1	LTR/Copia
chr4	7359901	7360000	AT4TE32060	META1	LTR/Copia
chr4	7362901	7363000	AT4TE32060	META1	LTR/Copia
chr4	10900201	10900300	AT4TE49990	META1	LTR/Copia
chr4	10903101	10903200	AT4TE49990	META1	LTR/Copia
chr4	7819501	7819600	AT4TE34305	META1	LTR/Copia
chr5	22912401	22912500	AT5TE82430	META1	LTR/Copia
chr5	22914301	22914400	AT5TE82430	META1	LTR/Copia
chr5	22916101	22916161	AT5TE82430	META1	LTR/Copia
chr5	10402501	10402600	AT5TE37975	META1	LTR/Copia
chr5	14471901	14472000	AT5TE52075	META1	LTR/Copia
chr1	18029276	18029300	AT1TE59790	RathE1_cons	RathE1_cons
chr3	10958671	10958700	AT3TE45580	RathE1_cons	RathE1_cons
chr3	18561201	18561241	AT3TE75300	RathE1_cons	RathE1_cons
chr4	5313094	5313100	AT4TE22115	RathE1_cons	RathE1_cons
chr5	15038001	15038100	AT5TE54280	RathE1_cons	RathE1_cons
chr2	15511980	15512000	AT2TE69210	RathE2_cons	RathE2_cons
chr4	6337443	6337500	AT4TE26985	RathE2_cons	RathE2_cons
chr1	13990201	13990253	AT1TE45925	RathE3_cons	RathE3_cons
chr1	11516076	11516100	AT1TE37250	RathE3_cons	RathE3_cons
chr2	15845108	15845200	AT2TE70870	RathE3_cons	RathE3_cons
chr4	12303001	12303100	AT4TE57160	RathE3_cons	RathE3_cons
chr4	9048990	9049000	AT4TE40595	RathE3_cons	RathE3_cons
chr4	9049001	9049044	AT4TE40595	RathE3_cons	RathE3_cons
chr1	18458101	18458190	AT1TE61180	RP1_AT	DNA
chr3	12444301	12444329	AT3TE51395	RP1_AT	DNA
chr4	9266228	9266300	AT4TE41710	RP1_AT	DNA
chr4	13887901	13888000	AT4TE65510	SIMPLEGUY1	DNA/Harbinger
chr4	5190501	5190600	AT4TE21590	SIMPLEGUY1	DNA/Harbinger
chr5	22137201	22137300	AT5TE79680	SIMPLEGUY1	DNA/Harbinger
chr5	11190201	11190290	AT5TE40500	SIMPLEGUY1	DNA/Harbinger
chr1	56201	56300	AT1TE00150	SIMPLEHAT1	DNA/HAT
chr1	17267801	17267900	AT1TE57235	SIMPLEHAT1	DNA/HAT
chr1	17268101	17268180	AT1TE57235	SIMPLEHAT1	DNA/HAT
chr1	21759401	21759500	AT1TE71830	SIMPLEHAT2	DNA/HAT
chr2	6873033	6873100	AT2TE27990	SIMPLEHAT2	DNA/HAT
chr3	16509143	16509200	AT3TE66925	SIMPLEHAT2	DNA/HAT
chr5	10394824	10394900	AT5TE37950	SIMPLEHAT2	DNA/HAT
chr5	10394701	10394800	AT5TE37945	SIMPLEHAT2	DNA/HAT
chr5	10394801	10394823	AT5TE37945	SIMPLEHAT2	DNA/HAT
chr5	1166601	1166700	AT5TE04245	TA11	LINE/L1
chr2	1359729	1359800	AT2TE06200	TA1-2	LTR/Copia
chr2	1360101	1360147	AT2TE06200	TA1-2	LTR/Copia
chr2	4745101	4745200	AT2TE19685	TAG3N1	DNA/HAT
chr4	7575301	7575400	AT4TE33085	TAG3N1	DNA/HAT
chr5	12305001	12305100	AT5TE43695	TAG3N1	DNA/HAT
chr4	8039901	8040000	AT4TE35460	TAT1_ATH	LTR/Gypsy
chr5	11087601	11087642	AT5TE40205	TAT1_ATH	LTR/Gypsy
chr1	19330701	19330778	AT1TE64070	TNAT1A	DNA
chr2	5080401	5080500	AT2TE20880	TNAT1A	DNA
chr2	5584815	5584900	AT2TE22550	TNAT1A	DNA
chr3	22977901	22977938	AT3TE93690	TNAT1A	DNA
chr4	1016001	1016100	AT4TE05185	TNAT1A	DNA
chr4	11377801	11377900	AT4TE52380	TNAT1A	DNA
chr4	7899396	7899400	AT4TE34705	TNAT1A	DNA
chr4	7899801	7899852	AT4TE34705	TNAT1A	DNA
chr4	2755101	2755200	AT4TE12860	TNAT1A	DNA
chr1	11958401	11958500	AT1TE38705	TNAT2A	DNA
chr3	11245101	11245200	AT3TE46855	TNAT2A	DNA
chr5	11276701	11276800	AT5TE40855	TNAT2A	DNA
chr1	11596772	11596800	AT1TE37540	TSCL	LINE?
chr3	7040901	7041000	AT3TE29575	TSCL	LINE?
chr1	23837901	23838000	AT1TE78470	Unassigned	Unassigned
chr1	7428201	7428300	AT1TE23940	Unassigned	Unassigned
chr3	17863801	17863900	AT3TE72370	Unassigned	Unassigned
chr4	5082701	5082800	AT4TE21110	Unassigned	Unassigned
chr4	5082901	5083000	AT4TE21110	Unassigned	Unassigned
chr2	7067201	7067300	AT2TE28755	VANDAL1	DNA/MuDR
chr3	8063301	8063307	AT3TE33830	VANDAL1	DNA/MuDR
chr5	10243901	10244000	AT5TE37350	VANDAL1	DNA/MuDR
chr5	10822901	10823000	AT5TE39335	VANDAL1	DNA/MuDR
chr5	10435001	10435100	AT5TE38070	VANDAL1	DNA/MuDR
chr3	14922701	14922800	AT3TE60875	VANDAL12	DNA/MuDR
chr2	3796401	3796457	AT2TE16320	VANDAL13	DNA/MuDR
chr4	2038208	2038291	AT4TE09700	VANDAL13	DNA/MuDR
chr3	15014901	15014979	AT3TE61205	VANDAL15	DNA/MuDR
chr1	21392901	21392997	AT1TE70630	VANDAL16	DNA/MuDR
chr5	10479501	10479562	AT5TE38205	VANDAL16	DNA/MuDR
chr2	2056001	2056100	AT2TE09380	VANDAL17	DNA/MuDR
chr2	3800901	3801000	AT2TE16340	VANDAL17	DNA/MuDR
chr2	9698701	9698800	AT2TE41390	VANDAL17	DNA/MuDR
chr3	15423501	15423600	AT3TE62595	VANDAL17	DNA/MuDR
chr3	14894301	14894400	AT3TE60740	VANDAL17	DNA/MuDR
chr3	2223401	2223500	AT3TE09350	VANDAL17	DNA/MuDR
chr3	11052101	11052111	AT3TE45950	VANDAL17	DNA/MuDR
chr5	8909001	8909100	AT5TE32280	VANDAL17	DNA/MuDR
chr5	21032101	21032200	AT5TE75770	VANDAL17	DNA/MuDR
chr5	22539801	22539900	AT5TE81110	VANDAL17	DNA/MuDR
chr2	2138101	2138122	AT2TE09750	VANDAL18	DNA/MuDR
chr1	12286564	12286600	AT1TE39915	VANDAL18NA	DNA/MuDR
chr1	22107901	22107932	AT1TE72990	VANDAL18NA	DNA/MuDR
chr5	3253482	3253500	AT5TE11835	VANDAL18NA	DNA/MuDR
chr5	3253501	3253600	AT5TE11835	VANDAL18NA	DNA/MuDR
chr1	17690701	17690741	AT1TE58745	VANDAL18NB	DNA/MuDR
chr2	7421501	7421600	AT2TE30430	VANDAL18NB	DNA/MuDR
chr5	14574401	14574452	AT5TE52390	VANDAL18NB	DNA/MuDR
chr1	16841001	16841100	AT1TE55730	VANDAL1N1	DNA/MuDR
chr1	16841301	16841400	AT1TE55730	VANDAL1N1	DNA/MuDR
chr1	10155605	10155652	AT1TE32770	VANDAL1N1	DNA/MuDR
chr1	16843501	16843600	AT1TE55765	VANDAL1N1	DNA/MuDR
chr1	10155601	10155700	AT1TE32765	VANDAL1N1	DNA/MuDR
chr3	10464001	10464100	AT3TE43470	VANDAL1N1	DNA/MuDR
chr1	18165827	18165900	AT1TE60200	VANDAL20	DNA/MuDR
chr2	1509201	1509300	AT2TE06955	VANDAL21	DNA/MuDR
chr2	3108801	3108900	AT2TE13445	VANDAL21	DNA/MuDR
chr4	376001	376002	AT4TE01950	VANDAL21	DNA/MuDR
chr3	7851801	7851837	AT3TE32945	VANDAL22	DNA/MuDR
chr3	3120801	3120900	AT3TE13070	VANDAL22	DNA/MuDR
chr4	80101	80113	AT4TE00385	VANDAL22	DNA/MuDR
chr5	3372196	3372200	AT5TE12250	VANDAL22	DNA/MuDR
chr2	7293401	7293500	AT2TE29730	VANDAL2N1	DNA/MuDR
chr3	10816501	10816600	AT3TE44965	VANDAL2N1	DNA/MuDR
chr2	4535501	4535600	AT2TE18920	VANDAL3	DNA/MuDR
chr2	2732201	2732300	AT2TE12085	VANDAL3	DNA/MuDR
chr3	15070401	15070500	AT3TE61420	VANDAL4	DNA/MuDR
chr5	14202955	14202989	AT5TE50760	VANDAL5A	DNA/MuDR
chr5	10160901	10160907	AT5TE36975	VANDAL5A	DNA/MuDR
chr2	10092401	10092500	AT2TE43165	VANDAL6	DNA/MuDR
chr2	1758401	1758500	AT2TE08130	VANDAL7	DNA/MuDR
chr3	14133401	14133500	AT3TE57935	VANDAL7	DNA/MuDR
chr3	16641501	16641600	AT3TE67445	VANDAL7	DNA/MuDR
chr4	2159101	2159200	AT4TE10210	VANDAL7	DNA/MuDR
chr1	16287601	16287700	AT1TE53635	VANDAL8	DNA/MuDR
chr3	16744201	16744300	AT3TE67850	VANDAL8	DNA/MuDR
chr3	15634201	15634270	AT3TE63205	VANDAL8	DNA/MuDR
chr4	5489301	5489400	AT4TE22970	VANDAL8	DNA/MuDR
chr4	13538001	13538023	AT4TE63705	VANDAL8	DNA/MuDR
chr4	9956001	9956100	AT4TE45190	VANDAL8	DNA/MuDR
chr4	3529801	3529900	AT4TE15890	VANDAL8	DNA/MuDR
chr5	10790901	10790924	AT5TE39240	VANDAL8	DNA/MuDR
chr5	10790925	10791000	AT5TE39245	VANDAL8	DNA/MuDR
chr5	17412401	17412500	AT5TE62890	VANDALNX2	DNA/MuDR
